# Supplementary material for: Individual bat virome analysis reveals co-infection and spillover among bats and virus zoonotic potential
Source: Nat Commun. 2023 Jul 10;14:4079. doi: 10.1038/s41467-023-39835-1 (PMC10333379; doi:10.1038/s41467-023-39835-1)
Supplement: Supplementary file 4 — Supplementary Data 1 [file 41467_2023_39835_MOESM4_ESM.xlsx]

## Sheet: Sheet1
Virus	Primer name	sequence（5' to 3'）
Bat SARS-like Coronavirus CX1	F-SARS2-28703	GATCACATTGGCACCCGCAATCCTGC
Bat SARS-like Coronavirus CX1	R-SARS2-29028	GCAGCAGATTTCTTAGTGACAGTTTGGCC
Bat SARS-like Coronavirus CX1	F-SARS2-28526	GGCTACTACCGAAGAGCTACCAGACG
Bat SARS-like Coronavirus CX1	R-SARS2-29180	GCGGCCAATGTTTGTAATCAGTTCCTTGTC
Bat SARS-like Coronavirus CX1	F-SARS2-27186	CAGTAAGTGACAACAGATGTTTCATCTCG
Bat SARS-like Coronavirus CX1	R-SARS2-27828	GCATAATTAAAACAAGGAATAGCAGAAAGGC
Bat SARS-like Coronavirus CX1	F-SARS2-27114	CGCTACAGGATTGGCAACTACAAATTAAACAC
Bat SARS-like Coronavirus CX1	R-SARS2-27903	GAAATTTCATGTTCGTTTAGGCGTGACAAG
Bat SARS-like Coronavirus CX1	F-SARS2-26927	GAGTGAACTTGTAATCGGAGCTGTGATCC
Bat SARS-like Coronavirus CX1	R-SARS2-27145	GTGTTTAATTTGTAGTTGCCAATCCTGTAGCG
Bat SARS-like Coronavirus CX1	F-SARS2-26892	CTTCATGGCACTATTTTGACCAGACCGC
Bat SARS-like Coronavirus CX1	R-SARS2-27240	CTCTGCTATAGTAACCTGAAAGTCAACGAG
Bat SARS-like Coronavirus CX1	F-SARS2-26768	CGCAATGGCTTGTCTTGTAGGCTTG
Bat SARS-like Coronavirus CX1	R-SARS2-26962	CCACGAAGGATCACAGCTCCGATTAC
Bat SARS-like Coronavirus CX1	F-SARS2-26720	GCTTGCTGCTGTTTACAGAATAAATTGGATC
Bat SARS-like Coronavirus CX1	R-SARS2-27126	CAATCCTGTAGCGACTGTATGCAGC
Bat SARS-like Coronavirus CX1	F-SARS2-25331	GATGAAGACGACTCTGAGCCTGTGC
Bat SARS-like Coronavirus CX1	R-SARS2-25618	CCTTAGAGAGTGCTAGTTGCCATCGC
Bat SARS-like Coronavirus CX1	F-SARS2-25208	GTTTGGCTCGGCTTCATAGCTGGACTT
Bat SARS-like Coronavirus CX1	R-SARS2-25687	CAGCAACGAGCAAAAGGTGTGAATAAACTG
Bat SARS-like Coronavirus CX1	F-SARS2-20987	CGTTAATTGGTGATTGTGCGACCGTAC
Bat SARS-like Coronavirus CX1	R-SARS2-21494	CTACCTTTACTAAGAAGAGATAAAATCATGTCGTTG
Bat SARS-like Coronavirus CX1	F-SARS2-20869	GGTGCAGGTTCTGATAAAGGAGTAGC
Bat SARS-like Coronavirus CX1	R-SARS2-21552	GTTGTTAACAAGAACATCACTAGAAATAACAACTCTG
Bat SARS-like Coronavirus CX1	F-SARS2-20681	GTGTTGCCATGCCTAACCTCTACAAAATGC
Bat SARS-like Coronavirus CX1	R-SARS2-20881	CAGAACCTGCACCAAAGTGTATAACTCTC
Bat SARS-like Coronavirus CX1	F-SARS2-20569	GTGGTCAAAGTTACGATTGATTACACAG
Bat SARS-like Coronavirus CX1	R-SARS2-20964	GTCATTTAAATCAGAATCGACAAGTAGTGTACC
Bat SARS-like Coronavirus CX1	F-SARS2-20357	GCGGACTTCATTTACTGATAGGACTAGC
Bat SARS-like Coronavirus CX1	R-SARS2-20596	CTGTGTAATCAATCGTAACTTTGACCAC
Bat SARS-like Coronavirus CX1	F-SARS2-20252	CTGACTTCCTTGAGCTTGCTATGGATG
Bat SARS-like Coronavirus CX1	R-SARS2-20710	GCATTTTGTAGAGGTTAGGCATGGCAACAC
Bat SARS-like Coronavirus CX1	F-SARS2-19387	CTTTCTTTTATTATTCTGATAGTCCTTGTGAGTCTC
Bat SARS-like Coronavirus CX1	R-SARS2-20263	CAAGGAAGTCAGTTTCCATTTGTGATCTGG
Bat SARS-like Coronavirus CX1	F-SARS2-19297	GTTGTGATGGTGGTAGTTTGTATGTGAATAAGC
Bat SARS-like Coronavirus CX1	R-SARS2-20373	CAGTAAATGAAGTCCGCCTAATTGTCCATGAC
Bat SARS-like Coronavirus CX1	F-SARS2-18858	TGCTATCATGACTAGATGTTTGGCAGTCC
Bat SARS-like Coronavirus CX1	R-SARS2-19096	CATCATAGAACTTCCATTCCACTTCAGCC
Bat SARS-like Coronavirus CX1	F-SARS2-18795	CCTTCAGAGTAACCATGACCAACATTGTC
Bat SARS-like Coronavirus CX1	R-SARS2-19322	CACATACAAACTACCACCATCACAACCTG
Bat SARS-like Coronavirus CX1	F-SARS2-18308	ACGTAGAGGGCTGTCATGCGACTAG
Bat SARS-like Coronavirus CX1	R-SARS2-18716	GGTTACCCATAAAACCCCACTGTTGAAC
Bat SARS-like Coronavirus CX1	F-SARS2-18268	GAAGAAGCTATTCGTCACGTTCGTGC
Bat SARS-like Coronavirus CX1	R-SARS2-18886	GGACTGCCAAACATCTAGTCATGATAGCA
Bat SARS-like Coronavirus CX1	F-SARS2-18048	TGTAACTGGACTTTTTAAGGACTGTAGTAAGATC
Bat SARS-like Coronavirus CX1	R-SARS2-18293	GCACGAACGTGACGAATAGCTTCTTC
Bat SARS-like Coronavirus CX1	F-SARS2-17964	GTCTGATAGAGATCTTTATGACAAACTGC
Bat SARS-like Coronavirus CX1	R-SARS2-18332	CTAGTCGCATGACAGCCCTCTACGT
Bat SARS-like Coronavirus CX1	F-SARS2-17395	GTCAATGCTAGACTTCGTGCAAAACACTAC
Bat SARS-like Coronavirus CX1	R-SARS2-17992	GCAGTTTGTCATAAAGATCTCTATCAGAC
Bat SARS-like Coronavirus CX1	F-SARS2-17333	CAACTGCTGACATTGTAGTCTTTGATG
Bat SARS-like Coronavirus CX1	R-SARS2-18081	GATCTTACTACAGTCCTTAAAAAGTCCAGTTAC
Bat SARS-like Coronavirus CX1	F-SARS2-16962	ACAAGAGCACTATGTGAGAATTACTGGC
Bat SARS-like Coronavirus CX1	R-SARS2-17359	CATCAAAGACTACAATGTCAGCAGTTG
Bat SARS-like Coronavirus CX1	F-SARS2-16919	CATCTCACACAGTAATGCCACTCAGTGC
Bat SARS-like Coronavirus CX1	R-SARS2-17424	GTAGTGTTTTGCACGAAGTCTAGCATTGAC
Bat SARS-like Coronavirus CX1	F-SARS2-16712	CTGACAGAGAATTGCATCTTTCATGGGAGG
Bat SARS-like Coronavirus CX1	R-SARS2-16946	GCACTGAGTGGCATTACTGTGTGAGATG
Bat SARS-like Coronavirus CX1	F-SARS2-16600	CTTGCCAACACTTGTACCGAGAGACTC
Bat SARS-like Coronavirus CX1	R-SARS2-16989	GCCAGTAATTCTCACATAGTGCTCTTGT
Bat SARS-like Coronavirus CX1	F-SARS2-16158	GCTAACTAATGATAATACCTCACGGTATTGG
Bat SARS-like Coronavirus CX1	R-SARS2-16409	GTGACATCACAACCCGGAGCATTGC
Bat SARS-like Coronavirus CX1	F-SARS2-16117	GATGAGCTTACTGGTCACATGCTAGACATG
Bat SARS-like Coronavirus CX1	R-SARS2-16470	GGAGGCTTATGTGACTTGCAGTAATAGCTC
Bat SARS-like Coronavirus CX1	F-SARS2-15381	CTTATCACACCGTTTCTACAGGTTAGCTAAC
Bat SARS-like Coronavirus CX1	R-SARS2-15774	GCTAGCTACTAAACCTTGAGCCGCATAG
Bat SARS-like Coronavirus CX1	F-SARS2-15332	GGATAATGGCCTCTCTTGTTCTTGCTCG
Bat SARS-like Coronavirus CX1	R-SARS2-15937	CTGGGTAAGGCAGGTACACGTAATCATC
Bat SARS-like Coronavirus CX1	F-SARS2-14881	GATTGTTACGATGGTGGCTGTATTAATGCC
Bat SARS-like Coronavirus CX1	R-SARS2-15359	CGAGCAAGAACAAGAGAGGCCATTATCC
Bat SARS-like Coronavirus CX1	F-SARS2-14809	CGTTATAATCTGCCAACAATGTGTGATATCAG
Bat SARS-like Coronavirus CX1	R-SARS2-15411	GTTAGCTAACCTGTAGAAACGGTGTGATAAG
Bat SARS-like Coronavirus CX1	F-SARS2-13828	GCTCTACGTCATTTTGATGAGGGCAATTG
Bat SARS-like Coronavirus CX1	R-SARS2-14576	GCTGGATCAGCGGCATACACTAAAAGTTC
Bat SARS-like Coronavirus CX1	F-SARS2-13808	CAATGGCTGATTTAGTCTATGCTCTACGTC
Bat SARS-like Coronavirus CX1	R-SARS2-14657	GCAACATTGTTTGTTAGTGCAGCTACTG
Bat SARS-like Coronavirus CX1	F-SARS2-13555	AACGAGAAAGTTGCTGGTTTTGCAAAGTTC
Bat SARS-like Coronavirus CX1	R-SARS2-13841	GACGTAGAGCATAGACTAAATCAGCCATTG
Bat SARS-like Coronavirus CX1	F-SARS2-13484	GTGCAGCCCGTCTTACACCGTG
Bat SARS-like Coronavirus CX1	R-SARS2-13861	CAATTGCCCTCATCAAAATGACGTAGAGC
Bat SARS-like Coronavirus CX1	SARS2-F1168	CTCTGCTTTACTAATGTTTATGCAG
Bat SARS-like Coronavirus CX1	SARS2-R1652	ACACCTGTGCCTGTTAAACCA
Bat SARS-like Coronavirus CX1	SARS2-F1133	AGTGTTATGGAGTGTCTCCTACT
Bat SARS-like Coronavirus CX1	SARS2-R1585	TTTTAGGTCCACAAACAGTTGCT
Bat SARS-like Coronavirus CX1	SARS2-F1561	CCAGCAACTGTTTGTGGACC
Bat SARS-like Coronavirus CX1	SARS2-R1904	ACACGCCAAGTGGGAGTAAGT
Bat SARS-like Coronavirus CX1	SARS2-F1548	ACTTCTACATGCACCAGCAACT
Bat SARS-like Coronavirus CX1	SARS2-R1959	AGCCCCTATTAAACAGCCTGC
Bat SARS-like Coronavirus CX1	F-SARS2-12347	GCCATGCAAACGATGCTCTTCACTATG
Bat SARS-like Coronavirus CX1	R-SARS2-13243	GCATGAAGCACCACCAAAGGACTCC
Bat SARS-like Coronavirus CX1	F-SARS2-12240	ACCGTGATGCTGCCATGCAACGC
Bat SARS-like Coronavirus CX1	R-SARS2-13447	CGCAGACTGCATCATGGGTTCGC
Bat SARS-like Coronavirus CX1	F-SARS2-10259	CAGGCTGGTAATGTTCAACTTAGAGTTATTGG
Bat SARS-like Coronavirus CX1	R-SARS2-11077	GAAGAACAAAGACCATTGAGTGCTCTG
Bat SARS-like Coronavirus CX1	F-SARS2-10146	GGCTTGATGATGTAGTCTACTGTCCAC
Bat SARS-like Coronavirus CX1	R-SARS2-11132	CAGACATAACAATAATACCCATAGCAAAAGGC
Bat SARS-like Coronavirus CX1	F-SARS2-9086	GGTTCTGTTGCATATGAAAGTCTACGCC
Bat SARS-like Coronavirus CX1	R-SARS2-9653	CCATCCACTGGATATGTGCTAAGAAAGAAAC
Bat SARS-like Coronavirus CX1	F-SARS2-8999	GCATGTGTTTTAGCTGCTGAATGTAC
Bat SARS-like Coronavirus CX1	R-SARS2-9732	GAACCAGTAGAAATGCTTTGTGGAAATACA
Bat SARS-like Coronavirus CX1	F-SARS2-8595	CACTTGTGTTCCTTTTTGTTGCTGCTATCTTC
Bat SARS-like Coronavirus CX1	R-SARS2-9024	GTACATTCAGCAGCTAAAACACATGC
Bat SARS-like Coronavirus CX1	F-SARS2-8525	GTAACAACAAAGATAGCACTTAAGGGTGG
Bat SARS-like Coronavirus CX1	R-SARS2-9113	GGCGTAGACTTTCATATGCAACAGAACC
Bat SARS-like Coronavirus CX1	F-SARS2-6548	CTAATGGCTGCTTATGTAGACAATTCTAGTC
Bat SARS-like Coronavirus CX1	R-SARS2-8015	CACTATCACCAACATCAGACACTAATGCC
Bat SARS-like Coronavirus CX1	F-SARS2-6512	GGTTTAAAAATTACAGAAGAGGTTGGTCACAC
Bat SARS-like Coronavirus CX1	R-SARS2-8137	CACATTCTTTGCAAGTTCAGCTTCTGC
Bat SARS-like Coronavirus CX1	F-SARS2-6154	GAATGGTGATGTAGTGGCTATTGATTATAAACAC
Bat SARS-like Coronavirus CX1	R-SARS2-6543	GTGTGACCAACCTCTTCTGTAATTTTTAAACC
Bat SARS-like Coronavirus CX1	F-SARS2-6102	GTTATAAGAAACCTGCTTCAAGAGAGCTC
Bat SARS-like Coronavirus CX1	R-SARS2-6578	GACTAGAATTGTCTACATAAGCAGCCATTAG
Bat SARS-like Coronavirus CX1	F-SARS2-5184	CTAGTTTTCTGGGTAGGTACATGTC
Bat SARS-like Coronavirus CX1	R-SARS2-6020	GTTGGTTTGGCACAAGATCAATTGGTTGC
Bat SARS-like Coronavirus CX1	F-SARS2-5162	GAGTACTACCACACAACTGATCCTAG
Bat SARS-like Coronavirus CX1	R-SARS2-6130	GAGCTCTCTTGAAGCAGGTTTCTTATAAC
Bat SARS-like Coronavirus CX1	F-SARS2-4403	GCACATGCAGAAGAAACACGTAAATTAAT
Bat SARS-like Coronavirus CX1	R-SARS2-5148	CGTAGAGTGTCATCATTAGGCAAAACATAAAAT
Bat SARS-like Coronavirus CX1	F-SARS2-4367	CTTGGAACTGTTTCTTGGAATTTGCGAG
Bat SARS-like Coronavirus CX1	R-SARS2-5187	CTAGGATCAGTTGTGTGGTAGTACTC
Bat SARS-like Coronavirus CX1	F-SARS2-3392	GCAGACATTGTGGAAGAAGCTAAAAAGGTG
Bat SARS-like Coronavirus CX1	R-SARS2-4016	CTGTGAGAAACTTAGTTTCTTCCAGAGT
Bat SARS-like Coronavirus CX1	F-SARS2-3316	CACCAGTTGTTCAGACTATTGAAGTGAATAG
Bat SARS-like Coronavirus CX1	R-SARS2-4066	AGAATCTGGATGAAGATTGCCATTAATGTC
Bat SARS-like Coronavirus CX1	F-SARS2-2570	CCTACCAGTGAAGCTGTTGAAGCTCC
Bat SARS-like Coronavirus CX1	R-SARS2-3173	GAGAAGCAATAGAAGTGGCACCAAATTCC
Bat SARS-like Coronavirus CX1	F-SARS2-2506	TCCCACAGAAGTGTTAACAGAGGAAG
Bat SARS-like Coronavirus CX1	R-SARS2-3230	CAACAGTTTGTTGACTAGCATCATCTAACC
Bat SARS-like Coronavirus CX1	F-SARS2-1522	GTGTGCCTATTGGGTTCCACGTGC
Bat SARS-like Coronavirus CX1	R-SARS2-2285	TCTCCTTAATTTCCTTTGCACAGGTGAC
Bat SARS-like Coronavirus CX1	F-SARS2-1454	CTCCGTAAAGGTGGTCGCACTATTGC
Bat SARS-like Coronavirus CX1	R-SARS2-2399	GTGTGACAAATGTTTCACCTAAATTCAAGGC
Bat SARS-like Coronavirus CX1	F-SARS2-690	CATTTGACTTAGGTGACGAGCTTGGCAC
Bat SARS-like Coronavirus CX1	R-SARS2-1479	GCAATAGTGCGACCACCTTTACGGAG
Bat SARS-like Coronavirus CX1	F-SARS2-609	CAGTGGCTTATCGCAAGGTTCTTCTTCG
Bat SARS-like Coronavirus CX1	R-SARS2-1545	GCACGTGGAACCCAATAGGCACAC
Bat HKU2-like Coronavirus LS1	HKU2-F12306	GTGCAAATACCTATAGGTGTCAATGACC
Bat HKU2-like Coronavirus LS1	HKU2-F12351	GAGAATGAAGTCTGTAAGGTCTGTGGTTGC
Bat HKU2-like Coronavirus LS1	HKU2-R13090	CATACCTGGCATCACATCCACAAAATCACC
Bat HKU2-like Coronavirus LS1	HKU2-R13174	CATAAAACACTCACACGCCAAACAATTAGTC
Bat HKU2-like Coronavirus LS1	HKU2-F13144	GACTAATTGTTTGGCGTGTGAGTGTTTTATG
Bat HKU2-like Coronavirus LS1	HKU2-F13206	CTTACGACTTGCTTGAATATGATTTTACGGATC
Bat HKU2-like Coronavirus LS1	HKU2-R13768	GTCAAAATCAGCTACAGCAGCATCACC
Bat HKU2-like Coronavirus LS1	HKU2-R13944	CGTGCTTTACCAAACCTATTAAGAGGATAACC
Bat HKU2-like Coronavirus LS1	HKU2-F14321	GGATCCAAGCACGTTACATGTTGTACAG
Bat HKU2-like Coronavirus LS1	HKU2-F14399	GAAGTTGTGCATTCTAATGGAGGTTTTTATG
Bat HKU2-like Coronavirus LS1	HKU2-R14839	CTCATGAGGTCCAACAGACAAATCTTCTTC
Bat HKU2-like Coronavirus LS1	HKU2-R15200	GAAGCACAGTAGACTTTTCATACATACCAGC
Bat HKU2-like Coronavirus LS1	HKU2-F22514	GTAAGATTGAGACCACGGGCCCG
Bat HKU2-like Coronavirus LS1	HKU2-F22573	GCAATTCAGGACCTTACATGTGCGCAAT
Bat HKU2-like Coronavirus LS1	HKU2-R23734	GCATTAGACCAGCAAGCAATATCAGAGC
Bat HKU2-like Coronavirus LS1	HKU2-R23827	GTAGTTTAGTTCCTCTACAATCACAACATGAAG
Bat HKU2-like Coronavirus LS1	HKU2-F13590	GCTTCTCTATTGCTGCTCTCAGTACTGG
Bat HKU2-like Coronavirus LS1	HKU2-F13742	GGTGATGCTGCTGTAGCTGATTTTGAC
Bat HKU2-like Coronavirus LS1	HKU2-R14068	GGCACGTGCTTTACCACTAATRGAATAC
Bat HKU2-like Coronavirus LS1	HKU2-R14121	TGGAATTGCCTAGTGGTCATAGTRGC
Bat HKU2-like Coronavirus LS1	HKU2-F13632	CTGTTAAGCCCGGTCATTTCAATAAAGAG
Bat HKU2-like Coronavirus LS1	HKU2-F13856	GATGGTGGTTGTATTACTGCTAGAGAGG
Bat HKU2-like Coronavirus LS1	HKU2-R14123	TGGAATTGCCTAGTGGTCATAGTGGC
Bat HKU2-like Coronavirus LS1	HKU2-R14246	GCACCGTTGTCGACATCATTCATCAAATTC
Bat SARS-like Coronavirus LS1	SARS-F-N1	GAACTTAGATTCCCTCGAGGCC
Bat SARS-like Coronavirus LS1	SARS-R-N1	AGAAACTTTGCTCTCAAGCTGGTTCAGTC
Bat SARS-like Coronavirus LS1	SARS-F-N2	CGTTCCAATCAACACCAATAGTGGTCCAG
Bat SARS-like Coronavirus LS1	SARS-R-N2	TCTAGCAGCAATAGCGCGAGGGCAG
Bat SARS-like Coronavirus LS1	SARS-F-N3	GCTACTACCGAAGAGCTACCCGACG
Bat SARS-like Coronavirus LS1	SARS-R-N3	CCTCCGCTAGCCATTCGAGCAGGA
Bat SARS-like Coronavirus LS1	SARS-F22620	CTTTGCTTCTCCAATGTCTATGCAG
Bat SARS-like Coronavirus LS1	SARS-R23101	ACACCAGTACCAGTGAGTCCA
Bat SARS-like Coronavirus LS1	SARS-F22585	AGTGCTATGGCGTTTCTGCCAC
Bat SARS-like Coronavirus LS1	SARS-R23029	GGTCCACAAACCGTGGCCGG
Bat HKU10-like Coronavirus BS1	HKU10-F23905	GAGGTTCGTGCTTCAAGGCAGCTAGCTAT
Bat HKU10-like Coronavirus BS1	HKU10-F24008	CAGTGGCTAATGCTGCTCCGAACGGTATC
Bat HKU10-like Coronavirus BS1	HKU10-R25259	TGTAAATGAAAGTGCCATTGTTAAGCTCAAC
Bat HKU10-like Coronavirus BS1	HKU10-R25271	CTTGCGCAAATATGTAAATGAAAGTGCCAT
