# Supplementary material for: Individual bat virome analysis reveals co-infection and spillover among bats and virus zoonotic potential
Source: Nat Commun. 2023 Jul 10;14:4079. doi: 10.1038/s41467-023-39835-1 (PMC10333379; doi:10.1038/s41467-023-39835-1)
Supplement: Supplementary file 6 — Source Data [file 41467_2023_39835_MOESM6_ESM.xlsx]

## Sheet: Figure 1a
Figure 1a	Sample site	Year	N samples
	BS	2015	9
	BS	2017	48
	ZK	2015	13
	WD	2016	9
	WD	2017	19
	WD	2018	29
	CX	2018	31
	LS	2018	20
	ML	2019	8

## Sheet: Figure 2
Figure 2	Note: the values shown here are raw RPM of each viral species in each library. Need to be log transformed to reproduce the figure.
	lib_id	Bat RVJ-like rotavirus ZK1	Bat RVJ-like rotavirus CX2	Bat RVJ-like rotavirus LS1	Bat SARS-like coronavirus LS1	Bat SARS-like coronavirus CX1	Bat anellovirus ZK1	Bat astrovirus ZK2	Bat astrovirus BS2	Bat astrovirus BS3	Bat astrovirus CX1	Bat astrovirus CX2	Bat bocaparvovirus ZK1	Bat circovirus CX1	Bat coronavirus WD2	Bat mastadenovirus WD1	Bat mastadenovirus ZK1	Bat pararubulavirus WD1	Bat parvovirus CX1	Bat parvovirus BS1	Bat parvovirus LS1	Bat picornavirus CX7	Bat picornavirus CX3	Bat picornavirus WD3	Bat picornavirus CX1	Bat picornavirus CX4	Bat picornavirus CX2	Bat picornavirus ZK1	Bat picornavirus CX5	Bat polyomavirus CX1	Bat sapovirus WD1	Bat sapovirus WD2	Bat sapovirus WD3	__HKU10-like	Bat orthoreovirus BS1	Bat HKU2-like alphacoronavirus LS1	Bat rotavirus A type CX1	Bat rotavirus A type WD1	Bat rotavirus A type WD2	Bat HKU9-like betacoronavirus WD1	Bat picornavirus CX6	Bat astrovirus ZK1	Bat astrovirus BS1	Bat astrovirus LS1	Bat tupavirus BS1	Bat tupavirus BS2	Bat tupavirus CX1	Bat tupavirus CX2	Bat tupavirus CX3
	S15BSBatR01	0	0	0	0	0	0	0	0	0	0	0	0	0	0	0	0	0	0	0	0	0	0	0	0	0	0	0	0	0	0	0	0	0	0	0	0	0	0	0	0	0	0	0	0	0	0	0	0
	S15BSBatR02	0	0	0	0	0	0	0	0	0	0	0	0	0	0	0	0	0	0	0	0	0	0	0	0	0	0	0	0	0	0	0	0	0	0	0	0	0	0	0	0	0	0	0	0	0	0	0	0
	S15BSBatR03	0	0	0	0	0	0	0	0	0	0	0	0	0	0	0	0	0	0	0	0	0	0	0	0	0	0	0	0	0	0	0	0	0	0	0	0	0	0	0	0	0	0	0	0	0	0	0	0
	S15BSBatR04	0	0	0	0	0	0	0	0	0	0	0	0	0	0	0	0	0	0	0	0	0	0	0	0	0	0	0	0	5.63667	0	0	0	0	0	0	0	0	0	0	0	0	0	0	0	0	0	0	0
	S15BSBatR05	0	0	0	0	0	0	0	0	0	0	0	0	0	0	0	0	0	0	0	0	0	0	0	0	0	0	0	0	0	0	0	0	0	0	0	0	0	0	0	0	0	0	0	32559.4	0	0	0	0
	S15BSBatR06	0	0	0	0	0	0	0	0	0	0	0	0	0	0	0	0	0	0	0	0	0	0	0	0	0	0	0	0	0	0	0	0	0	0	0	0	0	0	0	0	0	0	0	2.01972	0	0	0	0
	S15BSBatR07	0	0	0	0	0	0	0	0	0	0	0	0	0	0	0	0	0	0	0	0	0	0	0	0	0	0	0	0	0	0	0	0	0	0	0	0	0	0	0	0	0	0	0	0	0	0	0	0
	S15BSBatR08	0	0	0	0	0	0	0	0	0	0	0	0	0	0	0	0	0	0	0	0	0	0	0	0	0	0	0	0	0	0	0	0	0	0	0	0	0	0	0	0	0	0	0	0	0	0	0	0
	S15BSBatR09	0	0	0	0	0	0	0	0	0	0	0	0	0	0	0	0	0	0	0	0	0	0	0	0	0	0	0	0	0	0	0	0	0	0	0	0	0	0	0	0	0	0	0	0	0	0	0	0
	S17BSBatR01	0	0	0	0	0	0	0	0	0	0	0	0	0	0	0	0	0	0	0	0	0	0	0	0	0	0	0	0	0	0	0	0	0	0	0	0	0	0	0	0	0	0	0	0	0	0	0	0
	S17BSBatR02	0	0	0	0	0	0	0	0	0	0	0	0	0	0	0	0	0	0	0	0	0	0	0	0	0	0	0	0	0	0	0	0	51.1614	0	0	0	0	0	0	0	0	0	0	0	0	0	0	0
	S17BSBatR03	0	0	0	0	0	0	0	0	0	0	0	0	0	0	0	0	0	0	0	0	0	0	0	0	0	0	0	0	0	0	0	0	0	0	0	0	0	0	0	0	0	1.08665	0	0	0	0	0	0
	S17BSBatR04	0	0	0	0	0	0	0	0	0	0	0	0	0	0	0	0	0	0	0	0	0	0	0	0	0	0	0	0	0	0	0	0	0	17.7129	0	0	0	0	0	0	0	0	0	0	0	0	0	0
	S17BSBatR05	0	0	0	0	0	0	0	5.79446	11.9073	0	0	0	0	0	0	0	0	0	0	0	0	0	0	0	0	0	0	0	0	0	0	0	0	0	0	0	0	0	0	0	0	4.96668	0	0	0	0	0	0
	S17BSBatR06	0	0	0	0	0	0	0	0	0	0	0	0	0	0	0	0	0	0	0	0	0	0	0	0	0	0	0	0	0	0	0	0	0	0	0	0	0	0	0	0	0	0	0	0	0	0	0	0
	S17BSBatR07	0	0	0	0	0	0	0	0	0	0	0	0	0	0	0	0	0	0	0	0	0	0	0	0	0	0	0	0	0	0	0	0	0	0	0	5.7175	0	0	0	0	0	0	0	0	0	0	0	0
	S17BSBatR08	0	0	0	0	0	0	0	0	0	0	0	0	0	0	0	0	0	0	0	0	0	0	0	0	0	0	0	0	0	0	0	0	0	0	0	0	0	0	0	0	0	0	0	0	0	0	0	0
	S17BSBatR09	0	0	0	0	0	0	0	0	0	0	0	0	0	0	0	0	0	0	0	0	0	0	0	0	0	0	0	0	0	0	0	0	0	0	0	0	0	0	0	0	0	0	0	0	0	0	0	0
	S17BSBatR10	0	0	0	0	0	0	0	0	0	0	0	0	0	0	0	0	0	0	0	0	0	0	0	0	0	0	0	0	0	0	0	0	0	0	0	0	0	0	0	0	0	0	0	0	0	0	0	0
	S17BSBatR11	0	0	1.95237	0	0	0	0	0	0	0	0	0	0	0	0	0	0	0	0	0	0	0	0	0	0	0	0	0	0	0	0	0	5.08645	0	0	0	0	0	0	0	0	0	0	0	0	0	0	0
	S17BSBatR12	0	0	3.18406	0	0	0	0	0	0	0	0	0	0	0	0	0	0	0	0	0	0	0	0	0	0	0	0	0	0	0	0	0	2.27433	0	0	1.18965	0	0	0	0	0	0	0	0	0	0	0	0
	S17BSBatR13	0	0	0	0	0	0	0	0	0	0	0	0	0	0	0	0	0	0	0	0	0	0	0	0	0	0	0	0	0	0	0	0	0	0	0	0	0	0	0	0	0	0	0	0	0	0	0	0
	S17BSBatR14	0	0	0	0	0	0	0	0	0	0	0	0	0	0	0	0	0	0	5.62252	0	0	0	0	0	0	0	0	0	0	0	0	0	0	0	0	0	0	0	0	0	0	0	0	0	0	0	0	0
	S17BSBatR15	0	0	0	0	0	0	0	0	0	0	0	0	0	0	0	0	0	0	0	0	0	0	0	0	0	0	0	0	0	0	0	0	0	0	0	0	0	0	0	0	0	0	0	0	0	0	0	0
	S17BSBatR16	0	0	0	0	0	0	0	0	0	0	0	0	0	0	0	0	0	0	0	0	0	0	0	0	0	0	0	0	0	0	0	0	0	0	0	321.296	0	0	0	0	0	0	0	0	2408.63	0	0	0
	S17BSBatR17	0	0	0	0	0	0	0	0	0	0	0	0	0	0	0	0	0	0	0	0	0	0	0	0	0	0	0	0	0	0	0	0	0	0	0	0	0	0	0	0	0	0	0	0	0	0	0	0
	S17BSBatR18	0	0	0	0	0	0	0	0	0	0	0	0	0	0	0	0	0	0	0	0	0	0	0	0	0	0	0	0	0	0	0	0	0	0	0	0	0	0	0	0	0	0	0	0	0	0	0	0
	S17BSBatR19	0	0	0	0	0	0	0	0	0	0	0	0	0	0	0	0	0	0	0	0	0	0	0	0	0	0	0	0	0	0	0	0	0	0	0	0	0	0	0	0	0	0	0	0	0	0	0	0
	S17BSBatR20	0	0	0	0	0	0	0	0	0	0	0	0	0	0	0	0	0	0	0	0	0	0	0	0	0	0	0	0	0	0	0	0	0	0	0	1.3076	0	0	0	0	0	0	0	0	0	0	0	0
	S17BSBatR31	0	0	0	0	0	0	0	0	0	0	0	0	0	0	0	0	0	0	0	0	0	0	0	0	0	0	0	0	0	0	0	0	0	0	0	0	0	0	0	0	0	0	0	0	0	0	0	0
	S17BSBatR33	0	0	0	0	0	0	0	0	0	0	0	0	0	0	0	0	0	0	0	0	0	0	0	0	0	0	0	0	0	0	0	0	0	0	0	0	0	0	0	0	0	0	0	0	0	0	0	0
	S17BSBatR34	0	0	0	0	0	0	0	0	0	0	0	0	0	0	0	0	0	0	0	0	0	0	0	0	0	0	0	0	0	0	0	0	0	0	0	0	0	0	0	0	0	0	0	0	0	0	0	0
	S17BSBatR35	0	0	0	0	0	0	0	0	0	0	0	0	0	0	0	0	0	0	0	0	0	0	0	0	0	0	0	0	0	0	0	0	0	0	0	4666.13	0	0	0	0	0	0	0	0	0	0	0	0
	S17BSBatR36	0	0	0	0	0	0	0	0	0	0	0	0	0	0	0	0	0	0	0	0	0	0	0	0	0	0	0	0	0	0	0	0	0	0	0	39.2222	0	0	0	0	0	0	0	0	0	0	0	0
	S17BSBatR37	0	0	0	0	0	0	0	0	0	0	0	0	0	0	0	0	0	0	0	0	0	0	0	0	0	0	0	0	0	0	0	0	0	0	0	66.3539	0	0	0	0	0	0	0	0	0	0	0	0
	S17BSBatR38	0	0	0	0	0	0	0	0	0	0	0	0	0	0	0	0	0	0	0	0	0	0	0	0	0	0	0	0	0	0	0	0	0	0	0	0	0	0	0	0	0	0	0	0	0	0	0	0
	S17BSBatR39	0	0	0	0	0	0	0	0	0	0	0	0	0	0	0	0	0	0	0	0	0	0	0	0	0	0	0	0	0	0	0	0	0	0	0	0	0	0	0	0	0	0	0	0	0	0	0	0
	S17BSBatR40	0	0	0	0	0	0	0	0	0	0	0	0	0	0	0	0	0	0	0	0	0	0	0	0	0	0	0	0	0	0	0	0	0	0	0	0	0	0	0	0	0	0	0	0	0	0	0	0
	S17BSBatR41	0	0	0	0	0	0	0	0	0	0	0	0	0	0	0	0	0	0	0	0	0	0	0	0	0	0	0	0	0	0	0	0	0	0	0	12.3686	0	0	0	0	0	0	0	0	0	0	0	0
	S17BSBatR42	0	0	0	0	0	0	0	0	0	0	0	0	0	0	0	0	0	0	0	0	0	0	0	0	0	0	0	0	0	0	0	0	0	946.401	0	0	0	0	0	0	0	0	0	0	0	0	0	0
	S17BSBatR43	0	0	0	0	0	0	0	0	0	0	0	0	0	0	0	0	0	0	0	0	0	0	0	0	0	0	0	0	0	0	0	0	0	0	0	0	0	0	0	0	0	0	0	0	0	0	0	0
	S17BSBatR44	0	0	0	0	0	0	0	0	0	0	0	0	0	0	0	0	0	0	0	0	0	0	0	0	0	0	0	0	0	0	0	0	0	0	0	0	0	0	0	0	0	0	0	0	0	0	0	0
	S17BSBatR45	0	0	0	0	0	0	0	0	0	0	0	0	0	0	0	0	0	0	0	0	0	0	0	0	0	0	0	0	0	0	0	0	0	0	0	0	0	0	0	0	0	0	0	0	0	0	0	0
	S17BSBatR46	0	0	0	0	0	0	0	0	0	0	0	0	0	0	0	0	0	0	0	0	0	0	0	0	0	0	0	0	0	0	0	0	0	0	0	0	0	0	0	0	0	0	0	0	0	0	0	0
	S17BSBatR47	0	0	0	0	0	0	0	0	0	0	0	0	0	0	0	0	0	0	0	0	0	0	0	0	0	0	0	0	0	0	0	0	0	2318.13	0	0	0	0	0	0	0	0	0	0	0	0	0	0
	S17BSBatR48	0	0	0	0	0	0	0	0	0	0	0	0	0	0	0	0	0	0	0	0	0	0	0	0	0	0	0	0	0	0	0	0	0	0	0	3.35631	0	0	0	0	0	0	0	0	0	0	0	0
	S17BSBatR49	0	0	0	0	0	0	0	0	0	0	0	0	0	0	0	0	0	0	0	0	0	0	0	0	0	0	0	0	0	0	0	0	0	0	0	13602.2	0	0	0	0	0	0	0	0	0	0	0	0
	S17BSBatR50	0	0	0	0	0	0	0	0	0	0	0	0	0	0	0	0	0	0	0	0	0	0	0	0	0	0	0	0	0	0	0	0	0	0	0	0	0	0	0	0	0	0	0	0	0	0	0	0
	S18CXBatR01	0	0	0	0	0	0	0	0	0	0	0	0	0	0	0	0	0	0	0	0	0	0	0	0	0	0	0	0	0	0	0	0	0	1.309	0	0	0	0	0	0	0	0	0	0	0	0	0	0
	S18CXBatR02	0	0	0	0	0	0	0	0	0	0	0	0	0	0	0	0	0	0	0	0	0	0	0	0	0	0	0	0	0	0	0	0	0	0	0	0	0	0	0	0	0	0	0	0	0	0	0	0
	S18CXBatR03	0	0	0	0	0	0	0	0	0	0	0	0	0	0	0	0	0	0	0	0	0	0	0	0	0	0	0	0	0	0	0	0	0	0	0	0	0	0	0	0	0	0	0	0	0	0	0	0
	S18CXBatR04	0	0	0	0	0	0	0	0	0	0	0	0	0	0	0	0	0	0	0	0	0	0	0	0	0	0	0	0	0	0	0	0	0	0	0	0	0	0	0	0	0	0	0	0	0	0	0	0
	S18CXBatR05	0	0	0	0	0	0	0	0	0	0	0	0	0	0	0	0	0	0	0	0	0	0	0	161.503	0	0	0	0	0	0	0	0	0	0	0	0	0	0	0	0	0	0	0	0	0	0	0	0
	S18CXBatR06	0	0	0	0	0	0	0	0	0	0	0	0	0	0	0	0	0	0	0	0	0	0	0	0	0	0	0	0	0	0	0	0	0	0	0	0	0	0	0	0	0	0	0	0	0	0	0	0
	S18CXBatR07	0	0	0	0	0	0	0	0	0	0	0	0	0	0	0	0	0	0	0	0	0	0	0	235.689	0	42.4897	0	0	0	0	0	0	0	0	0	0	0	0	0	0	0	0	0	0	0	0	0	0
	S18CXBatR08	0	0	0	0	0	0	0	0	0	0	0	0	0	0	0	0	0	0	0	0	1387.89	0	0	0	0	0	0	0	0	0	0	0	0	0	0	0	0	0	0	0	0	0	0	0	0	0	0	0
	S18CXBatR09	0	0	0	0	0	0	0	0	0	0	0	0	0	0	0	0	0	0	0	0	0	0	0	0	0	0	0	54.2831	0	0	0	0	1.52352	0	0	0	0	0	0	0	0	0	0	0	0	0	0	7.93063
	S18CXBatR10	0	7.92807	0	0	0	0	0	0	0	0	0	0	0	0	0	0	0	0	0	0	0	0	0	0	0	0	0	0	0	0	0	0	0	0	0	0	0	0	0	0	0	0	0	0	0	0	0	0
	S18CXBatR11	0	0	0	0	0	0	0	0	0	0	0	0	0	0	0	0	0	0	0	0	329.129	0	0	0	0	0	0	0	0	0	0	0	0	1.40653	0	0	0	0	0	0	0	0	0	0	0	0	0	0
	S18CXBatR12	0	0	0	0	0	0	0	0	0	0	0	0	0	0	0	0	0	0	0	0	0	0	0	0	0	0	0	0	0	0	0	0	0	0	0	0	0	0	0	0	0	0	0	0	0	0	0	0
	S18CXBatR13	0	3.25157	0	0	0	0	0	0	0	0	0	0	0	0	0	0	0	0	0	0	0	0	0	0	0	0	0	0	0	0	0	0	0	0	0	0	0	0	0	0	0	0	0	0	0	130.752	155.188	0
	S18CXBatR14-2	0	0	0	0	0	0	0	0	0	0	0	0	0	0	0	0	0	0	0	0	0	48.4764	0	0	0	0	0	0	24.955	0	0	0	0	0	0	0	0	0	0	0	0	0	0	0	0	0	0	0
	S18CXBatR15	0	0	0	0	0	0	0	0	0	0	0	0	0	0	0	0	0	0	0	0	0	0	0	0	0	0	0	0	0	0	0	0	0	0	0	0	0	0	0	0	0	0	0	0	0	0	0	0
	S18CXBatR16	0	2.0528	0	0	0	0	0	0	0	0	0	0	0	0	0	0	0	0	0	0	0	0	0	0	0	0	0	0	0	0	0	0	0	0	0	0	0	0	0	0	0	0	0	0	0	1.20969	1.06306	0
	S18CXBatR17-2	0	0	0	0	0	0	0	0	0	0	0	0	0	0	0	0	0	18.3348	0	0	18.3086	0	0	0	0	4.77386	0	0	0	0	0	0	0	0	0	0	0	0	0	0	0	0	0	0	0	0	0	0
	S18CXBatR18	0	0	0	0	0	0	0	0	0	0	0	0	0	0	0	0	0	0	0	0	0	0	0	0	0	0	0	0	0	0	0	0	0	0	0	0	0	0	0	0	0	0	0	0	0	0	0	0
	S18CXBatR19	0	0	0	0	0	0	0	0	0	0	0	0	0	0	0	0	0	0	0	0	0	0	0	0	0	0	0	0	0	0	0	0	0	0	0	0	0	0	0	0	0	0	0	0	0	0	0	0
	S18CXBatR20	0	0	0	0	0	0	0	0	0	0	0	0	0	0	0	0	0	0	0	0	0	0	0	0	0	0	0	0	0	0	0	0	0	0	0	0	0	0	0	0	0	0	0	0	0	0	0	0
	S18CXBatR21	0	23.0874	0	0	0	0	0	0	0	0	0	0	0	0	0	0	0	0	0	0	0	0	0	0	0	0	0	9.9611	0	0	0	0	0	0	0	3.16521	0	0	0	0	0	0	0	0	0	0	0	145.786
	S18CXBatR22	0	0	0	0	0	0	0	0	0	0	0	0	13.1707	0	0	0	0	0	0	0	0	0	0	0	0	0	0	0	0	0	0	0	0	0	0	0	0	0	0	0	0	0	0	0	0	0	0	0
	S18CXBatR23	0	6.8437	0	0	0	0	0	0	0	0	0	0	0	0	0	0	0	0	0	0	0	0	0	0	0	0	0	0	0	0	0	0	0	0	0	36.2716	0	0	0	0	0	0	0	0	0	0	0	18.7517
	S18CXBatR24	0	0	0	0	32.5326	0	0	0	0	0	0	0	0	0	0	0	0	0	0	0	0	0	0	0	0	278.851	0	0	0	0	0	0	0	0	0	802896	0	0	0	0	0	0	0	0	0	0	0	0
	S18CXBatR25	0	0	0	0	0	0	0	0	0	0	0	0	0	0	0	0	0	0	0	0	0	0	0	0	19.3998	0	0	0	0	0	0	0	0	0	0	0	0	0	0	0	0	0	0	0	0	0	0	0
	S18CXBatR26	0	0	0	0	0	0	0	0	0	0	0	0	0	0	0	0	0	0	0	0	0	0	0	0	0	0	0	0	0	0	0	0	0	0	0	0	0	0	0	0	0	0	0	0	0	0	0	0
	S18CXBatR27	0	0	0	0	0	0	0	0	0	0	0	0	0	0	0	0	0	0	0	0	0	0	0	0	0	2.84684	0	0	0	0	0	0	0	0	0	0	0	0	0	0	0	0	0	0	0	0	0	0
	S18CXBatR28	0	0	0	0	0	0	0	0	0	0	0	0	0	0	0	0	0	0	0	0	2.28412	0	0	0	0	0	0	0	0	0	0	0	0	0	0	0	0	0	0	0	0	0	0	0	0	0	0	0
	S18CXBatR29	0	0	0	0	14.9139	0	0	0	0	0	0	0	0	0	0	0	0	0	0	0	0	0	0	0	0	0	0	0	0	0	0	0	0	0	0	1.2152	0	0	0	0	0	0	0	0	0	0	0	0
	S18CXBatR30	0	1214.49	0	0	0	0	0	0	0	251.935	122.675	0	0	0	0	0	0	0	0	0	0	0	0	0	87.1434	0	0	0	0	0	0	0	0	0	0	4.28825	0	0	0	36333.2	0	0	0	0	0	0	0	0
	S18CXBatR31	0	0	0	0	0	0	0	0	0	0	0	0	0	0	0	0	0	0	0	0	0	0	0	0	0	0	0	0	0	0	0	0	0	0	0	0	0	0	0	0	0	0	0	0	0	0	0	0
	S18LSBatR53	0	0	0	0	0	0	0	0	0	0	0	0	0	0	0	0	0	0	0	0	0	0	0	0	0	0	0	0	0	0	0	0	0	0	0	0	0	0	0	0	0	0	0	0	0	0	0	0
	S18LSBatR54	0	0	0	0	0	0	0	0	0	0	0	0	0	0	0	0	0	0	0	0	0	0	0	0	0	0	0	0	0	0	0	0	0	0	0	0	0	0	0	0	0	0	0	0	0	0	0	0
	S18LSBatR55	0	0	0	0	0	0	0	0	0	0	0	0	0	0	0	0	0	0	0	0	0	0	0	0	0	0	0	0	0	0	0	0	0	0	0	0	0	0	0	0	0	0	0	0	0	0	0	0
	S18LSBatR56	0	0	0	0	0	0	0	0	0	0	0	61.4824	0	0	0	0	0	0	0	0	0	0	0	0	0	0	0	0	0	0	0	0	0	0	0	0	0	0	0	0	0	0	0	0	0	0	0	0
	S18LSBatR57	0	0	0	0	0	0	0	0	0	0	0	1.0911	0	0	0	0	0	0	0	0	0	0	0	0	0	0	0	0	0	0	0	0	0	0	0	0	0	0	0	0	0	0	0	0	0	0	0	0
	S18LSBatR58	0	0	0	0	0	0	0	0	0	0	0	0	0	0	0	0	0	0	0	0	0	0	0	0	0	0	0	0	0	0	0	0	0	2.34544	0	0	0	0	0	0	0	0	0	0	0	0	0	0
	S18LSBatR59	0	0	0	0	0	0	0	0	0	0	0	0	0	0	0	0	0	0	0	0	0	0	0	0	0	0	0	0	0	0	0	0	0	44.6246	0	0	0	0	0	0	0	0	0	0	0	0	0	0
	S18LSBatR60	0	0	0	0	0	0	0	0	0	0	0	0	0	0	0	0	0	0	0	0	0	0	0	0	0	0	0	0	0	0	0	0	0	1.0898	0	0	0	0	0	0	0	0	0	0	0	0	0	0
	S18LSBatR61	0	0	0	1.99906	0	0	0	0	0	0	0	0	0	0	0	0	0	0	0	2.67799	0	0	0	0	0	0	0	0	0	0	0	0	0	0	0	0	0	0	0	0	0	0	0	0	0	0	0	0
	S18LSBatR62	0	0	0	0	0	0	0	0	0	0	0	0	0	0	0	0	0	0	0	0	0	0	0	0	0	0	0	0	0	0	0	0	0	0	0	0	0	0	0	0	0	0	0	0	0	0	0	0
	S18LSBatR73	47.6116	0	0	0	0	0	0	0	0	0	0	0	0	0	0	0	0	0	0	0	0	0	0	0	0	0	0	0	0	0	0	0	0	0	0	0	0	0	0	0	0	0	8.14408	0	0	0	0	0
	S18LSBatR74	0	0	0	0	0	0	0	0	0	0	0	0	0	0	0	0	0	0	0	0	0	0	0	0	0	0	0	0	0	0	0	0	0	3.4917	0	0	0	0	0	0	0	0	0	0	0	0	0	0
	S18LSBatR75	0	0	1.58651	0	0	0	0	0	0	0	0	0	0	0	0	0	0	0	0	0	0	0	0	0	0	0	0	0	0	0	0	0	0	0	0	0	0	0	0	0	0	0	0	0	0	0	0	0
	S18LSBatR76	0	0	0	0	0	0	0	0	0	0	0	0	0	0	0	0	0	0	0	0	0	0	0	0	0	0	0	0	0	0	0	0	0	0	0	0	0	0	0	0	0	0	0	0	0	0	0	0
	S18LSBatR77	0	0	0	0	0	0	0	0	0	0	0	0	0	0	0	0	0	0	0	0	0	0	0	0	0	0	0	0	0	0	0	0	0	0	0	0	0	0	0	0	0	0	0	0	0	0	0	0
	S18LSBatR78	0	0	0	0	0	0	0	0	0	0	0	0	0	0	0	0	0	0	0	0	0	0	0	0	0	0	0	0	0	0	0	0	0	0	0	39.6183	0	0	0	0	0	0	0	0	0	0	0	0
	S18LSBatR79	0	0	683.03	776.174	0	0	0	0	0	0	0	0	0	0	0	0	0	0	0	0	0	0	0	0	0	0	0	0	0	0	0	0	10.2403	0	1.57872	74.4131	0	0	0	0	0	0	0	0	0	0	0	0
	S18LSBatR80	0	0	15.117	0	0	0	0	0	0	0	0	0	0	0	0	0	0	0	0	0	0	0	0	0	0	0	0	0	0	0	0	0	0	0	0	0	0	0	0	0	0	0	0	0	0	0	0	0
	S18LSBatR81	0	0	0	0	0	0	0	0	0	0	0	0	0	0	0	0	0	0	0	0	0	0	0	0	0	0	0	0	0	0	0	0	0	0	0	0	0	0	0	0	0	0	0	0	0	0	0	0
	S18LSBatR82	0	0	4.11155	0	0	0	0	0	0	0	0	0	0	0	0	0	0	0	0	0	0	0	0	0	0	0	0	0	0	0	0	0	0	0	0	0	0	0	0	0	0	0	0	0	0	0	0	0
	S19MLBatR09	0	0	0	0	0	0	0	0	0	0	0	0	0	0	0	0	0	0	0	0	0	0	0	0	0	0	0	0	0	0	0	0	0	0	0	0	0	0	0	0	0	0	0	0	0	0	0	0
	S19MLBatR10	0	0	0	0	0	0	0	0	0	0	0	0	0	0	0	0	0	0	0	0	0	0	0	0	0	0	0	0	0	0	0	0	0	0	0	0	0	0	0	0	0	0	0	0	0	0	0	0
	S19MLBatR11	0	0	0	0	0	0	0	0	0	0	0	0	0	0	0	0	0	0	0	0	0	0	0	0	0	0	26.4863	0	0	0	0	0	0	0	0	0	0	0	0	0	0	0	0	0	0	0	0	0
	S19MLBatR12	0	0	0	0	0	0	0	0	0	0	0	0	0	0	0	0	0	0	0	0	0	0	0	0	0	0	0	0	0	0	0	0	0	0	0	0	0	0	0	0	0	0	0	0	0	0	0	0
	S19MLBatR13	0	0	0	0	0	0	0	0	0	0	0	0	0	0	0	0	0	0	0	0	0	0	0	0	0	0	0	0	0	0	0	0	0	0	0	0	0	0	0	0	0	0	0	0	0	0	0	0
	S19MLBatR14	0	0	0	0	0	0	0	0	0	0	0	0	0	0	0	0	0	0	0	0	0	0	0	0	0	0	0	0	0	0	0	0	0	0	0	0	0	0	0	0	0	0	0	0	0	0	0	0
	S19MLBatR15	0	0	0	0	0	0	0	0	0	0	0	0	0	0	0	0	0	0	0	0	0	0	0	0	0	0	0	0	0	0	0	0	0	0	0	0	0	0	0	0	0	0	0	0	0	0	0	0
	S19MLBatR16	0	0	0	0	0	0	0	0	0	0	0	0	0	0	0	0	0	0	0	0	0	0	0	0	0	0	0	0	0	0	0	0	0	0	0	0	0	0	0	0	0	0	0	0	0	0	0	0
	S16WDBatR55	0	0	0	0	0	0	0	0	0	0	0	0	0	0	0	0	0	0	0	0	0	0	0	0	0	0	0	0	0	0	0	0	0	0	0	0	0	0	0	0	0	0	0	0	0	0	0	0
	S16WDBatR56	0	0	0	0	0	0	0	0	0	0	0	0	0	0	0	0	0	0	0	0	0	0	0	0	0	0	0	0	0	0	0	0	0	0	0	0	0	0	0	0	0	0	0	0	0	0	0	0
	S16WDBatR57	0	0	0	0	0	0	0	0	0	0	0	0	0	0	0	0	0	0	0	0	0	0	0	0	0	0	0	0	0	0	0	0	0	0	0	0	0	0	0	0	0	0	0	0	0	0	0	0
	S16WDBatR58	0	0	0	0	0	0	0	0	0	0	0	0	0	2156.74	0	0	3.48919	0	0	0	0	0	0	0	0	0	0	0	0	55.4072	0	0	0	0	0	0	0	0	0	0	0	0	0	0	0	0	0	0
	S16WDBatR59	0	0	0	0	0	0	0	0	0	0	0	0	0	0	0	0	0	0	0	0	0	0	0	0	0	0	0	0	0	0	0	0	0	0	0	0	0	0	0	0	0	0	0	0	0	0	0	0
	S16WDBatR60	0	0	0	0	0	0	0	0	0	0	0	0	0	0	0	0	0	0	0	0	0	0	0	0	0	0	0	0	0	0	0	0	0	0	0	0	0	0	0	0	0	0	0	0	0	0	0	0
	S16WDBatR61	0	0	0	0	0	0	0	0	0	0	0	0	0	0	0	0	0	0	0	0	0	0	0	0	0	0	0	0	0	0	0	0	0	0	0	0	271.718	0	0	0	0	0	0	0	0	0	0	0
	S16WDBatR62	0	0	0	0	0	0	0	0	0	0	0	0	0	0	0	0	0	0	0	0	0	0	0	0	0	0	0	0	0	0	0	0	0	0	0	0	0	1.8857	0	0	0	0	0	0	0	0	0	0
	S16WDBatR63	0	0	0	0	0	0	0	0	0	0	0	0	0	0	0	0	0	0	0	0	0	0	0	0	0	0	0	0	0	0	0	0	0	0	0	0	0	0	0	0	0	0	0	0	0	0	0	0
	S17WDBatR01	0	0	0	0	0	0	0	0	0	0	0	0	0	0	0	0	0	0	0	0	0	0	0	0	0	0	0	0	0	0	0	0	0	0	0	0	0	2.22304	0	0	0	0	0	0	0	0	0	0
	S17WDBatR02	0	0	0	0	0	0	0	0	0	0	0	0	0	0	0	0	0	0	0	0	0	0	0	0	0	0	0	0	0	0	0	0	0	0	0	0	0	0	12.0774	0	0	0	0	0	0	0	0	0
	S17WDBatR03	0	0	0	0	0	0	0	0	0	0	0	0	0	0	5.78562	0	0	0	0	0	0	0	0	0	0	0	0	0	0	0	0	0	0	0	0	0	0	0	0	0	0	0	0	0	0	0	0	0
	S17WDBatR04	0	0	0	0	0	0	0	0	0	0	0	0	0	0	0	0	0	0	0	0	0	0	0	0	0	0	0	0	0	0	0	0	0	0	0	0	0	0	0	0	0	0	0	0	0	0	0	0
	S17WDBatR05	0	0	0	0	0	0	0	0	0	0	0	0	0	0	0	0	0	0	0	0	0	0	0	0	0	0	0	0	0	0	0	0	0	0	0	0	0	0	0	0	0	0	0	0	0	0	0	0
	S17WDBatR06	0	0	0	0	0	0	0	0	0	0	0	0	0	0	0	0	0	0	0	0	0	0	0	0	0	0	0	0	0	0	0	0	0	0	0	0	0	0	0	0	0	0	0	0	0	0	0	0
	S17WDBatR07	0	0	0	0	0	0	0	0	0	0	0	0	0	0	0	0	0	0	0	0	0	0	1.99143	0	0	0	0	0	0	0	0	0	0	0	0	0	0	0	3.64198	0	0	0	0	0	0	0	0	0
	S17WDBatR08	0	0	0	0	0	0	0	0	0	0	0	0	0	0	0	0	0	0	0	0	0	0	0	0	0	0	0	0	0	0	0	0	0	0	0	0	0	0	0	0	0	0	0	0	0	0	0	0
	S17WDBatR09	0	0	0	0	0	0	0	0	0	0	0	0	0	0	0	0	0	0	0	0	0	0	0	0	0	0	0	0	0	0	0	0	0	0	0	0	0	0	0	0	0	0	0	0	0	0	0	0
	S17WDBatR10	0	0	0	0	0	0	0	0	0	0	0	0	0	0	0	0	0	0	0	0	0	0	0	0	0	0	0	0	0	0	178.397	0	0	0	0	0	0	0	0	0	0	0	0	0	0	0	0	0
	S18WDBatR01	0	0	0	0	0	0	0	0	0	0	0	0	0	0	0	0	0	0	0	0	0	0	0	0	0	0	0	0	0	0	0	0	0	0	0	0	0	0	0	0	0	0	0	0	0	0	0	0
	S18WDBatR02	0	0	0	0	0	0	0	0	0	0	0	0	0	0	0	0	0	0	0	0	0	0	0	0	0	0	0	0	0	0	0	0	0	0	0	0	16.6986	0	0	0	0	0	0	0	0	0	0	0
	S18WDBatR03	0	0	0	0	0	0	0	0	0	0	0	0	0	0	0	0	0	0	0	0	0	0	0	0	0	0	0	0	0	0	0	0	0	0	0	0	0	0	0	0	0	0	0	0	0	0	0	0
	S18WDBatR04	0	0	0	0	0	0	0	0	0	0	0	0	0	0	0	0	0	0	0	0	0	0	0	0	0	0	0	0	0	0	0	0	0	0	0	0	0	0	0	0	0	0	0	0	0	0	0	0
	S18WDBatR05	0	0	0	0	0	0	0	0	0	0	0	0	0	0	0	0	0	0	0	0	0	0	0	0	0	0	0	0	0	0	0	18.303	0	0	0	0	0	2.7763	1.02826	0	0	0	0	0	0	0	0	0
	S18WDBatR06	0	0	0	0	0	0	0	0	0	0	0	0	0	0	0	0	0	0	0	0	0	0	0	0	0	0	0	0	0	0	0	0	0	0	0	0	0	0	0	0	0	0	0	0	0	0	0	0
	S18WDBatR07	0	0	0	0	0	0	0	0	0	0	0	0	0	0	0	0	0	0	0	0	0	0	0	0	0	0	0	0	0	0	0	0	0	0	0	0	0	0	0	0	0	0	0	0	0	0	0	0
	S18WDBatR08	0	0	0	0	0	0	0	0	0	0	0	0	0	0	0	0	0	0	0	0	0	0	0	0	0	0	0	0	0	0	0	4.34628	0	0	0	0	0	8.45762	0	0	0	0	0	0	0	0	0	0
	S18WDBatR09	0	0	0	0	0	0	0	0	0	0	0	0	0	0	0	0	0	0	0	0	0	0	0	0	0	0	0	0	0	0	0	0	0	0	0	0	0	0	0	0	0	0	0	0	0	0	0	0
	S18WDBatR10	0	0	0	0	0	0	0	0	0	0	0	0	0	0	0	0	0	0	0	0	0	0	0	0	0	0	0	0	0	0	0	0	0	0	0	0	0	0	0	0	0	0	0	0	0	0	0	0
	S15ZKBatR11	47.1673	0	0	0	0	0	0	0	0	0	0	0	0	0	0	0	0	0	0	0	0	0	0	0	0	0	0	0	0	0	0	0	0	2.14772	0	0	0	0	0	0	0	0	0	0	0	0	0	0
	S15ZKBatR12	0	0	0	0	0	0	0	0	0	0	0	0	0	0	0	0	0	0	0	0	0	0	0	0	0	0	0	0	0	0	0	0	0	0	0	0	0	0	0	0	0	0	0	0	0	0	0	0
	S15ZKBatR13	261.746	0	0	0	0	0	0	0	0	0	0	0	0	0	0	35.7407	0	0	0	0	0	0	0	0	0	0	20.9221	0	0	0	0	0	0	0	0	0	0	0	0	0	0	0	0	0	0	0	0	0
	S15ZKBatR21	0	0	0	0	0	0	2.32988	0	0	0	0	0	0	0	0	219.6	0	0	0	0	0	0	0	0	0	0	0	0	0	0	0	0	0	0	0	0	0	0	0	0	0	0	0	0	0	0	0	0
	S15ZKBatR22	0	0	0	0	0	0	7.71784	0	0	0	0	11.9454	0	0	0	0	0	0	0	0	0	0	0	0	0	0	1.27811	0	0	0	0	0	0	0	0	0	0	0	0	0	0	0	0	0	0	0	0	0
	S15ZKBatR23	0	0	0	0	0	0	0	0	0	0	0	0	0	0	0	0	0	0	0	0	0	0	0	0	0	0	0	0	0	0	0	0	0	0	0	0	0	0	0	0	0	0	0	0	0	0	0	0
	S15ZKBatR24	0	0	0	0	0	0	0	0	0	0	0	307.218	0	0	0	0	0	0	0	0	0	0	0	0	0	0	0	0	0	0	0	0	0	0	0	0	0	0	0	0	0	0	0	0	0	0	0	0
	S15ZKBatR25	0	0	0	0	0	0	0	0	0	0	0	0	0	0	0	3.18587	0	0	0	0	0	0	0	0	0	0	0	0	0	0	0	0	0	0	0	0	0	0	0	0	0	0	0	0	0	0	0	0
	S15ZKBatR26	0	0	0	0	0	0	0	0	0	0	0	0	0	0	0	0	0	0	0	0	0	0	0	0	0	0	0	0	0	0	0	0	0	0	0	0	0	0	0	0	0	0	0	0	0	0	0	0
	S15ZKBatR27	3.25037	0	0	0	0	0	1.30329	0	0	0	0	0	0	0	0	0	0	0	0	0	0	0	0	0	0	0	0	0	0	0	0	0	0	0	0	0	0	0	0	0	0	0	0	0	0	0	0	0
	S15ZKBatR28	0	0	0	0	0	0	0	0	0	0	0	0	0	0	0	0	0	0	0	0	0	0	0	0	0	0	0	0	0	0	0	0	0	0	0	0	0	0	0	0	0	0	0	0	0	0	0	0
	S15ZKBatR29	0	0	0	0	0	0	174.957	0	0	0	0	0	0	0	0	0	0	0	0	0	0	0	0	0	0	0	0	0	0	0	0	0	0	0	0	0	0	0	0	0	0	0	0	0	0	0	0	0
	S15ZKBatR30	1.13148	0	0	0	0	4.44106	4.89366	0	0	0	0	0	0	0	0	0	0	0	0	0	0	0	0	0	0	0	349.967	0	0	0	0	0	0	2.29125	0	0	0	0	0	0	10.1833	0	0	0	0	0	0	0
[truncated: 7 more columns]

## Sheet: Figure 3b
Figure 3b	Note: number of viral species per bat individual
	Aselliscus	Cynopterus	Eonycteris	Hipposideros	Rhinolophus	Rousettus
	0	0	1	4	0	0
	2	3	2	1	1	0
	1	0		1	3	0
	0	0		1	0	0
	1	1		0	2	0
	0	0		0	3	1
	0	0		0	0	1
	0	0		1	0	0
	1	1		0	1	0
	1			1	4	1
	0			0	0	0
	0			0	1	0
	0			1	1	3
	0			0	4	0
	1			2	3	0
	1			3	2	2
	0			1	0	0
	0			1	3	0
	0			0	0	2
	0			2	0	0
	0			0	3	0
	0			1	0	1
	0			5	2	0
	1			2	2
	0			0	0
	0			3	0
	0				1
	1				3
	1				0
	1				1
	0				1
	0				4
	0				3
	0				2
	0				0
					3
					0
					0
					1
					2
					0
					4
					3
					1
					6
					0
					1
					0
					1
					0
					0
					1
					5
					2
					1
					1
					0
					1
					3
					0
					1
					0
					1
					3
					0
					0
					1
					1
					5
					1
					0
					2

## Sheet: Figure 3c
Figure 3c	Data1: grouped by bat genera (left panel)
		Coronaviridae	Rhabdoviridae	Paramyxoviridae	Astroviridae	Caliciviridae	Picornaviridae	Reoviridae	Circoviridae	Parvoviridae	Anelloviridae	Adenoviridae	Polyomaviridae
	Aselliscus	0	0.0285714	0	0	0	0	0.314286	0	0	0	0	0
	Cynopterus	0.111111	0	0.111111	0	0.111111	0.111111	0	0	0	0	0.111111	0
	Eonycteris	0	0	0	0	0	0.5	1	0	0	0	0	0
	Hipposideros	0	0	0	0.269231	0	0.192308	0.230769	0	0.153846	0.0384615	0.115385	0
	Rhinolophus	0.185185	0.12963	0	0.037037	0	0.296296	0.333333	0.0185185	0.0555556	0	0	0.037037
	Rousettus	0.130435	0	0	0	0.130435	0.0434783	0.173913	0	0	0	0	0
	Data2: grouped by bat species (right panel)
		Coronaviridae	Rhabdoviridae	Paramyxoviridae	Astroviridae	Caliciviridae	Picornaviridae	Reoviridae	Circoviridae	Parvoviridae	Anelloviridae	Adenoviridae	Polyomaviridae
	As. stoliczkanus	0	0.0285714	0	0	0	0	0.314286	0	0	0	0	0
	Cy. sphinx	0.111111	0	0.111111	0	0.111111	0.111111	0	0	0	0	0.111111	0
	Eo. spelaea	0	0	0	0	0	0.5	1	0	0	0	0	0
	Hi. armiger	0	0	0	0	0	0.0909091	0.181818	0	0.181818	0	0	0
	Hi. larvatus	0	0	0	0.384615	0	0.230769	0.307692	0	0.153846	0.0769231	0.230769	0
	Hi. pomona	0	0	0	1	0	0.5	0	0	0	0	0	0
	Rh. affinis	0	0	0	0	0	0	0	0	0	0	0	0
	Rh. macrotis	0.5	0	0	0.5	0	0	0.5	0	0	0	0	0
	Rh. marshalli	0.142857	0	0	0	0	0.571429	0.142857	0	0	0	0	0
	Rh. pearsonii	0	0	0	0	0	0.5	0.5	0	0	0	0	0
	Rh. pusillus	0.1875	0.3125	0	0.0625	0	0.3125	0.4375	0.0625	0	0	0	0.0625
	Rh. stheno	0	0.166667	0	0	0	0.333333	0.166667	0	0.0833333	0	0	0.0833333
	Rh. thomasi	0.357143	0	0	0	0	0.142857	0.428571	0	0.142857	0	0	0
	Ro. amplexicaudatus	0	0	0	0	0	0	0	0	0	0	0	0
	Ro. leschenaultii	0.166667	0	0	0	0.166667	0.0555556	0.222222	0	0	0	0	0
	Data3: barplot on the right
	Viral family	Num. positive bat individuals
	Adenoviridae	2
	Polyomaviridae	4
	Anelloviridae	1
	Parvoviridae	7
	Cicoviridae	1
	Reoviridae	41
	Picornaviridae	24
	Caliciviridae	4
	Astroviridae	9
	Paramyxoviridae	1
	Rhabdoviridae	8
	Coronaviridae	14

## Sheet: Figure 4b
Figure 4b	X_axis: phylogenetic distance between pairs of bat individuals	Y_axis: shared number of viral species between pairs of bat individuals
	0	0
	0	0
	0.416234	0
	0.418157	0
	0.416235	0
	0.418157	0
	0.416235	0
	0.416235	0
	0.418692	0
	0.416768	0
	0.418157	0
	0.566185	0
	0.563485	0
	0.455965	0
	0.502025	0
	0.15741	0
	0.391636	0
	0.333356	0
	0.391636	0
	0.333356	0
	0.156883	0
	0.156883	0
	0.15741	0
	0.333356	0
	0.333356	0
	0.333356	0
	0.333356	0
	0.333356	0
	0.333356	0
	0.333357	0
	0.333356	0
	0.333356	0
	0.333356	0
	0.502569	0
	0.501482	0
	0.56508	0
	0.502032	0
	0.503136	0
	0.00316657	0
	0.156374	0
	0.156373	0
	0.00264215	0
	0.152091	0
	0.152966	0
	0.00264206	0
	0.154616	0
	0.154657	1
	0.154616	0
	0.00264227	0
	0.152966	0
	0.15262	0
	0.154657	0
	0.156373	0
	0.15262	0
	0.156373	0
	0.00264209	0
	0.154657	0
	0.154617	0
	0.44443	0
	0.444719	0
	0.438198	0
	0.452007	0
	0.438646	0
	0.173181	0
	0.160286	0
	0.160286	0
	0.159794	0
	0.166237	0
	0.159794	0
	0.172655	0
	0.159794	0
	0.457063	0
	0.503124	0
	0.503116	0
	0.420547	0
	0	0
	0	1
	0.416234	0
	0.418157	0
	0.416235	0
	0.418157	0
	0.416235	0
	0.416235	0
	0.418692	0
	0.416768	0
	0.418157	0
	0.566185	0
	0.563485	0
	0.455965	0
	0.502025	0
	0.15741	0
	0.391636	0
	0.333356	0
	0.391636	0
	0.333356	0
	0.156883	0
	0.156883	0
	0.15741	0
	0.333356	0
	0.333356	0
	0.333356	0
	0.333356	0
	0.333356	0
	0.333356	0
	0.333357	0
	0.333356	0
	0.333356	0
	0.333356	0
	0.502569	0
	0.501482	0
	0.56508	0
	0.502032	0
	0.503136	0
	0.00316657	0
	0.156374	0
	0.156373	0
	0.00264215	0
	0.152091	0
	0.152966	0
	0.00264206	0
	0.154616	0
	0.154657	0
	0.154616	0
	0.00264227	0
	0.152966	0
	0.15262	0
	0.154657	0
	0.156373	0
	0.15262	0
	0.156373	0
	0.00264209	0
	0.154657	0
	0.154617	0
	0.44443	0
	0.444719	0
	0.438198	0
	0.452007	0
	0.438646	0
	0.173181	0
	0.160286	0
	0.160286	0
	0.159794	0
	0.166237	0
	0.159794	0
	0.172655	0
	0.159794	0
	0.457063	0
	0.503124	0
	0.503116	0
	0.420547	0
	0	0
	0	1
	0.416234	0
	0.418157	0
	0.416235	0
	0.418157	0
	0.416235	0
	0.416235	0
	0.418692	0
	0.416768	0
	0.418157	0
	0.566185	0
	0.563485	0
	0.455965	0
	0.502025	0
	0.15741	0
	0.391636	0
	0.333356	0
	0.391636	0
	0.333356	0
	0.156883	0
	0.156883	0
	0.15741	0
	0.333356	0
	0.333356	0
	0.333356	0
	0.333356	0
	0.333356	0
	0.333356	0
	0.333357	0
	0.333356	0
	0.333356	0
	0.333356	0
	0.502569	0
	0.501482	0
	0.56508	0
	0.502032	0
	0.503136	0
	0.00316657	0
	0.156374	0
	0.156373	0
	0.00264215	0
	0.152091	0
	0.152966	0
	0.00264206	0
	0.154616	0
	0.154657	0
	0.154616	0
	0.00264227	0
	0.152966	0
	0.15262	0
	0.154657	0
	0.156373	0
	0.15262	0
	0.156373	0
	0.00264209	0
	0.154657	0
	0.154617	0
	0.44443	0
	0.444719	0
	0.438198	0
	0.452007	0
	0.438646	0
	0.173181	0
	0.160286	0
	0.160286	0
	0.159794	0
	0.166237	0
	0.159794	0
	0.172655	0
	0.159794	0
	0.457063	0
	0.503124	0
	0.503116	0
	0.420547	0
	0.416234	0
	0.416234	0
	0.416234	0
	0.0319815	1
	9e-08	0
	0.0319816	0
	3e-08	0
	6e-08	0
	0.0325167	1
	0.00053381	0
	0.0319816	2
	0.625182	0
	0.622483	0
	0.514963	0
	0.561023	0
	0.418028	0
	0.273443	0
	0.321636	1
	0.273443	0
	0.321636	0
	0.417502	0
	0.417502	0
	0.418028	0
	0.321636	0
	0.321636	0
	0.321636	0
	0.321636	0
	0.321636	0
	0.321636	0
	0.321637	1
	0.321636	1
	0.321636	0
	0.321636	0
	0.561567	0
	0.56048	0
	0.624077	0
	0.56103	0
	0.562134	0
	0.419401	1
	0.416992	0
	0.416992	0
	0.418876	0
	0.41271	0
	0.413585	0
	0.418876	1
	0.415235	0
	0.415276	0
	0.415235	0
	0.418877	0
	0.413585	0
	0.413238	0
	0.415276	0
	0.416992	0
	0.413238	0
	0.416992	0
	0.418876	0
	0.415276	0
	0.415235	0
	0.100602	0
	0.100891	0
	0.0943698	1
	0.108179	1
	0.0948183	1
	0.4338	0
	0.420904	1
	0.420904	1
	0.420413	0
	0.412481	0
	0.420413	0
	0.433274	0
	0.420413	0
	0.516061	0
	0.562122	0
	0.562113	0
	0.076719	0
	0.418157	0
	0.418157	0
	0.418157	0
	0.0319815	1
	0.0319816	1
	6e-08	1
	0.0319816	0
	0.0319816	1
	0.00053513	1
	0.0325153	0
	3e-08	2
	0.627105	0
	0.624405	0
	0.516886	0
	0.562945	0
	0.419951	0
	0.275366	0
	0.323559	0
	0.275366	0
	0.323559	0
	0.419425	0
	0.419425	0
	0.419951	0
	0.323559	0
	0.323559	0
	0.323559	0
	0.323559	0
	0.323559	0
	0.323559	0
	0.323559	0
	0.323559	0
	0.323559	0
	0.323559	0
	0.56349	0
	0.562403	0
	0.626	0
	0.562953	0
	0.564056	0
	0.421324	0
	0.418915	0
	0.418915	0
	0.420799	0
	0.414633	0
	0.415508	0
	0.420799	0
	0.417158	0
	0.417199	0
	0.417158	0
	0.420799	0
	0.415507	0
	0.415161	0
	0.417199	0
	0.418915	0
	0.415161	0
	0.418915	0
	0.420799	0
	0.417199	0
	0.417158	0
	0.102525	0
	0.102813	0
	0.0962925	0
	0.110102	0
	0.096741	0
	0.435723	0
	0.422827	1
	0.422827	0
	0.422335	0
	0.414404	0
	0.422335	0
	0.435196	0
	0.422335	0
	0.517984	0
	0.564044	0
	0.564036	0
	0.0786417	1
	0.416235	0
	0.416235	0
	0.416235	0
	9e-08	0
	0.0319816	1
	0.0319817	1
	6e-08	0
	3e-08	1
	0.0325168	1
	0.0005339	1
	0.0319817	1
	0.625183	0
	0.622483	0
	0.514963	0
	0.561023	0
	0.418028	0
	0.273443	0
	0.321636	0
	0.273443	0
	0.321636	0
	0.417502	0
	0.417502	0
	0.418028	0
	0.321636	0
	0.321636	0
	0.321636	0
	0.321636	0
	0.321636	0
	0.321636	0
	0.321637	0
	0.321636	0
	0.321636	0
	0.321636	0
	0.561567	0
	0.56048	0
	0.624078	0
	0.56103	0
	0.562134	0
	0.419401	0
	0.416992	0
	0.416992	0
	0.418877	0
	0.41271	0
	0.413585	0
	0.418876	0
	0.415235	0
	0.415276	0
	0.415235	0
	0.418877	0
	0.413585	0
	0.413239	0
	0.415276	0
	0.416992	0
	0.413238	0
	0.416992	0
	0.418876	0
	0.415276	0
	0.415235	0
	0.100603	0
	0.100891	0
	0.0943699	0
	0.108179	0
	0.0948183	0
	0.4338	0
	0.420905	0
	0.420905	0
	0.420413	0
	0.412481	0
	0.420413	0
	0.433274	0
	0.420413	0
	0.516061	0
	0.562122	0
	0.562114	0
	0.0767191	0
	0.418157	0
	0.418157	0
	0.418157	0
	0.0319816	0
	6e-08	1
	0.0319817	1
	0.0319816	1
	0.0319817	0
	0.00053507	1
	0.0325153	1
	3e-08	2
	0.627105	0
	0.624406	0
	0.516886	0
	0.562945	0
	0.419951	0
	0.275366	0
	0.323559	0
	0.275366	0
	0.323559	0
	0.419425	0
	0.419425	0
	0.419951	0
	0.323559	0
	0.323559	0
	0.323559	0
	0.323559	0
	0.323559	0
	0.323559	0
	0.323559	0
	0.323559	0
	0.323559	0
	0.323559	0
	0.56349	0
	0.562403	0
	0.626	0
	0.562953	0
	0.564056	0
	0.421324	0
	0.418915	0
	0.418915	0
	0.420799	0
	0.414633	0
	0.415508	0
	0.420799	0
	0.417158	0
	0.417199	0
	0.417158	0
	0.420799	0
	0.415508	0
	0.415161	0
	0.417199	0
	0.418915	0
	0.415161	0
	0.418915	0
	0.420799	0
	0.417199	0
	0.417158	0
	0.102525	1
	0.102814	1
	0.0962926	0
	0.110102	0
	0.096741	0
	0.435723	0
	0.422827	0
	0.422827	0
	0.422335	0
	0.414404	0
	0.422336	0
	0.435196	0
	0.422335	0
	0.517984	0
	0.564044	0
	0.564036	0
	0.0786417	1
	0.416235	0
	0.416235	0
	0.416235	0
	3e-08	0
	0.0319816	0
	6e-08	0
	0.0319816	1
	3e-08	0
	0.0325167	0
	0.00053384	0
	0.0319816	0
	0.625182	0
	0.622483	0
	0.514963	0
	0.561023	0
	0.418028	0
	0.273443	0
	0.321636	0
	0.273443	0
	0.321636	0
	0.417502	0
	0.417502	0
	0.418028	0
	0.321636	0
	0.321636	0
	0.321636	0
	0.321636	0
	0.321636	0
	0.321636	0
	0.321637	0
	0.321636	0
	0.321636	0
	0.321636	0
	0.561567	0
	0.56048	0
	0.624077	0
	0.56103	0
	0.562134	0
	0.419401	0
	0.416992	0
	0.416992	0
	0.418876	0
	0.41271	0
	0.413585	0
	0.418876	0
	0.415235	0
	0.415276	0
	0.415235	0
	0.418877	0
	0.413585	0
	0.413238	0
	0.415276	0
	0.416992	0
	0.413238	0
	0.416992	0
	0.418876	0
	0.415276	0
	0.415235	0
	0.100603	1
	0.100891	1
	0.0943698	0
	0.108179	0
	0.0948183	0
	0.4338	0
	0.420905	0
	0.420904	0
	0.420413	0
	0.412481	0
	0.420413	0
	0.433274	0
	0.420413	0
	0.516061	0
	0.562122	0
	0.562114	0
	0.076719	0
	0.416235	0
	0.416235	0
	0.416235	0
	6e-08	0
	0.0319816	1
	3e-08	1
	0.0319817	0
	3e-08	0
	0.0325167	0
	0.00053387	0
	0.0319816	0
	0.625183	0
	0.622483	0
	0.514963	0
	0.561023	0
	0.418028	0
	0.273443	0
	0.321636	0
	0.273443	0
	0.321636	0
	0.417502	0
	0.417502	0
	0.418028	0
	0.321636	0
	0.321636	0
	0.321636	0
	0.321636	0
	0.321636	0
	0.321636	0
	0.321637	0
	0.321636	0
	0.321636	0
	0.321636	0
	0.561567	0
	0.56048	0
	0.624078	0
	0.56103	0
	0.562134	0
	0.419401	0
	0.416992	0
	0.416992	0
	0.418877	0
	0.41271	0
	0.413585	0
	0.418876	0
	0.415235	0
	0.415276	0
	0.415235	0
	0.418877	0
	0.413585	0
	0.413239	0
	0.415276	0
	0.416992	0
	0.413238	0
	0.416992	0
	0.418876	0
	0.415276	0
	0.415235	0
	0.100603	0
	0.100891	0
	0.0943699	0
	0.108179	0
	0.0948183	0
	0.4338	0
	0.420905	0
	0.420905	0
	0.420413	0
	0.412481	0
	0.420413	0
	0.433274	0
	0.420413	0
	0.516061	0
	0.562122	0
	0.562114	0
	0.076719	0
	0.418692	0
	0.418692	0
	0.418692	0
	0.0325167	1
	0.00053513	1
	0.0325168	1
	0.00053507	1
	0.0325167	0
	0.0325167	0
	0.0330504	1
	0.0005351	2
	0.62764	0
	0.624941	0
	0.517421	0
	0.56348	0
	0.420486	0
	0.275901	0
	0.324094	0
	0.275901	0
	0.324094	0
	0.41996	0
	0.41996	0
	0.420486	0
	0.324094	0
	0.324094	0
	0.324094	0
	0.324094	0
	0.324094	0
	0.324094	0
	0.324094	0
	0.324094	0
	0.324094	0
	0.324094	0
	0.564025	0
	0.562938	0
	0.626535	0
	0.563488	0
	0.564592	0
	0.421859	0
	0.41945	0
	0.41945	0
	0.421334	0
	0.415168	0
	0.416043	0
	0.421334	0
	0.417693	0
	0.417734	0
	0.417693	0
	0.421334	0
	0.416043	0
	0.415696	0
	0.417734	0
	0.41945	0
	0.415696	0
	0.41945	0
	0.421334	0
	0.417734	0
	0.417693	0
	0.10306	0
	0.103349	0
	0.0968276	0
	0.110637	0
	0.0972761	0
	0.436258	0
	0.423362	1
	0.423362	0
	0.42287	0
	0.414939	0
	0.422871	0
	0.435731	0
	0.422871	0
	0.518519	0
	0.56458	0
	0.564571	0
	0.0791768	0
	0.416768	0
	0.416768	0
	0.416768	0
	0.00053381	0
	0.0325153	0
	0.0005339	1
	0.0325153	1
	0.00053384	0
	0.00053387	0
	0.0330504	1
	0.0325153	1
	0.625716	0
	0.623017	0
	0.515497	0
	0.561556	0
	0.418562	0
	0.273977	0
	0.32217	0
	0.273977	0
	0.32217	0
	0.418036	0
	0.418036	0
	0.418562	0
	0.32217	0
	0.32217	0
	0.32217	0
	0.32217	0
	0.32217	0
	0.32217	0
	0.32217	0
	0.32217	0
	0.32217	0
	0.32217	0
	0.562101	0
	0.561014	0
	0.624611	0
	0.561564	0
	0.562667	0
	0.419935	0
	0.417526	0
	0.417526	0
	0.41941	0
	0.413244	0
	0.414119	0
	0.41941	0
	0.415769	0
	0.41581	0
	0.415769	0
	0.41941	0
	0.414119	0
	0.413772	0
	0.41581	0
	0.417526	0
	0.413772	0
	0.417526	0
	0.41941	0
	0.41581	0
	0.415769	0
	0.101136	0
	0.101425	0
	0.0949036	0
	0.108713	0
	0.095352	0
	0.434334	0
	0.421438	0
	0.421438	0
	0.420946	0
	0.413015	0
	0.420946	0
	0.433807	0
	0.420946	0
	0.516595	0
	0.562655	0
	0.562647	0
	0.0772527	0
	0.418157	0
	0.418157	0
	0.418157	0
	0.0319816	2
	3e-08	2
	0.0319817	1
	3e-08	2
	0.0319816	0
	0.0319816	0
	0.0005351	2
	0.0325153	1
	0.627105	0
	0.624406	0
	0.516886	0
	0.562945	0
	0.419951	0
	0.275366	0
	0.323559	1
	0.275366	0
	0.323559	0
	0.419425	0
	0.419425	0
	0.419951	0
	0.323559	0
	0.323559	0
	0.323559	0
	0.323559	0
	0.323559	0
	0.323559	0
	0.323559	1
	0.323559	1
	0.323559	0
	0.323559	0
	0.56349	0
	0.562403	0
	0.626	0
	0.562953	0
	0.564056	0
	0.421324	1
	0.418915	0
	0.418915	0
	0.420799	0
	0.414633	0
	0.415508	0
	0.420799	1
	0.417158	0
	0.417199	0
	0.417158	0
	0.420799	0
	0.415508	0
	0.415161	0
	0.417199	0
	0.418915	0
	0.415161	0
	0.418915	0
	0.420799	0
	0.417199	0
	0.417158	0
	0.102525	0
	0.102814	0
	0.0962925	1
	0.110102	1
	0.096741	1
	0.435723	0
	0.422827	1
	0.422827	1
	0.422335	0
	0.414404	0
	0.422335	0
	0.435196	0
	0.422335	0
	0.517984	0
	0.564044	0
	0.564036	0
	0.0786417	1
	0.566185	0
	0.566185	0
	0.566185	0
	0.625182	0
	0.627105	0
	0.625183	0
	0.627105	0
	0.625182	0
	0.625183	0
	0.62764	0
	0.625716	0
	0.627105	0
	0.00589078	0
	0.422074	0
	0.468133	0
	0.567978	0
	0.600584	0
	0.542304	0
	0.600584	0
	0.542304	0
	0.567452	0
	0.567452	0
	0.567978	0
	0.542304	0
	0.542304	0
	0.542304	0
	0.542304	0
	0.542304	0
	0.542304	0
	0.542305	0
	0.542304	0
	0.542304	0
	0.542304	0
	0.468678	0
	0.467591	0
	0.00748545	0
	0.468141	0
	0.469244	0
	0.569351	0
	0.566942	0
	0.566942	0
	0.568827	0
	0.56266	0
	0.563535	0
	0.568826	0
	0.565185	0
	0.565226	0
	0.565185	0
	0.568827	0
	0.563535	0
	0.563189	0
	0.565226	0
	0.566942	0
	0.563188	0
	0.566942	0
	0.568826	0
	0.565226	0
	0.565185	0
	0.653378	0
	0.653667	0
	0.647146	0
	0.660955	0
	0.647594	0
	0.58375	0
	0.570855	0
	0.570855	0
	0.570363	0
	0.562431	0
	0.570363	0
	0.583224	0
	0.570363	0
	0.423172	0
	0.469232	0
	0.469224	0
	0.629495	0
	0.563485	0
	0.563485	0
	0.563485	0
	0.622483	0
	0.624405	0
	0.622483	0
	0.624406	0
	0.622483	0
	0.622483	0
	0.624941	0
	0.623017	0
	0.624406	0
	0.00589078	0
	0.419374	0
	0.465434	0
	0.565279	0
	0.597884	0
	0.539605	0
	0.597884	0
	0.539605	0
	0.564752	0
	0.564752	0
	0.565279	0
	0.539605	0
	0.539605	0
	0.539605	0
	0.539605	0
	0.539605	0
	0.539605	0
	0.539605	0
	0.539605	0
	0.539605	0
	0.539605	0
	0.465978	0
	0.464891	0
	0.00478567	0
	0.465441	0
	0.466545	0
	0.566651	0
	0.564243	0
	0.564243	0
	0.566127	0
	0.55996	0
	0.560835	0
	0.566127	0
	0.562486	0
	0.562526	0
	0.562486	0
	0.566127	0
	0.560835	0
	0.560489	0
	0.562526	0
	0.564243	0
	0.560489	0
	0.564243	0
	0.566127	0
	0.562526	0
	0.562486	0
	0.650679	0
	0.650967	0
	0.644446	0
	0.658255	0
	0.644894	0
	0.58105	0
	0.568155	0
	0.568155	0
	0.567663	0
	0.559731	0
	0.567663	0
	0.580524	0
	0.567663	0
	0.420472	0
	0.466533	0
	0.466524	0
	0.626795	0
	0.455965	0
	0.455965	0
	0.455965	0
	0.514963	0
	0.516886	0
	0.514963	0
	0.516886	0
	0.514963	0
	0.514963	0
	0.517421	0
	0.515497	0
	0.516886	0
	0.422074	0
	0.419374	0
	0.293859	0
	0.457759	0
	0.490364	0
	0.432085	0
	0.490364	0
	0.432085	0
	0.457233	0
	0.457233	0
	0.457759	0
	0.432085	0
	0.432085	0
	0.432085	0
	0.432085	0
	0.432085	0
	0.432085	0
	0.432085	0
	0.432085	0
	0.432085	0
	0.432085	0
	0.294404	0
	0.293317	0
	0.420969	0
	0.293867	0
	0.29497	0
	0.459132	0
	0.456723	0
	0.456723	0
	0.458607	0
	0.452441	0
	0.453316	0
	0.458607	0
	0.454966	0
	0.455007	0
	0.454966	0
	0.458607	0
	0.453316	0
	0.452969	0
	0.455007	0
	0.456723	0
	0.452969	0
	0.456723	0
	0.458607	0
	0.455007	0
	0.454966	0
	0.543159	0
	0.543447	0
	0.536926	0
	0.550736	0
	0.537375	0
	0.473531	0
	0.460635	0
	0.460635	0
	0.460143	0
	0.452212	0
	0.460144	0
	0.473004	0
	0.460143	0
	0.00621526	1
	0.294958	0
	0.29495	0
	0.519275	0
	0.502025	0
	0.502025	0
	0.502025	0
	0.561023	0
	0.562945	0
	0.561023	0
	0.562945	0
	0.561023	0
	0.561023	0
	0.56348	0
	0.561556	0
	0.562945	0
	0.468133	0
	0.465434	0
	0.293859	0
	0.503819	0
	0.536424	0
	0.478144	0
	0.536424	0
	0.478144	0
	0.503292	0
	0.503292	0
	0.503819	0
	0.478144	0
	0.478144	0
	0.478144	0
	0.478144	0
	0.478144	0
	0.478144	0
	0.478145	0
	0.478144	0
	0.478144	0
	0.478144	0
	0.0016295	1
	0.00054252	0
	0.467028	0
	0.00544468	0
	0.00654863	0
	0.505191	0
	0.502783	0
	0.502782	0
	0.504667	0
	0.4985	0
	0.499375	0
	0.504667	0
	0.501025	0
	0.501066	0
	0.501025	0
	0.504667	0
	0.499375	0
	0.499029	0
	0.501066	0
	0.502782	0
	0.499029	0
	0.502782	0
	0.504667	0
	0.501066	0
	0.501026	0
	0.589218	0
	0.589507	0
	0.582986	0
	0.596795	0
	0.583434	0
	0.51959	0
	0.506695	0
	0.506695	0
	0.506203	0
	0.498271	0
	0.506203	0
	0.519064	0
	0.506203	0
	0.294957	0
	0.00653639	1
	0.00217579	1
	0.565335	0
	0.15741	0
	0.15741	0
	0.15741	0
	0.418028	0
	0.419951	0
	0.418028	0
	0.419951	0
	0.418028	0
	0.418028	0
	0.420486	0
	0.418562	0
	0.419951	0
	0.567978	0
	0.565279	0
	0.457759	0
	0.503819	0
	0.39343	0
	0.33515	0
	0.39343	0
	0.33515	0
	0.00052656	1
	0.00052647	1
	3e-08	0
	0.33515	0
	0.33515	0
	0.33515	0
	0.33515	0
	0.33515	0
	0.33515	0
	0.335151	0
	0.33515	0
	0.33515	0
	0.33515	0
	0.504363	0
	0.503276	0
	0.566873	0
	0.503826	0
	0.50493	0
	0.160576	0
	0.137912	0
	0.137911	0
	0.160052	0
	0.133629	1
	0.134504	0
	0.160052	0
	0.136154	0
	0.136195	0
	0.136155	0
	0.160052	0
	0.134504	0
	0.134158	0
	0.136195	0
	0.137911	0
	0.134158	0
	0.137912	0
	0.160052	0
	0.136195	0
	0.136155	0
	0.446224	0
	0.446512	0
	0.439992	0
	0.453801	0
	0.44044	0
	0.0265227	0
	0.141824	0
	0.141824	0
	0.0131355	0
	0.168031	0
	0.0131356	1
	0.0259965	0
	0.0131356	0
	0.458857	0
	0.504918	0
	0.50491	0
	0.422341	0
	0.391636	0
	0.391636	0
	0.391636	0
	0.273443	0
	0.275366	0
	0.273443	0
	0.275366	0
	0.273443	0
	0.273443	0
	0.275901	0
	0.273977	0
	0.275366	0
	0.600584	0
	0.597884	0
	0.490364	0
	0.536424	0
	0.39343	0
	0.297037	0
	0	1
	0.297037	0
	0.392903	0
	0.392903	0
	0.39343	0
	0.297037	0
	0.297037	0
	0.297037	0
	0.297037	0
	0.297037	0
	0.297037	0
	0.297038	0
	0.297037	0
	0.297037	0
	0.297037	0
	0.536968	0
	0.535881	0
	0.599479	0
	0.536431	0
	0.537535	0
	0.394802	0
	0.392393	0
	0.392393	0
	0.394278	0
	0.388111	0
	0.388986	0
	0.394278	0
	0.390636	0
	0.390677	0
	0.390636	0
	0.394278	0
	0.388986	0
	0.38864	0
	0.390677	0
	0.392393	0
	0.38864	0
	0.392393	0
	0.394278	0
	0.390677	0
	0.390636	0
	0.301639	0
	0.301927	0
	0.295406	0
	0.309216	0
	0.295854	0
	0.409201	0
	0.396306	0
	0.396306	0
	0.395814	0
	0.387882	0
	0.395814	0
	0.408675	0
	0.395814	0
	0.491462	0
	0.537523	0
	0.537515	0
	0.277755	0
	0.333356	0
	0.333356	0
	0.333356	0
	0.321636	1
	0.323559	0
	0.321636	0
	0.323559	0
	0.321636	0
	0.321636	0
	0.324094	0
	0.32217	0
	0.323559	1
	0.542304	0
	0.539605	0
	0.432085	0
	0.478144	0
	0.33515	0
	0.297037	0
	0.297037	0
	0	0
	0.334624	0
	0.334624	0
	0.33515	0
	0	0
	0	0
	0	0
	0	0
	1e-08	0
	0	0
	3.4e-07	1
	0	1
	2e-08	0
	0	0
	0.478689	0
	0.477602	0
	0.541199	0
	0.478152	0
	0.479256	0
	0.336523	1
	0.334114	0
	0.334114	0
	0.335998	0
	0.329832	0
	0.330707	0
	0.335998	1
	0.332357	0
	0.332398	0
	0.332357	0
	0.335998	0
	0.330707	0
	0.33036	0
	0.332398	0
	0.334114	0
	0.33036	0
	0.334114	0
	0.335998	0
	0.332398	0
	0.332357	0
	0.349832	0
	0.35012	0
	0.343599	1
	0.357409	1
	0.344048	1
	0.350922	0
	0.338026	0
	0.338026	1
	0.337534	0
	0.329603	0
	0.337535	0
	0.350395	0
	0.337535	0
	0.433183	0
	0.479244	0
	0.479235	0
	0.325949	0
	0.391636	0
	0.391636	0
	0.391636	0
	0.273443	0
	0.275366	0
	0.273443	0
	0.275366	0
	0.273443	0
	0.273443	0
	0.275901	0
	0.273977	0
	0.275366	0
	0.600584	0
	0.597884	0
	0.490364	0
	0.536424	0
	0.39343	0
	0	1
	0.297037	0
	0.297037	0
	0.392903	0
	0.392903	0
	0.39343	0
	0.297037	0
	0.297037	0
	0.297037	0
	0.297037	0
	0.297037	0
	0.297037	0
	0.297038	0
	0.297037	0
	0.297037	0
	0.297037	0
	0.536968	0
	0.535881	0
	0.599479	0
	0.536431	0
	0.537535	0
	0.394802	0
	0.392393	0
	0.392393	0
	0.394278	0
	0.388111	0
	0.388986	0
	0.394278	0
	0.390636	0
	0.390677	0
	0.390636	0
	0.394278	0
	0.388986	0
	0.38864	0
	0.390677	0
	0.392393	0
	0.38864	0
	0.392393	0
	0.394278	0
	0.390677	0
	0.390636	0
	0.301639	0
	0.301927	0
	0.295406	0
	0.309216	0
	0.295854	0
	0.409201	0
	0.396306	0
	0.396306	0
	0.395814	0
	0.387882	0
	0.395814	0
	0.408675	0
	0.395814	0
	0.491462	0
	0.537523	0
	0.537515	0
	0.277755	0
	0.333356	0
	0.333356	0
	0.333356	0
	0.321636	0
	0.323559	0
	0.321636	0
	0.323559	0
	0.321636	0
	0.321636	0
	0.324094	0
	0.32217	0
	0.323559	0
	0.542304	0
	0.539605	0
	0.432085	0
	0.478144	0
	0.33515	0
	0.297037	0
	0	0
	0.297037	0
	0.334624	0
	0.334624	1
	0.33515	0
	0	1
	0	1
	0	1
	0	1
	1e-08	1
	0	1
	3.4e-07	0
	0	0
	2e-08	1
	0	1
	0.478689	0
	0.477602	0
	0.541199	0
	0.478152	0
	0.479256	0
	0.336523	0
	0.334114	0
	0.334114	0
	0.335998	0
	0.329832	0
	0.330707	0
	0.335998	0
	0.332357	0
	0.332398	0
	0.332357	0
	0.335998	0
	0.330707	1
	0.33036	0
	0.332398	1
	0.334114	1
	0.33036	0
	0.334114	0
	0.335998	0
	0.332398	1
	0.332357	1
	0.349832	0
	0.35012	0
	0.343599	0
	0.357409	0
	0.344048	0
	0.350922	0
	0.338026	0
	0.338026	0
	0.337534	0
	0.329603	1
	0.337535	1
	0.350395	0
	0.337535	0
	0.433183	0
	0.479244	0
	0.479235	0
	0.325949	0
	0.156883	0
	0.156883	0
	0.156883	0
	0.417502	0
	0.419425	0
	0.417502	0
	0.419425	0
	0.417502	0
	0.417502	0
	0.41996	0
	0.418036	0
	0.419425	0
	0.567452	0
	0.564752	0
	0.457233	0
	0.503292	0
	0.00052656	1
	0.392903	0
	0.334624	0
	0.392903	0
	0.334624	0
	9e-08	3
	0.00052653	1
	0.334624	0
	0.334624	0
	0.334624	0
	0.334624	0
	0.334624	0
	0.334624	0
	0.334624	0
	0.334624	0
	0.334624	0
	0.334624	0
	0.503837	0
	0.50275	0
	0.566347	0
	0.503299	0
	0.504403	0
	0.160049	0
	0.137385	0
	0.137385	0
	0.159525	0
	0.133103	1
	0.133978	0
	0.159525	0
	0.135628	0
	0.135669	0
	0.135628	0
	0.159525	0
	0.133978	0
	0.133631	0
	0.135669	0
	0.137385	0
	0.133631	0
	0.137385	0
	0.159525	0
	0.135669	0
	0.135628	0
	0.445698	0
	0.445986	0
	0.439465	0
	0.453274	0
	0.439913	0
	0.0259961	0
	0.141297	0
	0.141297	0
	0.012609	2
	0.167505	1
	0.0126091	3
	0.02547	1
	0.012609	1
	0.458331	0
	0.504391	0
	0.504383	0
	0.421814	0
	0.156883	0
	0.156883	0
	0.156883	0
	0.417502	0
	0.419425	0
	0.417502	0
	0.419425	0
	0.417502	0
	0.417502	0
	0.41996	0
	0.418036	0
	0.419425	0
	0.567452	0
	0.564752	0
	0.457233	0
	0.503292	0
	0.00052647	1
	0.392903	0
	0.334624	0
	0.392903	0
	0.334624	1
	9e-08	3
	0.00052644	1
	0.334624	1
	0.334624	1
	0.334624	1
	0.334624	1
	0.334624	1
	0.334624	1
	0.334624	0
	0.334624	0
	0.334624	1
	0.334624	1
	0.503837	0
	0.50275	0
	0.566347	0
	0.5033	0
	0.504403	0
	0.16005	0
	0.137385	0
	0.137385	0
	0.159525	0
	0.133103	1
	0.133978	0
	0.159525	0
	0.135628	0
	0.135669	0
	0.135628	0
	0.159525	0
	0.133978	1
	0.133631	0
	0.135669	1
	0.137385	1
	0.133631	0
	0.137385	0
	0.159525	0
	0.135669	1
	0.135628	1
	0.445698	0
	0.445986	0
	0.439465	0
	0.453275	0
	0.439914	0
	0.0259962	0
	0.141297	0
	0.141297	0
	0.0126091	2
	0.167505	2
	0.0126092	3
	0.0254701	1
	0.0126091	1
	0.458331	0
	0.504391	0
	0.504383	0
	0.421814	0
	0.15741	0
	0.15741	0
	0.15741	0
	0.418028	0
	0.419951	0
	0.418028	0
	0.419951	0
	0.418028	0
	0.418028	0
	0.420486	0
	0.418562	0
	0.419951	0
	0.567978	0
	0.565279	0
	0.457759	0
	0.503819	0
	3e-08	0
	0.39343	0
	0.33515	0
	0.39343	0
	0.33515	0
	0.00052653	1
	0.00052644	1
	0.33515	0
	0.33515	0
	0.33515	0
	0.33515	0
	0.33515	0
	0.33515	0
	0.335151	0
	0.33515	0
	0.33515	0
	0.33515	0
	0.504363	0
	0.503276	0
	0.566873	0
	0.503826	0
	0.50493	0
	0.160576	0
	0.137912	0
	0.137911	0
	0.160052	0
	0.133629	0
	0.134504	0
	0.160052	0
	0.136154	0
	0.136195	0
	0.136154	0
	0.160052	0
	0.134504	0
	0.134158	0
	0.136195	0
	0.137911	0
	0.134158	0
	0.137911	0
	0.160052	0
	0.136195	0
	0.136155	0
	0.446224	0
	0.446512	0
	0.439991	0
	0.453801	0
	0.44044	0
	0.0265227	0
	0.141824	0
	0.141824	0
	0.0131355	1
	0.168031	1
	0.0131356	0
	0.0259965	0
	0.0131356	0
	0.458857	0
	0.504918	0
	0.504909	0
	0.422341	0
	0.333356	0
	0.333356	0
	0.333356	0
	0.321636	0
	0.323559	0
	0.321636	0
	0.323559	0
	0.321636	0
	0.321636	0
	0.324094	0
	0.32217	0
	0.323559	0
	0.542304	0
	0.539605	0
	0.432085	0
	0.478144	0
	0.33515	0
	0.297037	0
	0	0
	0.297037	0
	0	1
	0.334624	0
	0.334624	1
	0.33515	0
	0	1
	0	1
	0	1
	1e-08	1
	0	1
	3.4e-07	0
	0	0
	2e-08	1
	0	1
	0.478689	0
	0.477602	0
	0.541199	0
	0.478152	0
	0.479256	0
	0.336523	0
	0.334114	0
	0.334114	0
	0.335998	0
	0.329832	0
	0.330707	0
	0.335998	0
	0.332357	0
	0.332398	0
	0.332357	0
	0.335998	0
	0.330707	1
	0.33036	0
	0.332398	1
	0.334114	1
	0.33036	0
	0.334114	0
	0.335998	0
	0.332398	1
	0.332357	1
	0.349832	0
	0.35012	0
	0.343599	0
	0.357409	0
	0.344048	0
	0.350922	0
	0.338026	0
	0.338026	0
	0.337534	0
	0.329603	1
	0.337535	1
	0.350395	0
	0.337535	0
	0.433183	0
	0.479244	0
	0.479235	0
	0.325949	0
	0.333356	0
	0.333356	0
	0.333356	0
	0.321636	0
	0.323559	0
	0.321636	0
	0.323559	0
	0.321636	0
	0.321636	0
	0.324094	0
	0.32217	0
	0.323559	0
	0.542304	0
	0.539605	0
	0.432085	0
	0.478144	0
	0.33515	0
	0.297037	0
	0	0
	0.297037	0
	0	1
	0.334624	0
	0.334624	1
	0.33515	0
	0	1
	0	1
	0	1
	1e-08	1
	0	1
	3.4e-07	0
	0	0
	2e-08	1
	0	1
	0.478689	0
	0.477602	0
	0.541199	0
	0.478152	0
	0.479256	0
	0.336523	0
	0.334114	0
	0.334114	0
	0.335998	0
	0.329832	0
	0.330707	0
	0.335998	0
	0.332357	0
	0.332398	0
	0.332357	0
	0.335998	0
	0.330707	1
	0.33036	0
	0.332398	1
	0.334114	1
	0.33036	0
	0.334114	0
	0.335998	0
	0.332398	1
	0.332357	1
	0.349832	0
	0.35012	0
	0.343599	0
	0.357409	0
	0.344048	0
	0.350922	0
	0.338026	0
	0.338026	0
	0.337534	0
	0.329603	1
	0.337535	1
	0.350395	0
	0.337535	0
	0.433183	0
	0.479244	0
	0.479235	0
	0.325949	0
	0.333356	0
	0.333356	0
	0.333356	0
	0.321636	0
	0.323559	0
	0.321636	0
	0.323559	0
	0.321636	0
	0.321636	0
	0.324094	0
	0.32217	0
	0.323559	0
	0.542304	0
	0.539605	0
	0.432085	0
	0.478144	0
	0.33515	0
	0.297037	0
	0	0
	0.297037	0
	0	1
	0.334624	0
	0.334624	1
	0.33515	0
	0	1
	0	1
	0	1
	1e-08	1
	0	1
	3.4e-07	0
	0	0
	2e-08	1
	0	1
	0.478689	0
	0.477602	0
	0.541199	0
	0.478152	0
	0.479256	0
	0.336523	0
	0.334114	0
	0.334114	0
	0.335998	0
	0.329832	0
	0.330707	0
	0.335998	0
	0.332357	0
	0.332398	0
	0.332357	0
	0.335998	0
[truncated: 3,701 more rows]

## Sheet: Figure 4c
Figure 4c	X_axis: spatial distance between pairs of bat individuals	Y_axis: shared number of viral species between pairs of bat individuals
	0	0
	0	0
	153.601	0
	153.601	0
	153.601	0
	153.601	0
	153.601	0
	153.601	0
	153.601	0
	153.601	0
	153.601	0
	161.223	0
	161.223	0
	161.223	0
	161.223	0
	0	0
	0	0
	0	0
	0	0
	0	0
	0	0
	0	0
	0	0
	0	0
	0	0
	0	0
	0	0
	0	0
	0	0
	0	0
	0	0
	0	0
	0	0
	161.223	0
	161.223	0
	161.223	0
	161.223	0
	161.223	0
	246.693	0
	246.693	0
	246.693	0
	246.693	0
	246.693	0
	246.693	0
	246.693	0
	246.693	0
	246.693	1
	246.693	0
	246.693	0
	246.693	0
	246.693	0
	246.693	0
	246.693	0
	246.693	0
	246.693	0
	246.693	0
	246.693	0
	246.693	0
	86.666	0
	86.666	0
	86.666	0
	86.666	0
	86.666	0
	86.666	0
	86.666	0
	86.666	0
	86.666	0
	86.666	0
	86.666	0
	86.666	0
	86.666	0
	161.223	0
	161.223	0
	161.223	0
	472.626	0
	0	0
	0	1
	153.601	0
	153.601	0
	153.601	0
	153.601	0
	153.601	0
	153.601	0
	153.601	0
	153.601	0
	153.601	0
	161.223	0
	161.223	0
	161.223	0
	161.223	0
	0	0
	0	0
	0	0
	0	0
	0	0
	0	0
	0	0
	0	0
	0	0
	0	0
	0	0
	0	0
	0	0
	0	0
	0	0
	0	0
	0	0
	0	0
	161.223	0
	161.223	0
	161.223	0
	161.223	0
	161.223	0
	246.693	0
	246.693	0
	246.693	0
	246.693	0
	246.693	0
	246.693	0
	246.693	0
	246.693	0
	246.693	0
	246.693	0
	246.693	0
	246.693	0
	246.693	0
	246.693	0
	246.693	0
	246.693	0
	246.693	0
	246.693	0
	246.693	0
	246.693	0
	86.666	0
	86.666	0
	86.666	0
	86.666	0
	86.666	0
	86.666	0
	86.666	0
	86.666	0
	86.666	0
	86.666	0
	86.666	0
	86.666	0
	86.666	0
	161.223	0
	161.223	0
	161.223	0
	472.626	0
	0	0
	0	1
	153.601	0
	153.601	0
	153.601	0
	153.601	0
	153.601	0
	153.601	0
	153.601	0
	153.601	0
	153.601	0
	161.223	0
	161.223	0
	161.223	0
	161.223	0
	0	0
	0	0
	0	0
	0	0
	0	0
	0	0
	0	0
	0	0
	0	0
	0	0
	0	0
	0	0
	0	0
	0	0
	0	0
	0	0
	0	0
	0	0
	161.223	0
	161.223	0
	161.223	0
	161.223	0
	161.223	0
	246.693	0
	246.693	0
	246.693	0
	246.693	0
	246.693	0
	246.693	0
	246.693	0
	246.693	0
	246.693	0
	246.693	0
	246.693	0
	246.693	0
	246.693	0
	246.693	0
	246.693	0
	246.693	0
	246.693	0
	246.693	0
	246.693	0
	246.693	0
	86.666	0
	86.666	0
	86.666	0
	86.666	0
	86.666	0
	86.666	0
	86.666	0
	86.666	0
	86.666	0
	86.666	0
	86.666	0
	86.666	0
	86.666	0
	161.223	0
	161.223	0
	161.223	0
	472.626	0
	153.601	0
	153.601	0
	153.601	0
	0	1
	0	0
	0	0
	0	0
	0	0
	0	1
	0	0
	0	2
	86.3406	0
	86.3406	0
	86.3406	0
	86.3406	0
	153.601	0
	153.601	0
	153.601	1
	153.601	0
	153.601	0
	153.601	0
	153.601	0
	153.601	0
	153.601	0
	153.601	0
	153.601	0
	153.601	0
	153.601	0
	153.601	0
	153.601	1
	153.601	1
	153.601	0
	153.601	0
	86.3406	0
	86.3406	0
	86.3406	0
	86.3406	0
	86.3406	0
	315.111	1
	315.111	0
	315.111	0
	315.111	0
	315.111	0
	315.111	0
	315.111	1
	315.111	0
	315.111	0
	315.111	0
	315.111	0
	315.111	0
	315.111	0
	315.111	0
	315.111	0
	315.111	0
	315.111	0
	315.111	0
	315.111	0
	315.111	0
	229.903	0
	229.903	0
	229.903	1
	229.903	1
	229.903	1
	229.903	0
	229.903	1
	229.903	1
	229.903	0
	229.903	0
	229.903	0
	229.903	0
	229.903	0
	86.3406	0
	86.3406	0
	86.3406	0
	379.977	0
	153.601	0
	153.601	0
	153.601	0
	0	1
	0	1
	0	1
	0	0
	0	1
	0	1
	0	0
	0	2
	86.3406	0
	86.3406	0
	86.3406	0
	86.3406	0
	153.601	0
	153.601	0
	153.601	0
	153.601	0
	153.601	0
	153.601	0
	153.601	0
	153.601	0
	153.601	0
	153.601	0
	153.601	0
	153.601	0
	153.601	0
	153.601	0
	153.601	0
	153.601	0
	153.601	0
	153.601	0
	86.3406	0
	86.3406	0
	86.3406	0
	86.3406	0
	86.3406	0
	315.111	0
	315.111	0
	315.111	0
	315.111	0
	315.111	0
	315.111	0
	315.111	0
	315.111	0
	315.111	0
	315.111	0
	315.111	0
	315.111	0
	315.111	0
	315.111	0
	315.111	0
	315.111	0
	315.111	0
	315.111	0
	315.111	0
	315.111	0
	229.903	0
	229.903	0
	229.903	0
	229.903	0
	229.903	0
	229.903	0
	229.903	1
	229.903	0
	229.903	0
	229.903	0
	229.903	0
	229.903	0
	229.903	0
	86.3406	0
	86.3406	0
	86.3406	0
	379.977	1
	153.601	0
	153.601	0
	153.601	0
	0	0
	0	1
	0	1
	0	0
	0	1
	0	1
	0	1
	0	1
	86.3406	0
	86.3406	0
	86.3406	0
	86.3406	0
	153.601	0
	153.601	0
	153.601	0
	153.601	0
	153.601	0
	153.601	0
	153.601	0
	153.601	0
	153.601	0
	153.601	0
	153.601	0
	153.601	0
	153.601	0
	153.601	0
	153.601	0
	153.601	0
	153.601	0
	153.601	0
	86.3406	0
	86.3406	0
	86.3406	0
	86.3406	0
	86.3406	0
	315.111	0
	315.111	0
	315.111	0
	315.111	0
	315.111	0
	315.111	0
	315.111	0
	315.111	0
	315.111	0
	315.111	0
	315.111	0
	315.111	0
	315.111	0
	315.111	0
	315.111	0
	315.111	0
	315.111	0
	315.111	0
	315.111	0
	315.111	0
	229.903	0
	229.903	0
	229.903	0
	229.903	0
	229.903	0
	229.903	0
	229.903	0
	229.903	0
	229.903	0
	229.903	0
	229.903	0
	229.903	0
	229.903	0
	86.3406	0
	86.3406	0
	86.3406	0
	379.977	0
	153.601	0
	153.601	0
	153.601	0
	0	0
	0	1
	0	1
	0	1
	0	0
	0	1
	0	1
	0	2
	86.3406	0
	86.3406	0
	86.3406	0
	86.3406	0
	153.601	0
	153.601	0
	153.601	0
	153.601	0
	153.601	0
	153.601	0
	153.601	0
	153.601	0
	153.601	0
	153.601	0
	153.601	0
	153.601	0
	153.601	0
	153.601	0
	153.601	0
	153.601	0
	153.601	0
	153.601	0
	86.3406	0
	86.3406	0
	86.3406	0
	86.3406	0
	86.3406	0
	315.111	0
	315.111	0
	315.111	0
	315.111	0
	315.111	0
	315.111	0
	315.111	0
	315.111	0
	315.111	0
	315.111	0
	315.111	0
	315.111	0
	315.111	0
	315.111	0
	315.111	0
	315.111	0
	315.111	0
	315.111	0
	315.111	0
	315.111	0
	229.903	1
	229.903	1
	229.903	0
	229.903	0
	229.903	0
	229.903	0
	229.903	0
	229.903	0
	229.903	0
	229.903	0
	229.903	0
	229.903	0
	229.903	0
	86.3406	0
	86.3406	0
	86.3406	0
	379.977	1
	153.601	0
	153.601	0
	153.601	0
	0	0
	0	0
	0	0
	0	1
	0	0
	0	0
	0	0
	0	0
	86.3406	0
	86.3406	0
	86.3406	0
	86.3406	0
	153.601	0
	153.601	0
	153.601	0
	153.601	0
	153.601	0
	153.601	0
	153.601	0
	153.601	0
	153.601	0
	153.601	0
	153.601	0
	153.601	0
	153.601	0
	153.601	0
	153.601	0
	153.601	0
	153.601	0
	153.601	0
	86.3406	0
	86.3406	0
	86.3406	0
	86.3406	0
	86.3406	0
	315.111	0
	315.111	0
	315.111	0
	315.111	0
	315.111	0
	315.111	0
	315.111	0
	315.111	0
	315.111	0
	315.111	0
	315.111	0
	315.111	0
	315.111	0
	315.111	0
	315.111	0
	315.111	0
	315.111	0
	315.111	0
	315.111	0
	315.111	0
	229.903	1
	229.903	1
	229.903	0
	229.903	0
	229.903	0
	229.903	0
	229.903	0
	229.903	0
	229.903	0
	229.903	0
	229.903	0
	229.903	0
	229.903	0
	86.3406	0
	86.3406	0
	86.3406	0
	379.977	0
	153.601	0
	153.601	0
	153.601	0
	0	0
	0	1
	0	1
	0	0
	0	0
	0	0
	0	0
	0	0
	86.3406	0
	86.3406	0
	86.3406	0
	86.3406	0
	153.601	0
	153.601	0
	153.601	0
	153.601	0
	153.601	0
	153.601	0
	153.601	0
	153.601	0
	153.601	0
	153.601	0
	153.601	0
	153.601	0
	153.601	0
	153.601	0
	153.601	0
	153.601	0
	153.601	0
	153.601	0
	86.3406	0
	86.3406	0
	86.3406	0
	86.3406	0
	86.3406	0
	315.111	0
	315.111	0
	315.111	0
	315.111	0
	315.111	0
	315.111	0
	315.111	0
	315.111	0
	315.111	0
	315.111	0
	315.111	0
	315.111	0
	315.111	0
	315.111	0
	315.111	0
	315.111	0
	315.111	0
	315.111	0
	315.111	0
	315.111	0
	229.903	0
	229.903	0
	229.903	0
	229.903	0
	229.903	0
	229.903	0
	229.903	0
	229.903	0
	229.903	0
	229.903	0
	229.903	0
	229.903	0
	229.903	0
	86.3406	0
	86.3406	0
	86.3406	0
	379.977	0
	153.601	0
	153.601	0
	153.601	0
	0	1
	0	1
	0	1
	0	1
	0	0
	0	0
	0	1
	0	2
	86.3406	0
	86.3406	0
	86.3406	0
	86.3406	0
	153.601	0
	153.601	0
	153.601	0
	153.601	0
	153.601	0
	153.601	0
	153.601	0
	153.601	0
	153.601	0
	153.601	0
	153.601	0
	153.601	0
	153.601	0
	153.601	0
	153.601	0
	153.601	0
	153.601	0
	153.601	0
	86.3406	0
	86.3406	0
	86.3406	0
	86.3406	0
	86.3406	0
	315.111	0
	315.111	0
	315.111	0
	315.111	0
	315.111	0
	315.111	0
	315.111	0
	315.111	0
	315.111	0
	315.111	0
	315.111	0
	315.111	0
	315.111	0
	315.111	0
	315.111	0
	315.111	0
	315.111	0
	315.111	0
	315.111	0
	315.111	0
	229.903	0
	229.903	0
	229.903	0
	229.903	0
	229.903	0
	229.903	0
	229.903	1
	229.903	0
	229.903	0
	229.903	0
	229.903	0
	229.903	0
	229.903	0
	86.3406	0
	86.3406	0
	86.3406	0
	379.977	0
	153.601	0
	153.601	0
	153.601	0
	0	0
	0	0
	0	1
	0	1
	0	0
	0	0
	0	1
	0	1
	86.3406	0
	86.3406	0
	86.3406	0
	86.3406	0
	153.601	0
	153.601	0
	153.601	0
	153.601	0
	153.601	0
	153.601	0
	153.601	0
	153.601	0
	153.601	0
	153.601	0
	153.601	0
	153.601	0
	153.601	0
	153.601	0
	153.601	0
	153.601	0
	153.601	0
	153.601	0
	86.3406	0
	86.3406	0
	86.3406	0
	86.3406	0
	86.3406	0
	315.111	0
	315.111	0
	315.111	0
	315.111	0
	315.111	0
	315.111	0
	315.111	0
	315.111	0
	315.111	0
	315.111	0
	315.111	0
	315.111	0
	315.111	0
	315.111	0
	315.111	0
	315.111	0
	315.111	0
	315.111	0
	315.111	0
	315.111	0
	229.903	0
	229.903	0
	229.903	0
	229.903	0
	229.903	0
	229.903	0
	229.903	0
	229.903	0
	229.903	0
	229.903	0
	229.903	0
	229.903	0
	229.903	0
	86.3406	0
	86.3406	0
	86.3406	0
	379.977	0
	153.601	0
	153.601	0
	153.601	0
	0	2
	0	2
	0	1
	0	2
	0	0
	0	0
	0	2
	0	1
	86.3406	0
	86.3406	0
	86.3406	0
	86.3406	0
	153.601	0
	153.601	0
	153.601	1
	153.601	0
	153.601	0
	153.601	0
	153.601	0
	153.601	0
	153.601	0
	153.601	0
	153.601	0
	153.601	0
	153.601	0
	153.601	0
	153.601	1
	153.601	1
	153.601	0
	153.601	0
	86.3406	0
	86.3406	0
	86.3406	0
	86.3406	0
	86.3406	0
	315.111	1
	315.111	0
	315.111	0
	315.111	0
	315.111	0
	315.111	0
	315.111	1
	315.111	0
	315.111	0
	315.111	0
	315.111	0
	315.111	0
	315.111	0
	315.111	0
	315.111	0
	315.111	0
	315.111	0
	315.111	0
	315.111	0
	315.111	0
	229.903	0
	229.903	0
	229.903	1
	229.903	1
	229.903	1
	229.903	0
	229.903	1
	229.903	1
	229.903	0
	229.903	0
	229.903	0
	229.903	0
	229.903	0
	86.3406	0
	86.3406	0
	86.3406	0
	379.977	1
	161.223	0
	161.223	0
	161.223	0
	86.3406	0
	86.3406	0
	86.3406	0
	86.3406	0
	86.3406	0
	86.3406	0
	86.3406	0
	86.3406	0
	86.3406	0
	0	0
	0	0
	0	0
	161.223	0
	161.223	0
	161.223	0
	161.223	0
	161.223	0
	161.223	0
	161.223	0
	161.223	0
	161.223	0
	161.223	0
	161.223	0
	161.223	0
	161.223	0
	161.223	0
	161.223	0
	161.223	0
	161.223	0
	161.223	0
	0	0
	0	0
	0	0
	0	0
	0	0
	375.65	0
	375.65	0
	375.65	0
	375.65	0
	375.65	0
	375.65	0
	375.65	0
	375.65	0
	375.65	0
	375.65	0
	375.65	0
	375.65	0
	375.65	0
	375.65	0
	375.65	0
	375.65	0
	375.65	0
	375.65	0
	375.65	0
	375.65	0
	210.839	0
	210.839	0
	210.839	0
	210.839	0
	210.839	0
	210.839	0
	210.839	0
	210.839	0
	210.839	0
	210.839	0
	210.839	0
	210.839	0
	210.839	0
	0	0
	0	0
	0	0
	463.107	0
	161.223	0
	161.223	0
	161.223	0
	86.3406	0
	86.3406	0
	86.3406	0
	86.3406	0
	86.3406	0
	86.3406	0
	86.3406	0
	86.3406	0
	86.3406	0
	0	0
	0	0
	0	0
	161.223	0
	161.223	0
	161.223	0
	161.223	0
	161.223	0
	161.223	0
	161.223	0
	161.223	0
	161.223	0
	161.223	0
	161.223	0
	161.223	0
	161.223	0
	161.223	0
	161.223	0
	161.223	0
	161.223	0
	161.223	0
	0	0
	0	0
	0	0
	0	0
	0	0
	375.65	0
	375.65	0
	375.65	0
	375.65	0
	375.65	0
	375.65	0
	375.65	0
	375.65	0
	375.65	0
	375.65	0
	375.65	0
	375.65	0
	375.65	0
	375.65	0
	375.65	0
	375.65	0
	375.65	0
	375.65	0
	375.65	0
	375.65	0
	210.839	0
	210.839	0
	210.839	0
	210.839	0
	210.839	0
	210.839	0
	210.839	0
	210.839	0
	210.839	0
	210.839	0
	210.839	0
	210.839	0
	210.839	0
	0	0
	0	0
	0	0
	463.107	0
	161.223	0
	161.223	0
	161.223	0
	86.3406	0
	86.3406	0
	86.3406	0
	86.3406	0
	86.3406	0
	86.3406	0
	86.3406	0
	86.3406	0
	86.3406	0
	0	0
	0	0
	0	0
	161.223	0
	161.223	0
	161.223	0
	161.223	0
	161.223	0
	161.223	0
	161.223	0
	161.223	0
	161.223	0
	161.223	0
	161.223	0
	161.223	0
	161.223	0
	161.223	0
	161.223	0
	161.223	0
	161.223	0
	161.223	0
	0	0
	0	0
	0	0
	0	0
	0	0
	375.65	0
	375.65	0
	375.65	0
	375.65	0
	375.65	0
	375.65	0
	375.65	0
	375.65	0
	375.65	0
	375.65	0
	375.65	0
	375.65	0
	375.65	0
	375.65	0
	375.65	0
	375.65	0
	375.65	0
	375.65	0
	375.65	0
	375.65	0
	210.839	0
	210.839	0
	210.839	0
	210.839	0
	210.839	0
	210.839	0
	210.839	0
	210.839	0
	210.839	0
	210.839	0
	210.839	0
	210.839	0
	210.839	0
	0	1
	0	0
	0	0
	463.107	0
	161.223	0
	161.223	0
	161.223	0
	86.3406	0
	86.3406	0
	86.3406	0
	86.3406	0
	86.3406	0
	86.3406	0
	86.3406	0
	86.3406	0
	86.3406	0
	0	0
	0	0
	0	0
	161.223	0
	161.223	0
	161.223	0
	161.223	0
	161.223	0
	161.223	0
	161.223	0
	161.223	0
	161.223	0
	161.223	0
	161.223	0
	161.223	0
	161.223	0
	161.223	0
	161.223	0
	161.223	0
	161.223	0
	161.223	0
	0	1
	0	0
	0	0
	0	0
	0	0
	375.65	0
	375.65	0
	375.65	0
	375.65	0
	375.65	0
	375.65	0
	375.65	0
	375.65	0
	375.65	0
	375.65	0
	375.65	0
	375.65	0
	375.65	0
	375.65	0
	375.65	0
	375.65	0
	375.65	0
	375.65	0
	375.65	0
	375.65	0
	210.839	0
	210.839	0
	210.839	0
	210.839	0
	210.839	0
	210.839	0
	210.839	0
	210.839	0
	210.839	0
	210.839	0
	210.839	0
	210.839	0
	210.839	0
	0	0
	0	1
	0	1
	463.107	0
	0	0
	0	0
	0	0
	153.601	0
	153.601	0
	153.601	0
	153.601	0
	153.601	0
	153.601	0
	153.601	0
	153.601	0
	153.601	0
	161.223	0
	161.223	0
	161.223	0
	161.223	0
	0	0
	0	0
	0	0
	0	0
	0	1
	0	1
	0	0
	0	0
	0	0
	0	0
	0	0
	0	0
	0	0
	0	0
	0	0
	0	0
	0	0
	161.223	0
	161.223	0
	161.223	0
	161.223	0
	161.223	0
	246.693	0
	246.693	0
	246.693	0
	246.693	0
	246.693	1
	246.693	0
	246.693	0
	246.693	0
	246.693	0
	246.693	0
	246.693	0
	246.693	0
	246.693	0
	246.693	0
	246.693	0
	246.693	0
	246.693	0
	246.693	0
	246.693	0
	246.693	0
	86.666	0
	86.666	0
	86.666	0
	86.666	0
	86.666	0
	86.666	0
	86.666	0
	86.666	0
	86.666	0
	86.666	0
	86.666	1
	86.666	0
	86.666	0
	161.223	0
	161.223	0
	161.223	0
	472.626	0
	0	0
	0	0
	0	0
	153.601	0
	153.601	0
	153.601	0
	153.601	0
	153.601	0
	153.601	0
	153.601	0
	153.601	0
	153.601	0
	161.223	0
	161.223	0
	161.223	0
	161.223	0
	0	0
	0	0
	0	1
	0	0
	0	0
	0	0
	0	0
	0	0
	0	0
	0	0
	0	0
	0	0
	0	0
	0	0
	0	0
	0	0
	0	0
	161.223	0
	161.223	0
	161.223	0
	161.223	0
	161.223	0
	246.693	0
	246.693	0
	246.693	0
	246.693	0
	246.693	0
	246.693	0
	246.693	0
	246.693	0
	246.693	0
	246.693	0
	246.693	0
	246.693	0
	246.693	0
	246.693	0
	246.693	0
	246.693	0
	246.693	0
	246.693	0
	246.693	0
	246.693	0
	86.666	0
	86.666	0
	86.666	0
	86.666	0
	86.666	0
	86.666	0
	86.666	0
	86.666	0
	86.666	0
	86.666	0
	86.666	0
	86.666	0
	86.666	0
	161.223	0
	161.223	0
	161.223	0
	472.626	0
	0	0
	0	0
	0	0
	153.601	1
	153.601	0
	153.601	0
	153.601	0
	153.601	0
	153.601	0
	153.601	0
	153.601	0
	153.601	1
	161.223	0
	161.223	0
	161.223	0
	161.223	0
	0	0
	0	0
	0	0
	0	0
	0	0
	0	0
	0	0
	0	0
	0	0
	0	0
	0	0
	0	0
	0	0
	0	1
	0	1
	0	0
	0	0
	161.223	0
	161.223	0
	161.223	0
	161.223	0
	161.223	0
	246.693	1
	246.693	0
	246.693	0
	246.693	0
	246.693	0
	246.693	0
	246.693	1
	246.693	0
	246.693	0
	246.693	0
	246.693	0
	246.693	0
	246.693	0
	246.693	0
	246.693	0
	246.693	0
	246.693	0
	246.693	0
	246.693	0
	246.693	0
	86.666	0
	86.666	0
	86.666	1
	86.666	1
	86.666	1
	86.666	0
	86.666	0
	86.666	1
	86.666	0
	86.666	0
	86.666	0
	86.666	0
	86.666	0
	161.223	0
	161.223	0
	161.223	0
	472.626	0
	0	0
	0	0
	0	0
	153.601	0
	153.601	0
	153.601	0
	153.601	0
	153.601	0
	153.601	0
	153.601	0
	153.601	0
	153.601	0
	161.223	0
	161.223	0
	161.223	0
	161.223	0
	0	0
	0	1
	0	0
	0	0
	0	0
	0	0
	0	0
	0	0
	0	0
	0	0
	0	0
	0	0
	0	0
	0	0
	0	0
	0	0
	0	0
	161.223	0
	161.223	0
	161.223	0
	161.223	0
	161.223	0
	246.693	0
	246.693	0
	246.693	0
	246.693	0
	246.693	0
	246.693	0
	246.693	0
	246.693	0
	246.693	0
	246.693	0
	246.693	0
	246.693	0
	246.693	0
	246.693	0
	246.693	0
	246.693	0
	246.693	0
	246.693	0
	246.693	0
	246.693	0
	86.666	0
	86.666	0
	86.666	0
	86.666	0
	86.666	0
	86.666	0
	86.666	0
	86.666	0
	86.666	0
	86.666	0
	86.666	0
	86.666	0
	86.666	0
	161.223	0
	161.223	0
	161.223	0
	472.626	0
	0	0
	0	0
	0	0
	153.601	0
	153.601	0
	153.601	0
	153.601	0
	153.601	0
	153.601	0
	153.601	0
	153.601	0
	153.601	0
	161.223	0
	161.223	0
	161.223	0
	161.223	0
	0	0
	0	0
	0	0
	0	0
	0	0
	0	1
	0	0
	0	1
	0	1
	0	1
	0	1
	0	1
	0	1
	0	0
	0	0
	0	1
	0	1
	161.223	0
	161.223	0
	161.223	0
	161.223	0
	161.223	0
	246.693	0
	246.693	0
	246.693	0
	246.693	0
	246.693	0
	246.693	0
	246.693	0
	246.693	0
	246.693	0
	246.693	0
	246.693	0
	246.693	1
	246.693	0
	246.693	1
	246.693	1
	246.693	0
	246.693	0
	246.693	0
	246.693	1
	246.693	1
	86.666	0
	86.666	0
	86.666	0
	86.666	0
	86.666	0
	86.666	0
	86.666	0
	86.666	0
	86.666	0
	86.666	1
	86.666	1
	86.666	0
	86.666	0
	161.223	0
	161.223	0
	161.223	0
	472.626	0
	0	0
	0	0
	0	0
	153.601	0
	153.601	0
	153.601	0
	153.601	0
	153.601	0
	153.601	0
	153.601	0
	153.601	0
	153.601	0
	161.223	0
	161.223	0
	161.223	0
	161.223	0
	0	1
	0	0
	0	0
	0	0
	0	0
	0	3
	0	1
	0	0
	0	0
	0	0
	0	0
	0	0
	0	0
	0	0
	0	0
	0	0
	0	0
	161.223	0
	161.223	0
	161.223	0
	161.223	0
	161.223	0
	246.693	0
	246.693	0
	246.693	0
	246.693	0
	246.693	1
	246.693	0
	246.693	0
	246.693	0
	246.693	0
	246.693	0
	246.693	0
	246.693	0
	246.693	0
	246.693	0
	246.693	0
	246.693	0
	246.693	0
	246.693	0
	246.693	0
	246.693	0
	86.666	0
	86.666	0
	86.666	0
	86.666	0
	86.666	0
	86.666	0
	86.666	0
	86.666	0
	86.666	2
	86.666	1
	86.666	3
	86.666	1
	86.666	1
	161.223	0
	161.223	0
	161.223	0
	472.626	0
	0	0
	0	0
	0	0
	153.601	0
	153.601	0
	153.601	0
	153.601	0
	153.601	0
	153.601	0
	153.601	0
	153.601	0
	153.601	0
	161.223	0
	161.223	0
	161.223	0
	161.223	0
	0	1
	0	0
	0	0
	0	0
	0	1
	0	3
	0	1
	0	1
	0	1
	0	1
	0	1
	0	1
	0	1
	0	0
	0	0
	0	1
	0	1
	161.223	0
	161.223	0
	161.223	0
	161.223	0
	161.223	0
	246.693	0
	246.693	0
	246.693	0
	246.693	0
	246.693	1
	246.693	0
	246.693	0
	246.693	0
	246.693	0
	246.693	0
	246.693	0
	246.693	1
	246.693	0
	246.693	1
	246.693	1
	246.693	0
	246.693	0
	246.693	0
	246.693	1
	246.693	1
	86.666	0
	86.666	0
	86.666	0
	86.666	0
	86.666	0
	86.666	0
	86.666	0
	86.666	0
	86.666	2
	86.666	2
	86.666	3
	86.666	1
	86.666	1
	161.223	0
	161.223	0
	161.223	0
	472.626	0
	0	0
	0	0
	0	0
	153.601	0
	153.601	0
	153.601	0
	153.601	0
	153.601	0
	153.601	0
	153.601	0
	153.601	0
	153.601	0
	161.223	0
	161.223	0
	161.223	0
	161.223	0
	0	0
	0	0
	0	0
	0	0
	0	0
	0	1
	0	1
	0	0
	0	0
	0	0
	0	0
	0	0
	0	0
	0	0
	0	0
	0	0
	0	0
	161.223	0
	161.223	0
	161.223	0
	161.223	0
	161.223	0
	246.693	0
	246.693	0
	246.693	0
	246.693	0
	246.693	0
	246.693	0
	246.693	0
	246.693	0
	246.693	0
	246.693	0
	246.693	0
	246.693	0
	246.693	0
	246.693	0
	246.693	0
	246.693	0
	246.693	0
	246.693	0
	246.693	0
	246.693	0
	86.666	0
	86.666	0
	86.666	0
	86.666	0
	86.666	0
	86.666	0
	86.666	0
	86.666	0
	86.666	1
	86.666	1
	86.666	0
	86.666	0
	86.666	0
	161.223	0
	161.223	0
	161.223	0
	472.626	0
	0	0
	0	0
	0	0
	153.601	0
	153.601	0
	153.601	0
	153.601	0
	153.601	0
	153.601	0
	153.601	0
	153.601	0
	153.601	0
	161.223	0
	161.223	0
	161.223	0
	161.223	0
	0	0
	0	0
	0	0
	0	0
	0	1
	0	0
	0	1
	0	0
	0	1
	0	1
	0	1
	0	1
	0	1
	0	0
	0	0
	0	1
	0	1
	161.223	0
	161.223	0
	161.223	0
	161.223	0
	161.223	0
	246.693	0
	246.693	0
	246.693	0
	246.693	0
	246.693	0
	246.693	0
	246.693	0
	246.693	0
	246.693	0
	246.693	0
	246.693	0
	246.693	1
	246.693	0
	246.693	1
	246.693	1
	246.693	0
	246.693	0
	246.693	0
	246.693	1
	246.693	1
	86.666	0
	86.666	0
	86.666	0
	86.666	0
	86.666	0
	86.666	0
	86.666	0
	86.666	0
	86.666	0
	86.666	1
	86.666	1
	86.666	0
	86.666	0
	161.223	0
	161.223	0
	161.223	0
	472.626	0
	0	0
	0	0
	0	0
	153.601	0
	153.601	0
	153.601	0
	153.601	0
	153.601	0
	153.601	0
	153.601	0
	153.601	0
	153.601	0
	161.223	0
	161.223	0
	161.223	0
	161.223	0
	0	0
	0	0
	0	0
	0	0
	0	1
	0	0
	0	1
	0	0
	0	1
	0	1
	0	1
	0	1
	0	1
	0	0
	0	0
	0	1
	0	1
	161.223	0
	161.223	0
	161.223	0
	161.223	0
	161.223	0
	246.693	0
	246.693	0
	246.693	0
	246.693	0
	246.693	0
	246.693	0
	246.693	0
	246.693	0
	246.693	0
	246.693	0
	246.693	0
	246.693	1
	246.693	0
	246.693	1
	246.693	1
	246.693	0
	246.693	0
	246.693	0
	246.693	1
	246.693	1
	86.666	0
	86.666	0
	86.666	0
	86.666	0
	86.666	0
	86.666	0
	86.666	0
	86.666	0
	86.666	0
	86.666	1
	86.666	1
	86.666	0
	86.666	0
	161.223	0
	161.223	0
	161.223	0
	472.626	0
	0	0
	0	0
	0	0
	153.601	0
	153.601	0
	153.601	0
	153.601	0
	153.601	0
	153.601	0
	153.601	0
	153.601	0
	153.601	0
	161.223	0
	161.223	0
	161.223	0
	161.223	0
	0	0
	0	0
	0	0
	0	0
	0	1
	0	0
	0	1
	0	0
	0	1
	0	1
	0	1
	0	1
	0	1
	0	0
	0	0
	0	1
	0	1
	161.223	0
	161.223	0
	161.223	0
	161.223	0
	161.223	0
	246.693	0
	246.693	0
	246.693	0
	246.693	0
	246.693	0
	246.693	0
	246.693	0
	246.693	0
	246.693	0
	246.693	0
	246.693	0
[truncated: 3,701 more rows]

## Sheet: Figure 6b
Figure 6b	Data1: Simplot output, SARS-like virus CX1 as query, upper panel							Data1: Simplot output, SARS-CoV-2-WuhanHu1 as query, lower panel
	Window: 1000 bp	Step: 10 bp	GapStrip: On	Kimura (2-parameter)	T/t: 2.0			Window: 1000 bp	Step: 10 bp	GapStrip: On	Kimura (2-parameter)	T/t: 2.0
	This output generated using SimPlot v3.5.1 - software Copyright ?1997-2003 Stuart C. Ray - JHU							This output generated using SimPlot v3.5.1 - software Copyright ?1997-2003 Stuart C. Ray - JHU
	Status	Group	Members					Status	Group	Members
	Query	Bat_SARS-like_coronavirus_CX1						Ref	Bat_SARS-like_coronavirus_CX1	Bat_SARS-like_coronavirus_CX1
	Ref	Bat_SARS-like_coronavirus_LS1	Bat_SARS-like_coronavirus_LS1					Ref	Bat_SARS-like_coronavirus_LS1	Bat_SARS-like_coronavirus_LS1
	Ref	NC_004718.3_SARS_coronavirus_Tor2_AY274119.3_SARS_coronavirus_Tor2	NC_004718.3_SARS_coronavirus_Tor2_AY274119.3_SARS_coronavirus_Tor2					Ref	NC_004718.3_SARS_coronavirus_Tor2_AY274119.3_SARS_coronavirus_Tor2	NC_004718.3_SARS_coronavirus_Tor2_AY274119.3_SARS_coronavirus_Tor2
	Ref	NC_045512.2_Severe_acute_respiratory_syndrome_coronavirus_2_isolate_WuhanHu1	NC_045512.2_Severe_acute_respiratory_syndrome_coronavirus_2_isolate_WuhanHu1					Query	NC_045512.2_Severe_acute_respiratory_syndrome_coronavirus_2_isolate_WuhanHu1
	Ref	MN996532_Bat_coronavirus_RaTG13	MN996532_Bat_coronavirus_RaTG13					Ref	MN996532_Bat_coronavirus_RaTG13	MN996532_Bat_coronavirus_RaTG13
	Ref	MZ937000.1_Bat_coronavirus_isolate_BANAL2052/Laos/2020_complete_genome	MZ937000.1_Bat_coronavirus_isolate_BANAL2052/Laos/2020					Ref	MZ937000.1_Bat_coronavirus_isolate_BANAL2052/Laos/2020_complete_genome	MZ937000.1_Bat_coronavirus_isolate_BANAL2052/Laos/2020
	CenterPos	Bat_SARS-like_coronavirus_LS1	NC_004718.3_SARS_coronavirus_Tor2_AY274119.3_SARS_coronavirus_Tor2	NC_045512.2_Severe_acute_respiratory_syndrome_coronavirus_2_isolate_WuhanHu1	MN996532_Bat_coronavirus_RaTG13	MZ937000.1_Bat_coronavirus_isolate_BANAL2052/Laos/2020		CenterPos	Bat_SARS-like_coronavirus_CX1	Bat_SARS-like_coronavirus_LS1	NC_004718.3_SARS_coronavirus_Tor2_AY274119.3_SARS_coronavirus_Tor2	MN996532_Bat_coronavirus_RaTG13	MZ937000.1_Bat_coronavirus_isolate_BANAL2052/Laos/2020
	501	0.81	0.81	0.97	0.96	0.97		501	0.97	0.81	0.82	0.97	0.98
	511	0.81	0.81	0.97	0.96	0.97		511	0.97	0.82	0.82	0.97	0.98
	521	0.81	0.81	0.97	0.96	0.97		521	0.97	0.81	0.81	0.97	0.98
	531	0.81	0.81	0.97	0.96	0.97		531	0.97	0.81	0.81	0.97	0.98
	541	0.81	0.81	0.97	0.96	0.97		541	0.97	0.81	0.81	0.97	0.98
	551	0.8	0.8	0.97	0.96	0.97		551	0.97	0.8	0.81	0.97	0.98
	561	0.8	0.8	0.97	0.96	0.97		561	0.97	0.8	0.81	0.97	0.98
	571	0.8	0.8	0.97	0.96	0.97		571	0.97	0.8	0.81	0.97	0.98
	581	0.8	0.8	0.97	0.96	0.97		581	0.97	0.8	0.81	0.97	0.98
	591	0.79	0.8	0.97	0.96	0.97		591	0.97	0.8	0.8	0.97	0.98
	601	0.79	0.8	0.97	0.96	0.97		601	0.97	0.8	0.8	0.97	0.98
	611	0.79	0.79	0.97	0.96	0.97		611	0.97	0.79	0.8	0.97	0.98
	621	0.79	0.79	0.97	0.96	0.97		621	0.97	0.79	0.79	0.97	0.98
	631	0.79	0.79	0.97	0.96	0.97		631	0.97	0.79	0.79	0.97	0.98
	641	0.79	0.79	0.97	0.96	0.97		641	0.97	0.79	0.8	0.97	0.98
	651	0.79	0.79	0.97	0.96	0.97		651	0.97	0.79	0.79	0.97	0.98
	661	0.79	0.79	0.97	0.96	0.97		661	0.97	0.79	0.79	0.97	0.98
	671	0.78	0.78	0.97	0.96	0.97		671	0.97	0.78	0.79	0.97	0.98
	681	0.78	0.79	0.96	0.96	0.97		681	0.96	0.78	0.79	0.97	0.98
	691	0.78	0.78	0.96	0.96	0.97		691	0.96	0.78	0.78	0.97	0.98
	701	0.77	0.78	0.96	0.96	0.97		701	0.96	0.77	0.78	0.97	0.98
	711	0.77	0.78	0.96	0.96	0.97		711	0.96	0.77	0.77	0.97	0.98
	721	0.77	0.77	0.96	0.96	0.96		721	0.96	0.76	0.77	0.97	0.98
	731	0.76	0.77	0.96	0.96	0.96		731	0.96	0.76	0.76	0.97	0.98
	741	0.76	0.77	0.96	0.96	0.96		741	0.96	0.76	0.76	0.97	0.98
	751	0.76	0.76	0.96	0.96	0.96		751	0.96	0.76	0.76	0.97	0.98
	761	0.76	0.76	0.96	0.96	0.96		761	0.96	0.75	0.76	0.97	0.98
	771	0.75	0.76	0.96	0.96	0.96		771	0.96	0.75	0.76	0.97	0.98
	781	0.75	0.75	0.96	0.96	0.96		781	0.96	0.75	0.75	0.97	0.98
	791	0.76	0.76	0.96	0.96	0.96		791	0.96	0.75	0.76	0.97	0.98
	801	0.75	0.75	0.96	0.96	0.96		801	0.96	0.75	0.75	0.97	0.98
	811	0.75	0.75	0.96	0.96	0.96		811	0.96	0.75	0.75	0.97	0.98
	821	0.74	0.74	0.96	0.96	0.96		821	0.96	0.73	0.74	0.97	0.98
	831	0.74	0.74	0.96	0.96	0.96		831	0.96	0.73	0.74	0.97	0.98
	841	0.74	0.74	0.96	0.95	0.96		841	0.96	0.74	0.75	0.97	0.98
	851	0.74	0.74	0.96	0.95	0.96		851	0.96	0.73	0.74	0.96	0.98
	861	0.73	0.74	0.96	0.95	0.96		861	0.96	0.73	0.74	0.96	0.98
	871	0.73	0.74	0.96	0.95	0.96		871	0.96	0.73	0.74	0.96	0.98
	881	0.73	0.74	0.96	0.95	0.96		881	0.96	0.72	0.73	0.96	0.98
	891	0.73	0.74	0.96	0.95	0.96		891	0.96	0.72	0.73	0.96	0.98
	901	0.73	0.73	0.96	0.95	0.96		901	0.96	0.72	0.73	0.96	0.98
	911	0.73	0.74	0.96	0.95	0.96		911	0.96	0.72	0.73	0.96	0.98
	921	0.73	0.73	0.96	0.95	0.96		921	0.96	0.72	0.73	0.96	0.98
	931	0.72	0.73	0.95	0.95	0.96		931	0.95	0.72	0.73	0.96	0.98
	941	0.72	0.73	0.95	0.95	0.96		941	0.95	0.72	0.72	0.96	0.98
	951	0.71	0.72	0.95	0.95	0.96		951	0.95	0.71	0.72	0.96	0.98
	961	0.71	0.72	0.95	0.95	0.96		961	0.95	0.71	0.72	0.96	0.98
	971	0.71	0.72	0.95	0.95	0.95		971	0.95	0.7	0.71	0.96	0.98
	981	0.7	0.71	0.95	0.95	0.95		981	0.95	0.7	0.7	0.96	0.98
	991	0.7	0.71	0.95	0.95	0.95		991	0.95	0.69	0.7	0.96	0.98
	1001	0.7	0.71	0.95	0.95	0.95		1001	0.95	0.7	0.71	0.96	0.98
	1011	0.71	0.72	0.95	0.95	0.95		1011	0.95	0.71	0.71	0.96	0.98
	1021	0.72	0.72	0.95	0.95	0.95		1021	0.95	0.71	0.72	0.96	0.98
	1031	0.72	0.72	0.95	0.95	0.96		1031	0.95	0.72	0.72	0.96	0.98
	1041	0.72	0.73	0.95	0.95	0.96		1041	0.95	0.72	0.72	0.96	0.98
	1051	0.73	0.73	0.95	0.95	0.96		1051	0.95	0.73	0.72	0.96	0.98
	1061	0.72	0.72	0.95	0.95	0.96		1061	0.95	0.72	0.72	0.96	0.98
	1071	0.72	0.71	0.95	0.95	0.96		1071	0.95	0.72	0.71	0.96	0.98
	1081	0.72	0.72	0.95	0.95	0.96		1081	0.95	0.72	0.71	0.96	0.98
	1091	0.72	0.71	0.95	0.95	0.96		1091	0.95	0.72	0.71	0.96	0.98
	1101	0.71	0.71	0.95	0.95	0.96		1101	0.95	0.71	0.7	0.96	0.98
	1111	0.71	0.7	0.95	0.95	0.96		1111	0.95	0.71	0.7	0.96	0.98
	1121	0.71	0.7	0.95	0.95	0.96		1121	0.95	0.71	0.7	0.96	0.98
	1131	0.71	0.7	0.95	0.95	0.96		1131	0.95	0.71	0.7	0.96	0.97
	1141	0.7	0.69	0.95	0.95	0.96		1141	0.95	0.7	0.68	0.96	0.97
	1151	0.69	0.68	0.95	0.95	0.96		1151	0.95	0.69	0.68	0.96	0.97
	1161	0.7	0.69	0.95	0.95	0.96		1161	0.95	0.69	0.68	0.96	0.97
	1171	0.7	0.68	0.95	0.95	0.96		1171	0.95	0.69	0.68	0.96	0.97
	1181	0.69	0.69	0.95	0.95	0.96		1181	0.95	0.69	0.68	0.96	0.97
	1191	0.69	0.68	0.95	0.95	0.96		1191	0.95	0.68	0.67	0.96	0.97
	1201	0.7	0.69	0.95	0.95	0.96		1201	0.95	0.69	0.68	0.96	0.97
	1211	0.69	0.68	0.95	0.95	0.96		1211	0.95	0.69	0.68	0.96	0.97
	1221	0.69	0.68	0.95	0.95	0.96		1221	0.95	0.69	0.67	0.96	0.97
	1231	0.7	0.69	0.95	0.95	0.96		1231	0.95	0.69	0.68	0.96	0.97
	1241	0.69	0.69	0.95	0.95	0.96		1241	0.95	0.68	0.67	0.96	0.97
	1251	0.69	0.68	0.95	0.95	0.96		1251	0.95	0.68	0.67	0.96	0.97
	1261	0.69	0.68	0.95	0.95	0.96		1261	0.95	0.68	0.67	0.96	0.97
	1271	0.68	0.67	0.95	0.95	0.96		1271	0.95	0.67	0.66	0.96	0.97
	1281	0.68	0.68	0.95	0.95	0.96		1281	0.95	0.68	0.67	0.96	0.97
	1291	0.68	0.68	0.96	0.95	0.96		1291	0.96	0.68	0.67	0.96	0.97
	1301	0.68	0.68	0.96	0.95	0.96		1301	0.96	0.67	0.67	0.96	0.97
	1311	0.68	0.68	0.96	0.95	0.97		1311	0.96	0.67	0.67	0.96	0.97
	1321	0.67	0.67	0.95	0.95	0.96		1321	0.95	0.67	0.66	0.96	0.97
	1331	0.67	0.67	0.95	0.95	0.96		1331	0.95	0.66	0.66	0.95	0.97
	1341	0.67	0.66	0.95	0.95	0.96		1341	0.95	0.66	0.66	0.95	0.97
	1351	0.67	0.66	0.95	0.95	0.96		1351	0.95	0.66	0.66	0.95	0.97
	1361	0.66	0.66	0.95	0.95	0.96		1361	0.95	0.66	0.65	0.95	0.97
	1371	0.65	0.65	0.95	0.95	0.96		1371	0.95	0.65	0.65	0.95	0.97
	1381	0.65	0.65	0.95	0.95	0.96		1381	0.95	0.64	0.64	0.95	0.97
	1391	0.65	0.65	0.96	0.95	0.96		1391	0.96	0.64	0.64	0.95	0.97
	1401	0.65	0.65	0.96	0.95	0.96		1401	0.96	0.64	0.65	0.95	0.97
	1411	0.65	0.66	0.95	0.94	0.96		1411	0.95	0.65	0.65	0.95	0.97
	1421	0.65	0.65	0.95	0.94	0.96		1421	0.95	0.65	0.65	0.95	0.97
	1431	0.65	0.65	0.95	0.94	0.96		1431	0.95	0.65	0.65	0.95	0.97
	1441	0.65	0.65	0.95	0.94	0.96		1441	0.95	0.65	0.65	0.95	0.97
	1451	0.64	0.64	0.95	0.94	0.95		1451	0.95	0.64	0.64	0.95	0.97
	1461	0.64	0.63	0.94	0.93	0.95		1461	0.94	0.63	0.63	0.95	0.97
	1471	0.63	0.63	0.94	0.93	0.95		1471	0.94	0.62	0.63	0.95	0.97
	1481	0.62	0.62	0.94	0.93	0.95		1481	0.94	0.62	0.63	0.95	0.97
	1491	0.62	0.62	0.94	0.93	0.95		1491	0.94	0.62	0.62	0.95	0.97
	1501	0.62	0.62	0.94	0.93	0.94		1501	0.94	0.61	0.62	0.95	0.97
	1511	0.61	0.61	0.94	0.93	0.94		1511	0.94	0.61	0.61	0.95	0.97
	1521	0.61	0.62	0.94	0.93	0.94		1521	0.94	0.61	0.62	0.95	0.97
	1531	0.61	0.61	0.94	0.93	0.94		1531	0.94	0.6	0.61	0.95	0.97
	1541	0.61	0.6	0.94	0.93	0.94		1541	0.94	0.6	0.6	0.95	0.97
	1551	0.61	0.61	0.94	0.93	0.94		1551	0.94	0.61	0.61	0.95	0.97
	1561	0.6	0.6	0.94	0.93	0.94		1561	0.94	0.6	0.6	0.95	0.97
	1571	0.6	0.6	0.94	0.93	0.94		1571	0.94	0.59	0.6	0.95	0.97
	1581	0.6	0.59	0.94	0.93	0.94		1581	0.94	0.59	0.59	0.95	0.97
	1591	0.6	0.59	0.93	0.93	0.94		1591	0.93	0.59	0.59	0.95	0.97
	1601	0.6	0.59	0.94	0.93	0.94		1601	0.94	0.59	0.59	0.95	0.97
	1611	0.6	0.59	0.94	0.93	0.94		1611	0.94	0.59	0.6	0.95	0.97
	1621	0.59	0.59	0.94	0.93	0.94		1621	0.94	0.59	0.6	0.95	0.97
	1631	0.59	0.59	0.94	0.93	0.94		1631	0.94	0.58	0.59	0.95	0.97
	1641	0.59	0.59	0.94	0.93	0.94		1641	0.94	0.58	0.59	0.95	0.97
	1651	0.59	0.59	0.93	0.93	0.93		1651	0.93	0.58	0.59	0.95	0.97
	1661	0.58	0.59	0.93	0.92	0.93		1661	0.93	0.58	0.59	0.95	0.97
	1671	0.59	0.59	0.93	0.92	0.93		1671	0.93	0.58	0.59	0.94	0.97
	1681	0.58	0.59	0.93	0.93	0.93		1681	0.93	0.58	0.59	0.94	0.97
	1691	0.58	0.58	0.93	0.92	0.93		1691	0.93	0.58	0.59	0.94	0.97
	1701	0.59	0.59	0.93	0.92	0.93		1701	0.93	0.58	0.59	0.94	0.97
	1711	0.59	0.59	0.93	0.92	0.93		1711	0.93	0.59	0.59	0.94	0.97
	1721	0.59	0.59	0.93	0.92	0.93		1721	0.93	0.59	0.59	0.94	0.97
	1731	0.58	0.59	0.93	0.92	0.93		1731	0.93	0.58	0.59	0.94	0.97
	1741	0.58	0.59	0.93	0.92	0.93		1741	0.93	0.58	0.59	0.94	0.97
	1751	0.57	0.58	0.93	0.92	0.93		1751	0.93	0.57	0.58	0.94	0.97
	1761	0.57	0.58	0.93	0.92	0.93		1761	0.93	0.57	0.58	0.94	0.97
	1771	0.57	0.58	0.93	0.92	0.93		1771	0.93	0.57	0.58	0.94	0.97
	1781	0.57	0.57	0.93	0.92	0.93		1781	0.93	0.56	0.57	0.94	0.97
	1791	0.56	0.57	0.93	0.92	0.93		1791	0.93	0.56	0.57	0.94	0.97
	1801	0.56	0.56	0.93	0.92	0.93		1801	0.93	0.56	0.56	0.94	0.97
	1811	0.55	0.55	0.93	0.92	0.93		1811	0.93	0.55	0.56	0.94	0.97
	1821	0.56	0.56	0.93	0.92	0.93		1821	0.93	0.56	0.56	0.94	0.97
	1831	0.55	0.55	0.93	0.92	0.93		1831	0.93	0.55	0.55	0.94	0.97
	1841	0.54	0.54	0.93	0.92	0.93		1841	0.93	0.54	0.54	0.94	0.97
	1851	0.53	0.54	0.93	0.92	0.93		1851	0.93	0.53	0.54	0.94	0.97
	1861	0.53	0.54	0.93	0.92	0.93		1861	0.93	0.53	0.54	0.94	0.97
	1871	0.52	0.53	0.93	0.92	0.93		1871	0.93	0.52	0.54	0.94	0.97
	1881	0.52	0.53	0.93	0.92	0.93		1881	0.93	0.52	0.53	0.94	0.97
	1891	0.52	0.53	0.93	0.92	0.93		1891	0.93	0.52	0.54	0.94	0.97
	1901	0.51	0.53	0.93	0.92	0.93		1901	0.93	0.52	0.54	0.94	0.97
	1911	0.5	0.52	0.93	0.92	0.93		1911	0.93	0.51	0.52	0.94	0.97
	1921	0.5	0.51	0.93	0.92	0.93		1921	0.93	0.51	0.52	0.94	0.97
	1931	0.49	0.51	0.93	0.92	0.93		1931	0.93	0.5	0.52	0.94	0.97
	1941	0.49	0.51	0.93	0.92	0.93		1941	0.93	0.5	0.52	0.94	0.97
	1951	0.49	0.51	0.93	0.92	0.93		1951	0.93	0.5	0.52	0.94	0.97
	1961	0.49	0.51	0.93	0.92	0.93		1961	0.93	0.5	0.53	0.94	0.97
	1971	0.49	0.52	0.93	0.92	0.93		1971	0.93	0.5	0.53	0.94	0.97
	1981	0.5	0.52	0.93	0.92	0.93		1981	0.93	0.51	0.54	0.94	0.96
	1991	0.5	0.52	0.93	0.92	0.93		1991	0.93	0.51	0.53	0.94	0.96
	2001	0.49	0.51	0.93	0.92	0.93		2001	0.93	0.5	0.53	0.94	0.96
	2011	0.49	0.51	0.93	0.92	0.93		2011	0.93	0.5	0.53	0.94	0.96
	2021	0.48	0.5	0.93	0.92	0.93		2021	0.93	0.49	0.52	0.94	0.96
	2031	0.46	0.49	0.93	0.92	0.93		2031	0.93	0.48	0.51	0.94	0.96
	2041	0.46	0.49	0.93	0.92	0.92		2041	0.93	0.48	0.51	0.94	0.96
	2051	0.46	0.48	0.93	0.92	0.92		2051	0.93	0.47	0.5	0.94	0.96
	2061	0.46	0.48	0.93	0.92	0.92		2061	0.93	0.47	0.5	0.95	0.96
	2071	0.46	0.48	0.93	0.93	0.92		2071	0.93	0.47	0.5	0.95	0.96
	2081	0.45	0.48	0.93	0.93	0.92		2081	0.93	0.47	0.49	0.95	0.96
	2091	0.45	0.48	0.93	0.93	0.92		2091	0.93	0.46	0.5	0.95	0.96
	2101	0.46	0.49	0.93	0.93	0.92		2101	0.93	0.47	0.5	0.95	0.96
	2111	0.46	0.49	0.93	0.92	0.92		2111	0.93	0.47	0.51	0.95	0.96
	2121	0.46	0.49	0.93	0.93	0.92		2121	0.93	0.47	0.51	0.95	0.96
	2131	0.46	0.49	0.93	0.93	0.92		2131	0.93	0.47	0.51	0.95	0.96
	2141	0.47	0.51	0.93	0.93	0.92		2141	0.93	0.48	0.52	0.95	0.96
	2151	0.48	0.51	0.93	0.93	0.92		2151	0.93	0.49	0.52	0.95	0.96
	2161	0.46	0.5	0.93	0.93	0.92		2161	0.93	0.48	0.52	0.95	0.96
	2171	0.46	0.5	0.93	0.93	0.92		2171	0.93	0.48	0.52	0.95	0.96
	2181	0.46	0.5	0.93	0.93	0.92		2181	0.93	0.48	0.52	0.95	0.96
	2191	0.46	0.5	0.93	0.93	0.92		2191	0.93	0.47	0.51	0.95	0.96
	2201	0.44	0.49	0.93	0.92	0.92		2201	0.93	0.46	0.5	0.95	0.96
	2211	0.43	0.48	0.93	0.92	0.92		2211	0.93	0.45	0.5	0.95	0.96
	2221	0.43	0.47	0.93	0.92	0.92		2221	0.93	0.45	0.49	0.95	0.96
	2231	0.42	0.46	0.93	0.92	0.92		2231	0.93	0.44	0.48	0.95	0.96
	2241	0.43	0.47	0.93	0.92	0.92		2241	0.93	0.45	0.49	0.95	0.96
	2251	0.42	0.47	0.92	0.92	0.92		2251	0.92	0.44	0.49	0.95	0.96
	2261	0.42	0.47	0.93	0.93	0.92		2261	0.93	0.44	0.49	0.95	0.96
	2271	0.43	0.48	0.93	0.93	0.92		2271	0.93	0.45	0.5	0.95	0.96
	2281	0.43	0.47	0.92	0.93	0.92		2281	0.92	0.44	0.49	0.95	0.96
	2291	0.43	0.47	0.92	0.93	0.92		2291	0.92	0.45	0.49	0.95	0.96
	2301	0.43	0.47	0.92	0.93	0.92		2301	0.92	0.45	0.49	0.95	0.96
	2311	0.43	0.47	0.92	0.93	0.92		2311	0.92	0.45	0.49	0.95	0.96
	2321	0.44	0.48	0.93	0.93	0.92		2321	0.93	0.45	0.5	0.95	0.96
	2331	0.43	0.48	0.93	0.93	0.92		2331	0.93	0.45	0.49	0.95	0.96
	2341	0.43	0.48	0.93	0.93	0.92		2341	0.93	0.45	0.5	0.95	0.96
	2351	0.43	0.48	0.93	0.93	0.92		2351	0.93	0.44	0.5	0.95	0.96
	2361	0.44	0.49	0.93	0.93	0.92		2361	0.93	0.46	0.51	0.95	0.96
	2371	0.44	0.49	0.93	0.94	0.92		2371	0.93	0.46	0.51	0.95	0.95
	2381	0.44	0.5	0.93	0.94	0.92		2381	0.93	0.46	0.51	0.95	0.95
	2391	0.45	0.49	0.93	0.94	0.92		2391	0.93	0.46	0.51	0.95	0.95
	2401	0.45	0.5	0.93	0.94	0.92		2401	0.93	0.46	0.52	0.95	0.95
	2411	0.45	0.5	0.93	0.94	0.92		2411	0.93	0.46	0.51	0.95	0.95
	2421	0.44	0.5	0.93	0.94	0.93		2421	0.93	0.46	0.52	0.95	0.95
	2431	0.44	0.5	0.93	0.94	0.93		2431	0.93	0.46	0.52	0.95	0.95
	2441	0.44	0.51	0.93	0.94	0.93		2441	0.93	0.47	0.53	0.95	0.95
	2451	0.45	0.52	0.93	0.94	0.93		2451	0.93	0.47	0.53	0.95	0.96
	2461	0.45	0.52	0.94	0.95	0.94		2461	0.94	0.47	0.53	0.95	0.96
	2471	0.45	0.52	0.94	0.95	0.94		2471	0.94	0.47	0.53	0.95	0.96
	2481	0.45	0.52	0.94	0.95	0.94		2481	0.94	0.47	0.53	0.95	0.96
	2491	0.46	0.52	0.94	0.95	0.94		2491	0.94	0.48	0.54	0.95	0.95
	2501	0.46	0.53	0.94	0.95	0.94		2501	0.94	0.48	0.54	0.95	0.95
	2511	0.47	0.54	0.94	0.95	0.94		2511	0.94	0.49	0.55	0.95	0.95
	2521	0.47	0.54	0.94	0.95	0.94		2521	0.94	0.49	0.55	0.95	0.95
	2531	0.48	0.54	0.94	0.95	0.94		2531	0.94	0.49	0.55	0.95	0.95
	2541	0.47	0.54	0.94	0.95	0.94		2541	0.94	0.49	0.56	0.95	0.96
	2551	0.48	0.55	0.94	0.95	0.94		2551	0.94	0.5	0.56	0.95	0.96
	2561	0.48	0.55	0.94	0.95	0.94		2561	0.94	0.5	0.56	0.95	0.96
	2571	0.49	0.56	0.94	0.95	0.94		2571	0.94	0.51	0.57	0.95	0.96
	2581	0.49	0.56	0.94	0.95	0.94		2581	0.94	0.51	0.58	0.95	0.96
	2591	0.49	0.56	0.94	0.95	0.94		2591	0.94	0.51	0.58	0.95	0.96
	2601	0.49	0.56	0.94	0.95	0.94		2601	0.94	0.51	0.57	0.95	0.96
	2611	0.49	0.56	0.94	0.95	0.94		2611	0.94	0.5	0.58	0.95	0.96
	2621	0.49	0.56	0.94	0.95	0.94		2621	0.94	0.5	0.58	0.95	0.96
	2631	0.48	0.56	0.94	0.95	0.94		2631	0.94	0.5	0.57	0.95	0.96
	2641	0.48	0.56	0.94	0.95	0.94		2641	0.94	0.5	0.57	0.95	0.96
	2651	0.49	0.56	0.95	0.95	0.95		2651	0.95	0.5	0.57	0.95	0.96
	2661	0.49	0.56	0.95	0.96	0.95		2661	0.95	0.51	0.58	0.95	0.96
	2671	0.49	0.56	0.95	0.95	0.95		2671	0.95	0.5	0.58	0.95	0.96
	2681	0.5	0.57	0.95	0.95	0.95		2681	0.95	0.51	0.58	0.96	0.96
	2691	0.5	0.57	0.95	0.96	0.95		2691	0.95	0.51	0.58	0.96	0.96
	2701	0.49	0.56	0.95	0.95	0.95		2701	0.95	0.51	0.58	0.95	0.96
	2711	0.48	0.55	0.95	0.95	0.95		2711	0.95	0.51	0.57	0.95	0.96
	2721	0.48	0.55	0.95	0.95	0.95		2721	0.95	0.5	0.57	0.95	0.96
	2731	0.49	0.56	0.95	0.95	0.95		2731	0.95	0.52	0.58	0.95	0.96
	2741	0.49	0.56	0.95	0.95	0.95		2741	0.95	0.51	0.58	0.95	0.96
	2751	0.5	0.56	0.95	0.95	0.95		2751	0.95	0.52	0.58	0.95	0.96
	2761	0.49	0.56	0.95	0.95	0.95		2761	0.95	0.51	0.58	0.95	0.96
	2771	0.49	0.56	0.95	0.95	0.95		2771	0.95	0.51	0.58	0.95	0.96
	2781	0.5	0.57	0.95	0.95	0.95		2781	0.95	0.52	0.59	0.95	0.96
	2791	0.5	0.57	0.95	0.95	0.95		2791	0.95	0.52	0.59	0.95	0.96
	2801	0.51	0.58	0.95	0.95	0.95		2801	0.95	0.53	0.6	0.95	0.96
	2811	0.51	0.58	0.95	0.95	0.95		2811	0.95	0.53	0.6	0.95	0.96
	2821	0.51	0.58	0.95	0.95	0.95		2821	0.95	0.53	0.6	0.95	0.96
	2831	0.52	0.59	0.95	0.95	0.94		2831	0.95	0.54	0.61	0.95	0.96
	2841	0.53	0.59	0.95	0.95	0.94		2841	0.95	0.55	0.61	0.95	0.96
	2851	0.54	0.6	0.95	0.95	0.95		2851	0.95	0.55	0.62	0.95	0.96
	2861	0.54	0.6	0.95	0.95	0.95		2861	0.95	0.55	0.62	0.95	0.96
	2871	0.55	0.61	0.95	0.95	0.95		2871	0.95	0.56	0.62	0.95	0.96
	2881	0.56	0.61	0.95	0.95	0.95		2881	0.95	0.57	0.63	0.95	0.96
	2891	0.56	0.61	0.95	0.95	0.95		2891	0.95	0.57	0.63	0.95	0.96
	2901	0.57	0.62	0.95	0.95	0.94		2901	0.95	0.58	0.64	0.95	0.96
	2911	0.58	0.63	0.95	0.95	0.94		2911	0.95	0.59	0.65	0.95	0.96
	2921	0.58	0.63	0.95	0.95	0.95		2921	0.95	0.59	0.65	0.95	0.96
	2931	0.58	0.63	0.95	0.95	0.95		2931	0.95	0.59	0.65	0.95	0.96
	2941	0.58	0.64	0.95	0.95	0.95		2941	0.95	0.59	0.65	0.95	0.96
	2951	0.59	0.64	0.95	0.95	0.95		2951	0.95	0.6	0.65	0.95	0.96
	2961	0.58	0.63	0.95	0.95	0.95		2961	0.95	0.59	0.64	0.95	0.96
	2971	0.59	0.63	0.95	0.95	0.95		2971	0.95	0.6	0.64	0.95	0.96
	2981	0.59	0.63	0.96	0.95	0.95		2981	0.96	0.59	0.64	0.95	0.97
	2991	0.59	0.63	0.96	0.95	0.95		2991	0.96	0.59	0.64	0.95	0.97
	3001	0.59	0.64	0.96	0.95	0.95		3001	0.96	0.6	0.64	0.95	0.97
	3011	0.59	0.64	0.96	0.95	0.95		3011	0.96	0.6	0.65	0.95	0.97
	3021	0.6	0.64	0.95	0.95	0.95		3021	0.95	0.61	0.65	0.95	0.97
	3031	0.61	0.65	0.95	0.95	0.95		3031	0.95	0.62	0.66	0.95	0.97
	3041	0.6	0.64	0.95	0.95	0.95		3041	0.95	0.61	0.65	0.95	0.97
	3051	0.61	0.65	0.95	0.95	0.95		3051	0.95	0.62	0.66	0.95	0.97
	3061	0.6	0.65	0.95	0.95	0.95		3061	0.95	0.61	0.65	0.95	0.97
	3071	0.61	0.65	0.95	0.94	0.95		3071	0.95	0.62	0.66	0.95	0.97
	3081	0.61	0.66	0.95	0.94	0.95		3081	0.95	0.63	0.67	0.95	0.97
	3091	0.62	0.66	0.95	0.95	0.95		3091	0.95	0.63	0.67	0.95	0.97
	3101	0.61	0.65	0.95	0.94	0.95		3101	0.95	0.63	0.67	0.95	0.97
	3111	0.61	0.65	0.95	0.94	0.95		3111	0.95	0.62	0.67	0.94	0.97
	3121	0.6	0.64	0.95	0.94	0.95		3121	0.95	0.62	0.66	0.94	0.97
	3131	0.6	0.64	0.95	0.94	0.95		3131	0.95	0.62	0.66	0.94	0.97
	3141	0.61	0.64	0.95	0.94	0.95		3141	0.95	0.62	0.66	0.94	0.97
	3151	0.6	0.65	0.95	0.94	0.95		3151	0.95	0.62	0.66	0.94	0.98
	3161	0.61	0.65	0.95	0.94	0.95		3161	0.95	0.62	0.67	0.94	0.98
	3171	0.61	0.65	0.95	0.94	0.95		3171	0.95	0.62	0.66	0.94	0.98
	3181	0.61	0.65	0.95	0.94	0.95		3181	0.95	0.62	0.66	0.94	0.98
	3191	0.61	0.65	0.95	0.94	0.95		3191	0.95	0.62	0.67	0.94	0.98
	3201	0.62	0.65	0.95	0.95	0.95		3201	0.95	0.63	0.67	0.94	0.98
	3211	0.62	0.66	0.95	0.95	0.95		3211	0.95	0.63	0.68	0.94	0.98
	3221	0.63	0.66	0.95	0.95	0.95		3221	0.95	0.63	0.67	0.94	0.98
	3231	0.63	0.66	0.95	0.94	0.95		3231	0.95	0.63	0.68	0.94	0.98
	3241	0.63	0.66	0.95	0.94	0.94		3241	0.95	0.64	0.68	0.94	0.98
	3251	0.63	0.66	0.95	0.94	0.94		3251	0.95	0.64	0.68	0.94	0.98
	3261	0.63	0.66	0.95	0.94	0.94		3261	0.95	0.64	0.68	0.94	0.98
	3271	0.63	0.67	0.95	0.94	0.95		3271	0.95	0.64	0.68	0.94	0.98
	3281	0.63	0.67	0.95	0.94	0.94		3281	0.95	0.64	0.68	0.94	0.98
	3291	0.63	0.66	0.95	0.94	0.94		3291	0.95	0.64	0.68	0.94	0.98
	3301	0.62	0.66	0.95	0.94	0.94		3301	0.95	0.63	0.67	0.94	0.98
	3311	0.62	0.65	0.95	0.94	0.94		3311	0.95	0.63	0.67	0.94	0.98
	3321	0.62	0.65	0.95	0.94	0.94		3321	0.95	0.63	0.67	0.94	0.98
	3331	0.62	0.65	0.95	0.94	0.94		3331	0.95	0.63	0.67	0.94	0.98
	3341	0.62	0.65	0.95	0.94	0.94		3341	0.95	0.63	0.66	0.94	0.98
	3351	0.61	0.64	0.94	0.94	0.94		3351	0.94	0.63	0.66	0.94	0.98
	3361	0.61	0.64	0.94	0.94	0.94		3361	0.94	0.62	0.65	0.94	0.98
	3371	0.6	0.63	0.94	0.94	0.94		3371	0.94	0.61	0.64	0.94	0.98
	3381	0.61	0.63	0.94	0.94	0.94		3381	0.94	0.62	0.64	0.94	0.99
	3391	0.6	0.63	0.94	0.94	0.94		3391	0.94	0.61	0.64	0.94	0.99
	3401	0.61	0.63	0.94	0.94	0.94		3401	0.94	0.62	0.64	0.94	0.99
	3411	0.6	0.62	0.94	0.94	0.94		3411	0.94	0.61	0.63	0.94	0.99
	3421	0.6	0.62	0.95	0.94	0.94		3421	0.95	0.61	0.63	0.94	0.99
	3431	0.6	0.62	0.95	0.94	0.94		3431	0.95	0.6	0.63	0.94	0.99
	3441	0.59	0.61	0.95	0.94	0.94		3441	0.95	0.6	0.62	0.94	0.99
	3451	0.59	0.61	0.94	0.94	0.94		3451	0.94	0.6	0.62	0.94	0.99
	3461	0.59	0.61	0.94	0.94	0.94		3461	0.94	0.6	0.62	0.94	0.99
	3471	0.59	0.61	0.94	0.94	0.94		3471	0.94	0.6	0.62	0.94	0.99
	3481	0.59	0.61	0.94	0.94	0.93		3481	0.94	0.59	0.62	0.94	0.99
	3491	0.58	0.61	0.94	0.94	0.93		3491	0.94	0.59	0.62	0.94	0.99
	3501	0.58	0.61	0.94	0.93	0.93		3501	0.94	0.58	0.61	0.94	0.99
	3511	0.57	0.6	0.94	0.93	0.93		3511	0.94	0.58	0.61	0.94	0.98
	3521	0.57	0.6	0.94	0.93	0.93		3521	0.94	0.58	0.61	0.94	0.98
	3531	0.58	0.6	0.94	0.93	0.93		3531	0.94	0.59	0.61	0.94	0.98
	3541	0.58	0.61	0.94	0.93	0.93		3541	0.94	0.59	0.62	0.94	0.98
	3551	0.58	0.61	0.94	0.93	0.93		3551	0.94	0.59	0.62	0.94	0.98
	3561	0.59	0.61	0.94	0.93	0.93		3561	0.94	0.59	0.62	0.94	0.98
	3571	0.58	0.6	0.94	0.93	0.93		3571	0.94	0.58	0.61	0.94	0.98
	3581	0.58	0.6	0.94	0.93	0.94		3581	0.94	0.58	0.6	0.94	0.98
	3591	0.57	0.59	0.94	0.93	0.93		3591	0.94	0.58	0.6	0.94	0.98
	3601	0.57	0.59	0.95	0.93	0.94		3601	0.95	0.58	0.6	0.94	0.98
	3611	0.57	0.59	0.95	0.94	0.94		3611	0.95	0.58	0.6	0.94	0.98
	3621	0.57	0.59	0.95	0.94	0.94		3621	0.95	0.58	0.59	0.94	0.98
	3631	0.57	0.58	0.94	0.94	0.93		3631	0.94	0.58	0.6	0.94	0.98
	3641	0.57	0.58	0.94	0.93	0.93		3641	0.94	0.58	0.59	0.94	0.98
	3651	0.56	0.57	0.94	0.93	0.93		3651	0.94	0.57	0.58	0.94	0.98
	3661	0.55	0.57	0.94	0.93	0.93		3661	0.94	0.56	0.58	0.94	0.98
	3671	0.56	0.57	0.94	0.93	0.93		3671	0.94	0.57	0.58	0.94	0.98
	3681	0.55	0.57	0.94	0.93	0.93		3681	0.94	0.56	0.58	0.94	0.98
	3691	0.55	0.57	0.94	0.93	0.93		3691	0.94	0.56	0.57	0.94	0.98
	3701	0.56	0.57	0.94	0.94	0.94		3701	0.94	0.56	0.57	0.95	0.98
	3711	0.55	0.57	0.95	0.94	0.94		3711	0.95	0.55	0.58	0.95	0.98
	3721	0.55	0.57	0.94	0.94	0.94		3721	0.94	0.56	0.58	0.95	0.98
	3731	0.55	0.57	0.94	0.94	0.94		3731	0.94	0.56	0.57	0.95	0.98
	3741	0.56	0.58	0.94	0.94	0.94		3741	0.94	0.56	0.58	0.95	0.99
	3751	0.56	0.58	0.94	0.94	0.94		3751	0.94	0.57	0.59	0.95	0.99
	3761	0.56	0.57	0.94	0.94	0.94		3761	0.94	0.57	0.58	0.95	0.99
	3771	0.56	0.58	0.94	0.94	0.94		3771	0.94	0.57	0.59	0.95	0.99
	3781	0.56	0.58	0.94	0.94	0.94		3781	0.94	0.57	0.59	0.95	0.99
	3791	0.56	0.57	0.94	0.94	0.94		3791	0.94	0.57	0.58	0.95	0.99
	3801	0.56	0.58	0.94	0.94	0.94		3801	0.94	0.57	0.59	0.95	0.99
	3811	0.57	0.58	0.95	0.94	0.94		3811	0.95	0.58	0.59	0.95	0.99
	3821	0.57	0.57	0.95	0.94	0.94		3821	0.95	0.58	0.58	0.95	0.99
	3831	0.56	0.57	0.94	0.94	0.94		3831	0.94	0.57	0.58	0.95	0.99
	3841	0.56	0.57	0.94	0.94	0.94		3841	0.94	0.57	0.58	0.95	0.99
	3851	0.55	0.57	0.95	0.93	0.94		3851	0.95	0.57	0.58	0.94	0.99
	3861	0.56	0.57	0.95	0.94	0.94		3861	0.95	0.58	0.58	0.95	0.99
	3871	0.55	0.56	0.95	0.94	0.94		3871	0.95	0.57	0.58	0.95	0.99
	3881	0.55	0.57	0.95	0.93	0.94		3881	0.95	0.57	0.58	0.95	0.99
	3891	0.55	0.56	0.95	0.93	0.94		3891	0.95	0.57	0.58	0.95	0.99
	3901	0.54	0.55	0.95	0.94	0.94		3901	0.95	0.56	0.57	0.95	0.99
	3911	0.54	0.54	0.95	0.93	0.94		3911	0.95	0.55	0.56	0.95	0.99
	3921	0.54	0.54	0.95	0.93	0.94		3921	0.95	0.56	0.56	0.95	0.99
	3931	0.54	0.55	0.95	0.93	0.94		3931	0.95	0.56	0.57	0.95	0.99
	3941	0.54	0.55	0.95	0.93	0.94		3941	0.95	0.56	0.57	0.95	0.99
	3951	0.55	0.56	0.95	0.93	0.94		3951	0.95	0.57	0.58	0.95	0.99
	3961	0.56	0.57	0.95	0.94	0.94		3961	0.95	0.58	0.59	0.95	0.99
	3971	0.56	0.57	0.95	0.94	0.94		3971	0.95	0.57	0.59	0.95	0.99
	3981	0.56	0.57	0.95	0.94	0.94		3981	0.95	0.58	0.59	0.95	0.99
	3991	0.56	0.58	0.95	0.94	0.94		3991	0.95	0.58	0.59	0.95	0.99
	4001	0.56	0.57	0.94	0.94	0.94		4001	0.94	0.58	0.59	0.95	0.99
	4011	0.56	0.57	0.94	0.94	0.94		4011	0.94	0.57	0.59	0.95	0.99
	4021	0.55	0.57	0.94	0.94	0.94		4021	0.94	0.57	0.59	0.95	0.99
	4031	0.56	0.57	0.94	0.94	0.94		4031	0.94	0.57	0.59	0.95	0.99
	4041	0.56	0.58	0.94	0.94	0.94		4041	0.94	0.57	0.59	0.95	0.99
	4051	0.56	0.58	0.94	0.94	0.94		4051	0.94	0.57	0.59	0.95	0.99
	4061	0.56	0.58	0.94	0.94	0.94		4061	0.94	0.57	0.6	0.95	0.99
	4071	0.56	0.58	0.95	0.94	0.94		4071	0.95	0.57	0.6	0.95	0.99
	4081	0.56	0.58	0.95	0.94	0.95		4081	0.95	0.57	0.59	0.95	0.99
	4091	0.56	0.58	0.95	0.94	0.94		4091	0.95	0.57	0.59	0.95	0.99
	4101	0.56	0.59	0.95	0.94	0.95		4101	0.95	0.57	0.59	0.95	0.99
	4111	0.57	0.59	0.95	0.94	0.95		4111	0.95	0.57	0.59	0.95	0.99
	4121	0.57	0.59	0.95	0.94	0.95		4121	0.95	0.58	0.6	0.95	0.99
	4131	0.56	0.59	0.95	0.94	0.95		4131	0.95	0.57	0.59	0.95	0.98
	4141	0.56	0.59	0.95	0.94	0.95		4141	0.95	0.57	0.59	0.95	0.98
	4151	0.56	0.58	0.95	0.94	0.94		4151	0.95	0.57	0.59	0.95	0.98
	4161	0.57	0.59	0.95	0.94	0.95		4161	0.95	0.57	0.59	0.95	0.98
	4171	0.57	0.59	0.95	0.94	0.95		4171	0.95	0.58	0.6	0.95	0.98
	4181	0.57	0.59	0.95	0.94	0.95		4181	0.95	0.58	0.6	0.95	0.98
	4191	0.57	0.59	0.95	0.94	0.94		4191	0.95	0.58	0.6	0.95	0.98
	4201	0.58	0.6	0.95	0.94	0.94		4201	0.95	0.58	0.6	0.95	0.98
	4211	0.57	0.59	0.95	0.94	0.94		4211	0.95	0.58	0.6	0.95	0.98
	4221	0.57	0.59	0.95	0.94	0.94		4221	0.95	0.58	0.6	0.95	0.98
	4231	0.57	0.59	0.95	0.94	0.95		4231	0.95	0.58	0.6	0.96	0.98
	4241	0.57	0.58	0.95	0.94	0.95		4241	0.95	0.58	0.6	0.96	0.98
	4251	0.57	0.58	0.95	0.94	0.95		4251	0.95	0.57	0.59	0.96	0.98
	4261	0.57	0.59	0.95	0.94	0.95		4261	0.95	0.57	0.6	0.96	0.98
	4271	0.56	0.58	0.95	0.94	0.95		4271	0.95	0.57	0.59	0.96	0.98
	4281	0.57	0.59	0.95	0.94	0.95		4281	0.95	0.58	0.6	0.96	0.98
	4291	0.57	0.59	0.95	0.94	0.95		4291	0.95	0.57	0.6	0.96	0.98
	4301	0.57	0.59	0.95	0.94	0.95		4301	0.95	0.58	0.6	0.96	0.98
	4311	0.58	0.6	0.95	0.95	0.95		4311	0.95	0.58	0.6	0.96	0.98
	4321	0.57	0.59	0.95	0.95	0.95		4321	0.95	0.58	0.6	0.96	0.98
	4331	0.57	0.6	0.96	0.95	0.95		4331	0.96	0.58	0.6	0.96	0.98
	4341	0.57	0.6	0.96	0.95	0.95		4341	0.96	0.58	0.6	0.96	0.98
	4351	0.58	0.6	0.96	0.95	0.95		4351	0.96	0.58	0.6	0.96	0.98
	4361	0.58	0.6	0.96	0.95	0.95		4361	0.96	0.58	0.61	0.96	0.98
	4371	0.59	0.62	0.96	0.95	0.95		4371	0.96	0.59	0.62	0.96	0.98
	4381	0.59	0.62	0.96	0.95	0.95		4381	0.96	0.59	0.62	0.96	0.98
	4391	0.59	0.61	0.96	0.95	0.95		4391	0.96	0.59	0.62	0.96	0.98
	4401	0.6	0.62	0.96	0.95	0.95		4401	0.96	0.6	0.62	0.96	0.98
	4411	0.6	0.62	0.96	0.95	0.95		4411	0.96	0.6	0.63	0.96	0.98
	4421	0.6	0.62	0.96	0.95	0.95		4421	0.96	0.6	0.63	0.96	0.98
	4431	0.61	0.62	0.95	0.95	0.95		4431	0.95	0.6	0.63	0.96	0.98
	4441	0.61	0.62	0.95	0.95	0.95		4441	0.95	0.6	0.63	0.96	0.98
	4451	0.61	0.62	0.96	0.95	0.95		4451	0.96	0.6	0.62	0.96	0.98
	4461	0.61	0.62	0.96	0.95	0.95		4461	0.96	0.61	0.62	0.96	0.98
	4471	0.61	0.62	0.96	0.95	0.95		4471	0.96	0.61	0.63	0.96	0.98
	4481	0.61	0.62	0.96	0.95	0.96		4481	0.96	0.61	0.62	0.96	0.99
	4491	0.61	0.62	0.96	0.95	0.96		4491	0.96	0.6	0.63	0.96	0.99
	4501	0.61	0.62	0.96	0.95	0.96		4501	0.96	0.6	0.62	0.96	0.99
	4511	0.6	0.61	0.96	0.95	0.96		4511	0.96	0.59	0.62	0.96	0.99
	4521	0.6	0.62	0.96	0.95	0.96		4521	0.96	0.6	0.62	0.96	0.99
	4531	0.6	0.62	0.96	0.95	0.96		4531	0.96	0.59	0.62	0.96	0.99
	4541	0.6	0.62	0.96	0.95	0.96		4541	0.96	0.59	0.62	0.96	0.99
	4551	0.6	0.61	0.96	0.95	0.96		4551	0.96	0.59	0.62	0.96	0.99
	4561	0.6	0.61	0.96	0.95	0.96		4561	0.96	0.59	0.62	0.96	0.99
	4571	0.6	0.62	0.96	0.95	0.96		4571	0.96	0.6	0.62	0.96	0.99
	4581	0.6	0.62	0.96	0.95	0.96		4581	0.96	0.6	0.63	0.96	0.99
	4591	0.61	0.63	0.96	0.95	0.96		4591	0.96	0.6	0.64	0.96	0.99
	4601	0.61	0.63	0.96	0.95	0.96		4601	0.96	0.61	0.64	0.96	0.99
	4611	0.62	0.64	0.96	0.95	0.96		4611	0.96	0.61	0.64	0.96	0.99
	4621	0.62	0.64	0.96	0.95	0.96		4621	0.96	0.62	0.65	0.96	0.99
	4631	0.63	0.65	0.96	0.95	0.96		4631	0.96	0.62	0.66	0.96	0.99
	4641	0.64	0.66	0.97	0.95	0.96		4641	0.97	0.63	0.66	0.96	0.99
	4651	0.64	0.66	0.97	0.95	0.96		4651	0.97	0.63	0.66	0.96	0.99
	4661	0.64	0.65	0.97	0.95	0.96		4661	0.97	0.63	0.66	0.96	0.99
	4671	0.64	0.65	0.97	0.95	0.96		4671	0.97	0.63	0.66	0.96	0.99
	4681	0.63	0.65	0.97	0.95	0.96		4681	0.97	0.63	0.66	0.96	0.99
	4691	0.64	0.66	0.97	0.95	0.96		4691	0.97	0.64	0.67	0.96	0.99
	4701	0.65	0.66	0.97	0.95	0.96		4701	0.97	0.64	0.67	0.96	0.99
	4711	0.65	0.66	0.96	0.95	0.96		4711	0.96	0.65	0.67	0.95	0.99
	4721	0.65	0.67	0.97	0.95	0.96		4721	0.97	0.65	0.68	0.96	0.99
	4731	0.65	0.67	0.97	0.95	0.96		4731	0.97	0.65	0.67	0.96	0.99
	4741	0.65	0.66	0.97	0.95	0.96		4741	0.97	0.64	0.67	0.96	0.99
	4751	0.65	0.66	0.97	0.96	0.97		4751	0.97	0.64	0.67	0.96	0.99
	4761	0.66	0.67	0.97	0.96	0.97		4761	0.97	0.65	0.67	0.96	0.99
	4771	0.65	0.67	0.97	0.96	0.97		4771	0.97	0.65	0.67	0.96	0.99
	4781	0.65	0.67	0.97	0.96	0.97		4781	0.97	0.65	0.67	0.96	0.99
	4791	0.65	0.67	0.97	0.96	0.97		4791	0.97	0.65	0.68	0.96	0.99
	4801	0.65	0.67	0.97	0.96	0.97		4801	0.97	0.65	0.67	0.96	0.99
	4811	0.65	0.67	0.97	0.96	0.97		4811	0.97	0.65	0.68	0.96	0.99
	4821	0.66	0.68	0.97	0.96	0.97		4821	0.97	0.65	0.68	0.96	0.98
	4831	0.66	0.68	0.97	0.96	0.97		4831	0.97	0.65	0.69	0.96	0.99
	4841	0.67	0.69	0.97	0.96	0.97		4841	0.97	0.66	0.69	0.96	0.99
	4851	0.67	0.69	0.97	0.96	0.97		4851	0.97	0.66	0.69	0.97	0.98
	4861	0.66	0.69	0.97	0.96	0.96		4861	0.97	0.65	0.69	0.96	0.98
	4871	0.67	0.69	0.97	0.96	0.96		4871	0.97	0.66	0.69	0.96	0.98
	4881	0.67	0.69	0.97	0.96	0.96		4881	0.97	0.66	0.69	0.96	0.98
	4891	0.67	0.69	0.97	0.96	0.96		4891	0.97	0.66	0.69	0.96	0.98
	4901	0.67	0.69	0.97	0.96	0.96		4901	0.97	0.66	0.69	0.96	0.98
	4911	0.67	0.69	0.97	0.96	0.97		4911	0.97	0.66	0.69	0.96	0.98
	4921	0.67	0.69	0.96	0.96	0.97		4921	0.96	0.66	0.69	0.96	0.98
	4931	0.67	0.69	0.96	0.96	0.97		4931	0.96	0.66	0.69	0.95	0.97
	4941	0.67	0.69	0.96	0.96	0.97		4941	0.96	0.66	0.69	0.95	0.97
	4951	0.67	0.69	0.96	0.96	0.96		4951	0.96	0.66	0.69	0.95	0.97
	4961	0.67	0.69	0.96	0.96	0.96		4961	0.96	0.66	0.69	0.95	0.97
	4971	0.67	0.68	0.96	0.96	0.96		4971	0.96	0.66	0.69	0.96	0.97
	4981	0.66	0.68	0.96	0.96	0.96		4981	0.96	0.66	0.69	0.96	0.97
	4991	0.66	0.68	0.96	0.96	0.96		4991	0.96	0.66	0.69	0.96	0.98
	5001	0.67	0.69	0.96	0.96	0.96		5001	0.96	0.66	0.69	0.96	0.98
	5011	0.67	0.69	0.96	0.96	0.96		5011	0.96	0.67	0.69	0.96	0.98
	5021	0.67	0.69	0.96	0.96	0.96		5021	0.96	0.67	0.69	0.96	0.97
	5031	0.67	0.69	0.96	0.96	0.96		5031	0.96	0.67	0.69	0.96	0.97
	5041	0.67	0.69	0.96	0.96	0.96		5041	0.96	0.67	0.69	0.96	0.97
	5051	0.66	0.68	0.96	0.96	0.96		5051	0.96	0.66	0.68	0.96	0.97
	5061	0.67	0.68	0.96	0.96	0.96		5061	0.96	0.66	0.68	0.96	0.97
	5071	0.66	0.68	0.96	0.96	0.96		5071	0.96	0.66	0.68	0.96	0.97
	5081	0.67	0.68	0.96	0.96	0.96		5081	0.96	0.66	0.68	0.96	0.97
	5091	0.66	0.68	0.96	0.96	0.96		5091	0.96	0.66	0.68	0.96	0.97
	5101	0.66	0.67	0.96	0.96	0.96		5101	0.96	0.65	0.68	0.96	0.97
	5111	0.66	0.67	0.96	0.96	0.96		5111	0.96	0.66	0.68	0.96	0.97
	5121	0.66	0.68	0.96	0.96	0.96		5121	0.96	0.66	0.68	0.96	0.97
	5131	0.67	0.68	0.96	0.96	0.96		5131	0.96	0.66	0.69	0.96	0.97
	5141	0.67	0.68	0.96	0.96	0.97		5141	0.96	0.67	0.68	0.96	0.97
	5151	0.67	0.68	0.96	0.96	0.97		5151	0.96	0.67	0.69	0.96	0.97
	5161	0.67	0.68	0.96	0.96	0.97		5161	0.96	0.66	0.68	0.96	0.97
	5171	0.66	0.68	0.96	0.96	0.97		5171	0.96	0.66	0.68	0.96	0.97
	5181	0.66	0.67	0.96	0.96	0.97		5181	0.96	0.65	0.68	0.96	0.97
	5191	0.66	0.67	0.96	0.96	0.97		5191	0.96	0.65	0.68	0.96	0.97
	5201	0.65	0.67	0.96	0.96	0.97		5201	0.96	0.65	0.67	0.96	0.97
	5211	0.65	0.68	0.96	0.96	0.97		5211	0.96	0.65	0.68	0.96	0.97
	5221	0.66	0.68	0.96	0.96	0.97		5221	0.96	0.65	0.68	0.96	0.97
	5231	0.66	0.69	0.96	0.96	0.97		5231	0.96	0.66	0.68	0.96	0.97
	5241	0.67	0.69	0.96	0.96	0.97		5241	0.96	0.66	0.69	0.96	0.97
	5251	0.67	0.7	0.96	0.96	0.97		5251	0.96	0.66	0.69	0.95	0.97
	5261	0.67	0.69	0.96	0.96	0.97		5261	0.96	0.66	0.69	0.95	0.97
	5271	0.67	0.69	0.96	0.96	0.97		5271	0.96	0.66	0.69	0.95	0.97
	5281	0.67	0.69	0.96	0.96	0.97		5281	0.96	0.66	0.69	0.95	0.97
	5291	0.67	0.69	0.96	0.96	0.97		5291	0.96	0.66	0.69	0.95	0.97
	5301	0.67	0.69	0.96	0.96	0.97		5301	0.96	0.67	0.69	0.95	0.97
	5311	0.67	0.69	0.96	0.96	0.97		5311	0.96	0.67	0.69	0.95	0.97
	5321	0.68	0.7	0.96	0.96	0.97		5321	0.96	0.67	0.7	0.95	0.97
	5331	0.68	0.7	0.96	0.96	0.97		5331	0.96	0.68	0.7	0.95	0.97
	5341	0.68	0.7	0.96	0.96	0.97		5341	0.96	0.68	0.7	0.95	0.97
	5351	0.68	0.7	0.96	0.96	0.97		5351	0.96	0.68	0.7	0.96	0.97
	5361	0.67	0.7	0.96	0.96	0.97		5361	0.96	0.67	0.69	0.96	0.97
	5371	0.67	0.69	0.96	0.96	0.97		5371	0.96	0.67	0.69	0.96	0.97
	5381	0.67	0.7	0.96	0.96	0.97		5381	0.96	0.67	0.7	0.96	0.97
	5391	0.67	0.69	0.96	0.96	0.97		5391	0.96	0.67	0.7	0.96	0.97
	5401	0.67	0.69	0.95	0.96	0.97		5401	0.95	0.66	0.69	0.96	0.96
	5411	0.67	0.69	0.95	0.96	0.97		5411	0.95	0.66	0.69	0.96	0.96
	5421	0.67	0.69	0.96	0.96	0.97		5421	0.96	0.67	0.69	0.96	0.96
	5431	0.67	0.69	0.96	0.96	0.97		5431	0.96	0.67	0.69	0.96	0.96
	5441	0.67	0.7	0.96	0.96	0.97		5441	0.96	0.67	0.7	0.95	0.96
	5451	0.67	0.7	0.96	0.96	0.97		5451	0.96	0.68	0.7	0.96	0.96
	5461	0.67	0.7	0.96	0.96	0.97		5461	0.96	0.67	0.7	0.96	0.96
	5471	0.67	0.7	0.96	0.96	0.97		5471	0.96	0.67	0.7	0.96	0.96
	5481	0.67	0.7	0.96	0.96	0.97		5481	0.96	0.67	0.7	0.96	0.96
	5491	0.67	0.7	0.96	0.96	0.97		5491	0.96	0.68	0.7	0.96	0.96
	5501	0.67	0.7	0.96	0.96	0.97		5501	0.96	0.68	0.71	0.96	0.96
	5511	0.68	0.7	0.96	0.96	0.97		5511	0.96	0.68	0.71	0.96	0.96
	5521	0.67	0.7	0.96	0.96	0.97		5521	0.96	0.68	0.71	0.96	0.96
	5531	0.68	0.71	0.96	0.96	0.97		5531	0.96	0.68	0.71	0.96	0.96
	5541	0.68	0.71	0.95	0.96	0.97		5541	0.95	0.68	0.71	0.96	0.96
	5551	0.68	0.7	0.95	0.96	0.97		5551	0.95	0.68	0.7	0.96	0.96
	5561	0.68	0.7	0.95	0.96	0.97		5561	0.95	0.68	0.7	0.96	0.96
	5571	0.67	0.7	0.95	0.96	0.97		5571	0.95	0.68	0.7	0.96	0.96
	5581	0.67	0.7	0.95	0.96	0.96		5581	0.95	0.68	0.7	0.96	0.95
	5591	0.67	0.7	0.95	0.96	0.97		5591	0.95	0.68	0.7	0.96	0.95
	5601	0.66	0.7	0.95	0.96	0.96		5601	0.95	0.67	0.7	0.96	0.95
	5611	0.66	0.69	0.95	0.96	0.96		5611	0.95	0.66	0.69	0.96	0.95
	5621	0.66	0.69	0.95	0.96	0.96		5621	0.95	0.66	0.69	0.95	0.95
	5631	0.65	0.69	0.95	0.96	0.96		5631	0.95	0.66	0.69	0.95	0.95
	5641	0.65	0.69	0.95	0.96	0.96		5641	0.95	0.66	0.69	0.95	0.95
	5651	0.65	0.69	0.95	0.96	0.96		5651	0.95	0.66	0.69	0.95	0.95
	5661	0.65	0.68	0.95	0.96	0.96		5661	0.95	0.65	0.69	0.95	0.95
	5671	0.65	0.68	0.95	0.96	0.96		5671	0.95	0.65	0.69	0.95	0.95
	5681	0.65	0.69	0.95	0.96	0.96		5681	0.95	0.65	0.69	0.95	0.95
	5691	0.64	0.68	0.95	0.96	0.96		5691	0.95	0.65	0.68	0.95	0.95
	5701	0.64	0.68	0.95	0.96	0.96		5701	0.95	0.65	0.68	0.95	0.95
	5711	0.65	0.69	0.95	0.96	0.96		5711	0.95	0.65	0.69	0.95	0.95
	5721	0.65	0.69	0.94	0.96	0.95		5721	0.94	0.65	0.68	0.95	0.95
	5731	0.65	0.69	0.94	0.96	0.95		5731	0.94	0.66	0.69	0.95	0.95
	5741	0.66	0.7	0.94	0.96	0.95		5741	0.94	0.66	0.69	0.95	0.95
	5751	0.65	0.69	0.94	0.96	0.95		5751	0.94	0.65	0.69	0.95	0.95
	5761	0.64	0.69	0.94	0.96	0.95		5761	0.94	0.65	0.68	0.95	0.95
	5771	0.65	0.69	0.94	0.95	0.95		5771	0.94	0.65	0.69	0.95	0.95
	5781	0.64	0.68	0.94	0.95	0.95		5781	0.94	0.65	0.69	0.95	0.95
	5791	0.64	0.68	0.94	0.95	0.95		5791	0.94	0.65	0.69	0.95	0.95
	5801	0.65	0.68	0.94	0.95	0.95		5801	0.94	0.65	0.69	0.95	0.95
	5811	0.64	0.68	0.94	0.95	0.95		5811	0.94	0.65	0.68	0.95	0.95
	5821	0.64	0.67	0.94	0.95	0.95		5821	0.94	0.64	0.68	0.95	0.95
	5831	0.64	0.67	0.94	0.95	0.95		5831	0.94	0.64	0.67	0.95	0.95
	5841	0.64	0.67	0.94	0.95	0.95		5841	0.94	0.64	0.67	0.95	0.95
	5851	0.64	0.68	0.94	0.96	0.95		5851	0.94	0.64	0.68	0.95	0.95
	5861	0.65	0.68	0.94	0.96	0.95		5861	0.94	0.65	0.68	0.95	0.95
	5871	0.65	0.68	0.94	0.96	0.95		5871	0.94	0.65	0.68	0.95	0.95
	5881	0.65	0.68	0.94	0.96	0.95		5881	0.94	0.65	0.69	0.95	0.95
	5891	0.65	0.69	0.94	0.95	0.95		5891	0.94	0.66	0.69	0.95	0.95
	5901	0.66	0.69	0.94	0.95	0.95		5901	0.94	0.66	0.69	0.95	0.95
	5911	0.65	0.68	0.94	0.95	0.95		5911	0.94	0.65	0.69	0.95	0.95
	5921	0.65	0.68	0.94	0.95	0.95		5921	0.94	0.65	0.68	0.95	0.96
	5931	0.66	0.69	0.94	0.95	0.95		5931	0.94	0.66	0.69	0.95	0.96
	5941	0.66	0.69	0.94	0.95	0.95		5941	0.94	0.65	0.69	0.95	0.96
	5951	0.65	0.69	0.94	0.96	0.95		5951	0.94	0.65	0.68	0.95	0.96
	5961	0.65	0.69	0.94	0.96	0.95		5961	0.94	0.65	0.68	0.95	0.96
	5971	0.66	0.69	0.94	0.96	0.95		5971	0.94	0.65	0.68	0.95	0.96
	5981	0.66	0.7	0.95	0.96	0.95		5981	0.95	0.65	0.69	0.96	0.96
	5991	0.67	0.7	0.95	0.96	0.95		5991	0.95	0.66	0.69	0.96	0.96
	6001	0.66	0.7	0.95	0.95	0.95		6001	0.95	0.65	0.69	0.95	0.95
	6011	0.66	0.69	0.95	0.96	0.95		6011	0.95	0.65	0.69	0.95	0.96
	6021	0.66	0.7	0.95	0.96	0.95		6021	0.95	0.66	0.69	0.96	0.96
	6031	0.67	0.71	0.95	0.96	0.95		6031	0.95	0.66	0.7	0.96	0.96
	6041	0.67	0.7	0.95	0.96	0.95		6041	0.95	0.66	0.7	0.96	0.96
	6051	0.67	0.71	0.95	0.96	0.95		6051	0.95	0.67	0.7	0.96	0.96
	6061	0.68	0.71	0.95	0.96	0.95		6061	0.95	0.67	0.71	0.96	0.96
	6071	0.67	0.71	0.95	0.95	0.95		6071	0.95	0.67	0.7	0.95	0.96
	6081	0.67	0.7	0.95	0.95	0.95		6081	0.95	0.67	0.7	0.95	0.96
	6091	0.67	0.71	0.95	0.95	0.95		6091	0.95	0.67	0.7	0.95	0.96
	6101	0.68	0.71	0.95	0.95	0.95		6101	0.95	0.67	0.7	0.95	0.96
	6111	0.68	0.71	0.95	0.95	0.95		6111	0.95	0.67	0.7	0.95	0.96
	6121	0.68	0.71	0.95	0.95	0.95		6121	0.95	0.67	0.7	0.95	0.96
	6131	0.68	0.7	0.95	0.96	0.95		6131	0.95	0.67	0.7	0.95	0.96
	6141	0.68	0.71	0.95	0.96	0.95		6141	0.95	0.67	0.7	0.95	0.96
	6151	0.68	0.71	0.95	0.96	0.95		6151	0.95	0.68	0.7	0.95	0.96
	6161	0.68	0.7	0.95	0.96	0.95		6161	0.95	0.67	0.7	0.96	0.96
	6171	0.68	0.7	0.95	0.96	0.95		6171	0.95	0.67	0.7	0.96	0.96
	6181	0.68	0.71	0.95	0.96	0.95		6181	0.95	0.67	0.7	0.96	0.96
	6191	0.68	0.71	0.95	0.96	0.95		6191	0.95	0.68	0.7	0.96	0.96
	6201	0.69	0.71	0.95	0.96	0.95		6201	0.95	0.68	0.71	0.96	0.96
	6211	0.69	0.71	0.95	0.96	0.95		6211	0.95	0.68	0.7	0.96	0.96
	6221	0.69	0.71	0.95	0.96	0.95		6221	0.95	0.68	0.7	0.96	0.96
	6231	0.68	0.7	0.95	0.96	0.95		6231	0.95	0.68	0.7	0.96	0.96
	6241	0.67	0.69	0.95	0.96	0.95		6241	0.95	0.67	0.69	0.96	0.96
	6251	0.67	0.69	0.95	0.96	0.95		6251	0.95	0.67	0.69	0.96	0.96
	6261	0.66	0.68	0.95	0.96	0.95		6261	0.95	0.66	0.68	0.96	0.96
	6271	0.66	0.68	0.95	0.96	0.94		6271	0.95	0.66	0.67	0.95	0.96
	6281	0.66	0.67	0.95	0.95	0.94		6281	0.95	0.66	0.67	0.95	0.96
	6291	0.65	0.66	0.95	0.95	0.94		6291	0.95	0.65	0.67	0.95	0.96
	6301	0.64	0.66	0.95	0.95	0.94		6301	0.95	0.64	0.66	0.95	0.96
	6311	0.63	0.65	0.95	0.95	0.94		6311	0.95	0.63	0.66	0.95	0.96
	6321	0.62	0.65	0.95	0.95	0.94		6321	0.95	0.63	0.65	0.95	0.96
	6331	0.63	0.65	0.95	0.95	0.94		6331	0.95	0.63	0.66	0.95	0.96
	6341	0.63	0.65	0.95	0.95	0.94		6341	0.95	0.63	0.65	0.95	0.96
	6351	0.63	0.65	0.95	0.95	0.94		6351	0.95	0.63	0.66	0.95	0.96
	6361	0.63	0.65	0.95	0.95	0.94		6361	0.95	0.64	0.66	0.95	0.96
	6371	0.64	0.66	0.95	0.95	0.94		6371	0.95	0.64	0.66	0.95	0.95
	6381	0.64	0.66	0.95	0.95	0.94		6381	0.95	0.64	0.67	0.95	0.96
	6391	0.64	0.67	0.95	0.95	0.94		6391	0.95	0.65	0.67	0.95	0.96
	6401	0.64	0.66	0.95	0.95	0.94		6401	0.95	0.65	0.67	0.96	0.96
	6411	0.64	0.66	0.95	0.95	0.94		6411	0.95	0.65	0.67	0.96	0.96
	6421	0.64	0.66	0.95	0.95	0.94		6421	0.95	0.64	0.67	0.96	0.96
	6431	0.64	0.66	0.95	0.96	0.94		6431	0.95	0.65	0.67	0.96	0.96
	6441	0.65	0.67	0.95	0.96	0.94		6441	0.95	0.65	0.67	0.96	0.96
	6451	0.65	0.67	0.95	0.96	0.94		6451	0.95	0.65	0.67	0.96	0.96
	6461	0.65	0.67	0.95	0.96	0.94		6461	0.95	0.65	0.67	0.96	0.96
	6471	0.65	0.67	0.95	0.95	0.94		6471	0.95	0.65	0.67	0.96	0.96
	6481	0.66	0.67	0.95	0.95	0.94		6481	0.95	0.66	0.67	0.96	0.96
	6491	0.66	0.67	0.95	0.95	0.94		6491	0.95	0.66	0.67	0.96	0.96
	6501	0.66	0.67	0.95	0.95	0.94		6501	0.95	0.66	0.67	0.96	0.96
	6511	0.66	0.67	0.95	0.95	0.94		6511	0.95	0.65	0.67	0.96	0.96
	6521	0.66	0.67	0.95	0.95	0.94		6521	0.95	0.65	0.66	0.96	0.96
	6531	0.66	0.66	0.95	0.95	0.94		6531	0.95	0.66	0.66	0.96	0.96
	6541	0.66	0.67	0.95	0.95	0.94		6541	0.95	0.66	0.67	0.95	0.96
	6551	0.66	0.67	0.95	0.95	0.94		6551	0.95	0.66	0.67	0.95	0.96
	6561	0.66	0.67	0.95	0.95	0.94		6561	0.95	0.66	0.67	0.95	0.96
	6571	0.66	0.67	0.95	0.95	0.94		6571	0.95	0.66	0.67	0.95	0.96
	6581	0.66	0.67	0.95	0.95	0.95		6581	0.95	0.65	0.66	0.96	0.96
	6591	0.67	0.67	0.95	0.95	0.95		6591	0.95	0.66	0.66	0.96	0.97
	6601	0.66	0.66	0.95	0.95	0.95		6601	0.95	0.65	0.66	0.96	0.97
	6611	0.67	0.67	0.95	0.95	0.95		6611	0.95	0.66	0.67	0.96	0.97
	6621	0.67	0.67	0.95	0.95	0.95		6621	0.95	0.66	0.66	0.96	0.97
	6631	0.67	0.66	0.95	0.95	0.95		6631	0.95	0.66	0.66	0.96	0.97
	6641	0.66	0.66	0.95	0.95	0.95		6641	0.95	0.65	0.65	0.96	0.97
	6651	0.67	0.67	0.95	0.95	0.95		6651	0.95	0.66	0.66	0.96	0.97
	6661	0.67	0.66	0.95	0.95	0.95		6661	0.95	0.65	0.65	0.96	0.97
	6671	0.67	0.66	0.95	0.95	0.95		6671	0.95	0.65	0.65	0.96	0.97
	6681	0.67	0.66	0.95	0.95	0.95		6681	0.95	0.65	0.65	0.96	0.97
	6691	0.67	0.66	0.95	0.95	0.95		6691	0.95	0.66	0.65	0.96	0.97
	6701	0.67	0.66	0.95	0.95	0.95		6701	0.95	0.66	0.65	0.96	0.97
	6711	0.67	0.65	0.95	0.95	0.95		6711	0.95	0.66	0.65	0.96	0.97
	6721	0.66	0.65	0.96	0.95	0.95		6721	0.96	0.65	0.65	0.96	0.97
	6731	0.66	0.64	0.95	0.95	0.95		6731	0.95	0.65	0.64	0.96	0.97
	6741	0.66	0.64	0.95	0.95	0.95		6741	0.95	0.65	0.64	0.96	0.97
	6751	0.66	0.64	0.96	0.95	0.95		6751	0.96	0.65	0.64	0.96	0.97
	6761	0.66	0.64	0.96	0.95	0.95		6761	0.96	0.65	0.64	0.96	0.97
	6771	0.65	0.64	0.96	0.95	0.96		6771	0.96	0.64	0.63	0.96	0.97
	6781	0.65	0.63	0.96	0.95	0.96		6781	0.96	0.63	0.63	0.96	0.97
	6791	0.65	0.63	0.96	0.95	0.96		6791	0.96	0.63	0.62	0.96	0.97
	6801	0.65	0.63	0.96	0.95	0.96		6801	0.96	0.63	0.62	0.96	0.97
	6811	0.65	0.64	0.96	0.95	0.96		6811	0.96	0.64	0.63	0.96	0.97
	6821	0.65	0.64	0.96	0.95	0.96		6821	0.96	0.64	0.63	0.96	0.97
	6831	0.65	0.64	0.96	0.95	0.96		6831	0.96	0.64	0.63	0.96	0.97
	6841	0.65	0.63	0.96	0.95	0.96		6841	0.96	0.64	0.63	0.96	0.97
	6851	0.64	0.63	0.96	0.95	0.96		6851	0.96	0.63	0.62	0.96	0.97
	6861	0.63	0.62	0.96	0.95	0.96		6861	0.96	0.63	0.62	0.96	0.97
	6871	0.63	0.62	0.96	0.95	0.96		6871	0.96	0.62	0.61	0.96	0.97
	6881	0.63	0.62	0.96	0.95	0.96		6881	0.96	0.63	0.62	0.96	0.97
	6891	0.63	0.62	0.96	0.96	0.96		6891	0.96	0.62	0.61	0.97	0.98
	6901	0.63	0.62	0.96	0.96	0.96		6901	0.96	0.62	0.61	0.97	0.98
	6911	0.64	0.62	0.97	0.96	0.96		6911	0.97	0.63	0.62	0.97	0.98
	6921	0.64	0.62	0.97	0.96	0.96		6921	0.97	0.63	0.62	0.97	0.98
	6931	0.63	0.62	0.97	0.96	0.96		6931	0.97	0.63	0.62	0.97	0.98
	6941	0.64	0.62	0.97	0.96	0.96		6941	0.97	0.63	0.62	0.97	0.98
	6951	0.64	0.63	0.97	0.96	0.96		6951	0.97	0.63	0.62	0.97	0.97
	6961	0.64	0.63	0.97	0.96	0.96		6961	0.97	0.64	0.62	0.97	0.98
	6971	0.64	0.63	0.97	0.96	0.96		6971	0.97	0.63	0.62	0.97	0.98
	6981	0.64	0.62	0.96	0.96	0.96		6981	0.96	0.63	0.62	0.96	0.97
	6991	0.63	0.62	0.96	0.96	0.96		6991	0.96	0.63	0.61	0.96	0.97
	7001	0.64	0.62	0.96	0.96	0.96		7001	0.96	0.63	0.62	0.97	0.97
	7011	0.64	0.62	0.96	0.96	0.96		7011	0.96	0.63	0.62	0.97	0.97
	7021	0.64	0.62	0.96	0.96	0.96		7021	0.96	0.63	0.61	0.97	0.97
	7031	0.64	0.61	0.96	0.96	0.96		7031	0.96	0.63	0.61	0.96	0.97
	7041	0.64	0.62	0.96	0.96	0.96		7041	0.96	0.63	0.61	0.96	0.97
	7051	0.64	0.62	0.96	0.96	0.96		7051	0.96	0.63	0.61	0.96	0.97
	7061	0.64	0.62	0.96	0.96	0.96		7061	0.96	0.63	0.61	0.96	0.97
	7071	0.64	0.62	0.96	0.96	0.96		7071	0.96	0.63	0.61	0.97	0.98
	7081	0.64	0.62	0.96	0.96	0.96		7081	0.96	0.63	0.61	0.97	0.98
	7091	0.64	0.62	0.96	0.96	0.96		7091	0.96	0.63	0.61	0.97	0.98
	7101	0.65	0.63	0.96	0.96	0.96		7101	0.96	0.64	0.62	0.97	0.98
	7111	0.64	0.62	0.96	0.96	0.96		7111	0.96	0.63	0.61	0.97	0.98
	7121	0.64	0.62	0.96	0.96	0.96		7121	0.96	0.63	0.61	0.97	0.98
	7131	0.65	0.63	0.96	0.96	0.96		7131	0.96	0.64	0.62	0.97	0.98
	7141	0.65	0.63	0.96	0.96	0.96		7141	0.96	0.64	0.62	0.97	0.98
	7151	0.64	0.62	0.96	0.96	0.96		7151	0.96	0.63	0.61	0.97	0.98
	7161	0.65	0.62	0.96	0.96	0.96		7161	0.96	0.63	0.61	0.97	0.98
	7171	0.65	0.62	0.96	0.96	0.96		7171	0.96	0.64	0.62	0.97	0.98
	7181	0.65	0.63	0.96	0.96	0.96		7181	0.96	0.64	0.62	0.97	0.98
	7191	0.65	0.63	0.96	0.96	0.96		7191	0.96	0.64	0.62	0.97	0.97
	7201	0.66	0.63	0.96	0.96	0.96		7201	0.96	0.65	0.62	0.97	0.97
	7211	0.66	0.63	0.96	0.96	0.96		7211	0.96	0.65	0.62	0.97	0.98
	7221	0.66	0.63	0.96	0.96	0.96		7221	0.96	0.65	0.62	0.97	0.98
	7231	0.66	0.63	0.96	0.96	0.96		7231	0.96	0.65	0.62	0.97	0.98
	7241	0.67	0.64	0.96	0.96	0.96		7241	0.96	0.66	0.63	0.97	0.98
	7251	0.67	0.65	0.96	0.96	0.96		7251	0.96	0.66	0.64	0.97	0.98
	7261	0.68	0.66	0.96	0.96	0.96		7261	0.96	0.67	0.65	0.97	0.98
	7271	0.68	0.66	0.96	0.95	0.96		7271	0.96	0.68	0.66	0.97	0.98
	7281	0.69	0.67	0.96	0.96	0.96		7281	0.96	0.68	0.66	0.97	0.98
	7291	0.7	0.68	0.96	0.96	0.96		7291	0.96	0.68	0.67	0.97	0.98
	7301	0.71	0.69	0.96	0.96	0.96		7301	0.96	0.69	0.68	0.97	0.98
	7311	0.71	0.69	0.96	0.96	0.96		7311	0.96	0.7	0.68	0.97	0.98
	7321	0.71	0.69	0.96	0.96	0.96		7321	0.96	0.7	0.67	0.97	0.98
	7331	0.71	0.68	0.96	0.96	0.96		7331	0.96	0.7	0.67	0.97	0.98
	7341	0.71	0.69	0.96	0.96	0.96		7341	0.96	0.7	0.67	0.97	0.98
	7351	0.72	0.69	0.96	0.96	0.96		7351	0.96	0.7	0.68	0.97	0.98
	7361	0.71	0.69	0.96	0.96	0.96		7361	0.96	0.7	0.67	0.97	0.98
	7371	0.71	0.69	0.96	0.96	0.96		7371	0.96	0.7	0.67	0.97	0.98
	7381	0.71	0.69	0.96	0.96	0.96		7381	0.96	0.7	0.67	0.97	0.98
	7391	0.71	0.69	0.96	0.96	0.96		7391	0.96	0.7	0.67	0.97	0.98
	7401	0.71	0.69	0.96	0.95	0.96		7401	0.96	0.7	0.68	0.97	0.98
	7411	0.72	0.69	0.96	0.95	0.96		7411	0.96	0.7	0.68	0.97	0.98
	7421	0.72	0.7	0.96	0.95	0.96		7421	0.96	0.71	0.68	0.97	0.98
	7431	0.72	0.7	0.96	0.95	0.96		7431	0.96	0.71	0.68	0.97	0.98
	7441	0.72	0.7	0.96	0.95	0.96		7441	0.96	0.71	0.68	0.97	0.98
	7451	0.72	0.7	0.96	0.95	0.96		7451	0.96	0.71	0.69	0.97	0.98
	7461	0.73	0.71	0.96	0.95	0.96		7461	0.96	0.72	0.69	0.97	0.98
	7471	0.73	0.7	0.96	0.96	0.96		7471	0.96	0.72	0.69	0.97	0.98
	7481	0.72	0.7	0.96	0.95	0.96		7481	0.96	0.71	0.69	0.97	0.98
	7491	0.72	0.69	0.96	0.95	0.96		7491	0.96	0.71	0.68	0.97	0.98
	7501	0.72	0.7	0.96	0.95	0.96		7501	0.96	0.72	0.69	0.97	0.98
	7511	0.73	0.7	0.95	0.95	0.95		7511	0.95	0.73	0.7	0.97	0.98
	7521	0.73	0.71	0.95	0.95	0.95		7521	0.95	0.73	0.7	0.97	0.98
	7531	0.73	0.7	0.95	0.95	0.95		7531	0.95	0.73	0.7	0.97	0.98
	7541	0.73	0.7	0.95	0.95	0.95		7541	0.95	0.73	0.7	0.98	0.98
	7551	0.72	0.7	0.95	0.95	0.95		7551	0.95	0.73	0.69	0.98	0.98
	7561	0.73	0.7	0.95	0.95	0.95		7561	0.95	0.73	0.69	0.98	0.98
	7571	0.72	0.7	0.95	0.95	0.95		7571	0.95	0.73	0.69	0.97	0.98
	7581	0.73	0.7	0.95	0.95	0.95		7581	0.95	0.73	0.7	0.97	0.98
	7591	0.73	0.7	0.95	0.95	0.95		7591	0.95	0.74	0.7	0.97	0.98
	7601	0.74	0.71	0.95	0.95	0.95		7601	0.95	0.74	0.7	0.97	0.98
	7611	0.73	0.7	0.95	0.95	0.95		7611	0.95	0.74	0.7	0.97	0.98
	7621	0.73	0.71	0.95	0.96	0.95		7621	0.95	0.74	0.7	0.98	0.98
	7631	0.74	0.71	0.95	0.96	0.95		7631	0.95	0.74	0.71	0.97	0.98
	7641	0.74	0.71	0.95	0.96	0.95		7641	0.95	0.75	0.71	0.97	0.98
	7651	0.74	0.71	0.96	0.96	0.96		7651	0.96	0.75	0.71	0.97	0.98
	7661	0.75	0.72	0.96	0.96	0.96		7661	0.96	0.76	0.72	0.98	0.98
	7671	0.74	0.71	0.96	0.96	0.96		7671	0.96	0.75	0.71	0.98	0.98
	7681	0.74	0.71	0.96	0.96	0.96		7681	0.96	0.75	0.71	0.98	0.98
	7691	0.74	0.71	0.96	0.96	0.96		7691	0.96	0.75	0.71	0.98	0.98
	7701	0.74	0.71	0.95	0.96	0.95		7701	0.95	0.75	0.71	0.98	0.98
	7711	0.74	0.71	0.95	0.96	0.95		7711	0.95	0.75	0.71	0.98	0.98
	7721	0.74	0.71	0.95	0.96	0.95		7721	0.95	0.75	0.71	0.98	0.98
	7731	0.75	0.72	0.95	0.96	0.95		7731	0.95	0.75	0.71	0.98	0.98
	7741	0.75	0.72	0.95	0.96	0.95		7741	0.95	0.75	0.71	0.98	0.98
	7751	0.75	0.72	0.95	0.95	0.95		7751	0.95	0.75	0.71	0.98	0.98
	7761	0.75	0.72	0.95	0.95	0.95		7761	0.95	0.75	0.72	0.98	0.98
	7771	0.75	0.72	0.95	0.95	0.95		7771	0.95	0.76	0.72	0.98	0.98
	7781	0.76	0.73	0.95	0.95	0.95		7781	0.95	0.76	0.73	0.98	0.98
	7791	0.76	0.73	0.95	0.95	0.95		7791	0.95	0.76	0.73	0.98	0.98
	7801	0.76	0.73	0.95	0.95	0.95		7801	0.95	0.76	0.73	0.98	0.98
	7811	0.75	0.73	0.95	0.95	0.95		7811	0.95	0.76	0.73	0.98	0.98
	7821	0.76	0.73	0.95	0.95	0.95		7821	0.95	0.76	0.73	0.98	0.98
	7831	0.76	0.73	0.95	0.95	0.95		7831	0.95	0.76	0.73	0.98	0.98
	7841	0.76	0.74	0.95	0.95	0.95		7841	0.95	0.76	0.73	0.98	0.98
	7851	0.77	0.74	0.95	0.95	0.95		7851	0.95	0.77	0.74	0.98	0.98
	7861	0.77	0.74	0.95	0.95	0.95		7861	0.95	0.77	0.74	0.98	0.98
	7871	0.77	0.75	0.95	0.95	0.95		7871	0.95	0.77	0.75	0.98	0.98
	7881	0.77	0.75	0.95	0.95	0.95		7881	0.95	0.77	0.74	0.98	0.98
	7891	0.77	0.75	0.95	0.95	0.95		7891	0.95	0.77	0.75	0.98	0.98
	7901	0.77	0.75	0.94	0.94	0.94		7901	0.94	0.78	0.75	0.98	0.98
	7911	0.77	0.74	0.94	0.94	0.94		7911	0.94	0.77	0.75	0.98	0.98
	7921	0.77	0.74	0.94	0.94	0.94		7921	0.94	0.77	0.74	0.98	0.98
	7931	0.77	0.75	0.94	0.94	0.94		7931	0.94	0.77	0.75	0.98	0.98
	7941	0.77	0.75	0.94	0.94	0.94		7941	0.94	0.77	0.75	0.98	0.98
	7951	0.76	0.74	0.94	0.94	0.94		7951	0.94	0.77	0.74	0.98	0.98
	7961	0.77	0.74	0.94	0.94	0.94		7961	0.94	0.77	0.74	0.98	0.98
	7971	0.76	0.74	0.94	0.94	0.94		7971	0.94	0.77	0.74	0.98	0.98
	7981	0.76	0.74	0.94	0.94	0.94		7981	0.94	0.77	0.74	0.98	0.98
	7991	0.76	0.74	0.94	0.94	0.94		7991	0.94	0.77	0.74	0.98	0.98
	8001	0.76	0.74	0.94	0.94	0.94		8001	0.94	0.77	0.74	0.98	0.98
	8011	0.76	0.74	0.94	0.94	0.94		8011	0.94	0.77	0.74	0.98	0.98
	8021	0.77	0.75	0.94	0.94	0.94		8021	0.94	0.77	0.75	0.97	0.98
	8031	0.76	0.75	0.94	0.94	0.94		8031	0.94	0.77	0.75	0.97	0.98
	8041	0.76	0.75	0.94	0.94	0.94		8041	0.94	0.77	0.75	0.97	0.98
	8051	0.76	0.75	0.94	0.94	0.94		8051	0.94	0.77	0.75	0.97	0.98
	8061	0.76	0.75	0.94	0.94	0.94		8061	0.94	0.77	0.75	0.97	0.98
	8071	0.76	0.75	0.94	0.94	0.94		8071	0.94	0.77	0.75	0.97	0.98
	8081	0.76	0.75	0.95	0.94	0.94		8081	0.95	0.77	0.75	0.97	0.98
	8091	0.76	0.75	0.95	0.94	0.94		8091	0.95	0.77	0.75	0.97	0.98
	8101	0.76	0.74	0.95	0.94	0.94		8101	0.95	0.77	0.75	0.97	0.98
	8111	0.76	0.75	0.95	0.94	0.94		8111	0.95	0.77	0.75	0.97	0.98
	8121	0.76	0.75	0.95	0.94	0.94		8121	0.95	0.77	0.75	0.97	0.98
	8131	0.76	0.75	0.95	0.94	0.94		8131	0.95	0.77	0.75	0.97	0.98
	8141	0.75	0.74	0.95	0.94	0.94		8141	0.95	0.76	0.74	0.97	0.98
	8151	0.75	0.74	0.95	0.94	0.94		8151	0.95	0.77	0.74	0.97	0.98
	8161	0.75	0.74	0.95	0.94	0.94		8161	0.95	0.77	0.74	0.97	0.98
	8171	0.75	0.74	0.95	0.94	0.94		8171	0.95	0.76	0.74	0.97	0.97
	8181	0.74	0.73	0.95	0.94	0.94		8181	0.95	0.76	0.73	0.97	0.97
	8191	0.73	0.72	0.95	0.94	0.94		8191	0.95	0.75	0.72	0.97	0.97
	8201	0.73	0.72	0.95	0.94	0.94		8201	0.95	0.74	0.72	0.97	0.97
	8211	0.72	0.71	0.95	0.94	0.94		8211	0.95	0.73	0.72	0.97	0.97
	8221	0.71	0.71	0.95	0.94	0.94		8221	0.95	0.73	0.71	0.97	0.97
	8231	0.71	0.7	0.95	0.94	0.94		8231	0.95	0.72	0.71	0.97	0.97
	8241	0.71	0.71	0.95	0.94	0.94		8241	0.95	0.72	0.71	0.97	0.97
	8251	0.71	0.7	0.95	0.94	0.94		8251	0.95	0.72	0.71	0.97	0.97
	8261	0.7	0.7	0.95	0.94	0.94		8261	0.95	0.72	0.7	0.97	0.97
	8271	0.71	0.7	0.95	0.94	0.94		8271	0.95	0.72	0.7	0.97	0.97
	8281	0.7	0.7	0.95	0.94	0.94		8281	0.95	0.71	0.7	0.97	0.97
	8291	0.7	0.69	0.95	0.94	0.94		8291	0.95	0.72	0.7	0.97	0.97
	8301	0.7	0.69	0.95	0.95	0.94		8301	0.95	0.72	0.7	0.97	0.97
	8311	0.7	0.69	0.95	0.95	0.94		8311	0.95	0.72	0.7	0.97	0.97
	8321	0.71	0.7	0.95	0.95	0.95		8321	0.95	0.72	0.71	0.97	0.97
	8331	0.71	0.7	0.95	0.95	0.95		8331	0.95	0.72	0.71	0.97	0.97
	8341	0.71	0.7	0.95	0.95	0.95		8341	0.95	0.73	0.71	0.97	0.97
	8351	0.71	0.7	0.95	0.95	0.95		8351	0.95	0.72	0.71	0.97	0.97
	8361	0.71	0.7	0.95	0.95	0.95		8361	0.95	0.72	0.7	0.97	0.97
	8371	0.7	0.69	0.95	0.94	0.94		8371	0.95	0.72	0.7	0.97	0.97
	8381	0.7	0.69	0.95	0.94	0.94		8381	0.95	0.71	0.7	0.97	0.97
	8391	0.7	0.69	0.95	0.94	0.94		8391	0.95	0.71	0.7	0.97	0.97
	8401	0.7	0.69	0.95	0.94	0.94		8401	0.95	0.71	0.7	0.97	0.97
	8411	0.69	0.68	0.95	0.94	0.94		8411	0.95	0.7	0.69	0.97	0.97
	8421	0.69	0.68	0.95	0.94	0.94		8421	0.95	0.7	0.69	0.97	0.97
	8431	0.69	0.68	0.95	0.94	0.94		8431	0.95	0.7	0.68	0.97	0.97
	8441	0.69	0.67	0.95	0.94	0.94		8441	0.95	0.7	0.68	0.97	0.97
	8451	0.68	0.67	0.95	0.94	0.94		8451	0.95	0.69	0.67	0.97	0.97
	8461	0.68	0.67	0.95	0.94	0.94		8461	0.95	0.69	0.67	0.97	0.97
	8471	0.68	0.67	0.95	0.94	0.94		8471	0.95	0.69	0.67	0.97	0.97
	8481	0.68	0.68	0.95	0.95	0.94		8481	0.95	0.69	0.68	0.97	0.97
	8491	0.68	0.68	0.95	0.95	0.94		8491	0.95	0.69	0.68	0.97	0.97
	8501	0.68	0.68	0.95	0.94	0.94		8501	0.95	0.69	0.68	0.97	0.97
	8511	0.69	0.68	0.95	0.95	0.94		8511	0.95	0.69	0.68	0.97	0.97
	8521	0.69	0.68	0.95	0.94	0.94		8521	0.95	0.69	0.68	0.97	0.97
	8531	0.69	0.68	0.95	0.94	0.94		8531	0.95	0.69	0.68	0.97	0.97
	8541	0.69	0.68	0.95	0.94	0.94		8541	0.95	0.68	0.68	0.97	0.97
	8551	0.69	0.68	0.95	0.94	0.94		8551	0.95	0.68	0.68	0.97	0.97
	8561	0.69	0.68	0.95	0.94	0.94		8561	0.95	0.68	0.68	0.97	0.97
	8571	0.69	0.69	0.95	0.94	0.94		8571	0.95	0.68	0.68	0.97	0.97
	8581	0.69	0.69	0.95	0.94	0.94		8581	0.95	0.68	0.69	0.97	0.97
	8591	0.68	0.69	0.95	0.94	0.94		8591	0.95	0.68	0.69	0.97	0.97
	8601	0.68	0.68	0.95	0.94	0.94		8601	0.95	0.68	0.68	0.97	0.97
	8611	0.68	0.68	0.95	0.94	0.94		8611	0.95	0.68	0.68	0.97	0.97
	8621	0.68	0.69	0.95	0.94	0.94		8621	0.95	0.68	0.68	0.97	0.97
	8631	0.68	0.68	0.95	0.94	0.94		8631	0.95	0.68	0.68	0.97	0.97
	8641	0.68	0.68	0.95	0.94	0.94		8641	0.95	0.68	0.68	0.97	0.97
	8651	0.68	0.68	0.94	0.94	0.94		8651	0.94	0.68	0.68	0.97	0.97
	8661	0.67	0.68	0.94	0.94	0.94		8661	0.94	0.67	0.68	0.97	0.97
	8671	0.68	0.68	0.94	0.94	0.94		8671	0.94	0.67	0.68	0.97	0.97
	8681	0.68	0.69	0.94	0.94	0.94		8681	0.94	0.67	0.69	0.97	0.97
	8691	0.68	0.69	0.94	0.94	0.94		8691	0.94	0.68	0.69	0.97	0.97
	8701	0.68	0.69	0.95	0.94	0.94		8701	0.95	0.68	0.69	0.97	0.97
	8711	0.68	0.69	0.95	0.94	0.94		8711	0.95	0.68	0.69	0.97	0.97
	8721	0.68	0.7	0.95	0.94	0.94		8721	0.95	0.68	0.7	0.97	0.97
	8731	0.68	0.7	0.95	0.94	0.94		8731	0.95	0.68	0.7	0.97	0.97
	8741	0.69	0.7	0.95	0.94	0.94		8741	0.95	0.69	0.7	0.97	0.97
	8751	0.69	0.7	0.95	0.95	0.94		8751	0.95	0.69	0.7	0.97	0.97
	8761	0.69	0.7	0.95	0.95	0.94		8761	0.95	0.69	0.71	0.97	0.97
	8771	0.69	0.71	0.95	0.95	0.94		8771	0.95	0.7	0.71	0.97	0.97
	8781	0.69	0.71	0.95	0.95	0.94		8781	0.95	0.69	0.71	0.97	0.97
	8791	0.7	0.71	0.95	0.95	0.94		8791	0.95	0.69	0.71	0.97	0.97
	8801	0.7	0.71	0.95	0.95	0.94		8801	0.95	0.7	0.7	0.97	0.97
	8811	0.7	0.71	0.95	0.95	0.94		8811	0.95	0.7	0.7	0.97	0.97
	8821	0.7	0.71	0.95	0.95	0.94		8821	0.95	0.7	0.71	0.97	0.97
	8831	0.7	0.71	0.95	0.95	0.94		8831	0.95	0.7	0.71	0.97	0.97
	8841	0.7	0.71	0.95	0.95	0.94		8841	0.95	0.7	0.71	0.97	0.97
	8851	0.7	0.71	0.95	0.95	0.94		8851	0.95	0.7	0.71	0.97	0.97
	8861	0.7	0.71	0.95	0.95	0.94		8861	0.95	0.7	0.7	0.97	0.97
	8871	0.7	0.71	0.95	0.95	0.94		8871	0.95	0.7	0.71	0.97	0.97
	8881	0.7	0.71	0.95	0.95	0.94		8881	0.95	0.7	0.71	0.97	0.97
	8891	0.7	0.71	0.95	0.95	0.94		8891	0.95	0.7	0.71	0.97	0.97
	8901	0.7	0.71	0.95	0.95	0.94		8901	0.95	0.7	0.7	0.97	0.97
	8911	0.7	0.71	0.95	0.95	0.94		8911	0.95	0.7	0.7	0.97	0.97
	8921	0.69	0.71	0.95	0.95	0.94		8921	0.95	0.7	0.7	0.97	0.97
	8931	0.69	0.7	0.95	0.95	0.94		8931	0.95	0.7	0.7	0.97	0.97
	8941	0.69	0.7	0.95	0.95	0.94		8941	0.95	0.69	0.69	0.96	0.97
	8951	0.7	0.71	0.95	0.95	0.94		8951	0.95	0.7	0.7	0.97	0.97
	8961	0.69	0.7	0.95	0.95	0.94		8961	0.95	0.69	0.7	0.97	0.97
	8971	0.69	0.7	0.95	0.95	0.94		8971	0.95	0.69	0.7	0.96	0.97
	8981	0.69	0.7	0.95	0.95	0.94		8981	0.95	0.69	0.7	0.96	0.97
	8991	0.69	0.7	0.95	0.95	0.94		8991	0.95	0.69	0.69	0.96	0.97
	9001	0.68	0.7	0.95	0.95	0.94		9001	0.95	0.68	0.69	0.96	0.97
	9011	0.68	0.7	0.95	0.95	0.94		9011	0.95	0.68	0.69	0.96	0.97
	9021	0.68	0.69	0.95	0.95	0.94		9021	0.95	0.68	0.69	0.96	0.97
	9031	0.68	0.69	0.95	0.95	0.94		9031	0.95	0.68	0.69	0.97	0.97
	9041	0.69	0.69	0.95	0.95	0.94		9041	0.95	0.69	0.69	0.97	0.97
	9051	0.69	0.69	0.95	0.95	0.94		9051	0.95	0.69	0.69	0.97	0.97
	9061	0.68	0.69	0.95	0.95	0.94		9061	0.95	0.68	0.69	0.97	0.97
	9071	0.68	0.68	0.95	0.95	0.94		9071	0.95	0.68	0.68	0.97	0.97
	9081	0.68	0.68	0.95	0.95	0.94		9081	0.95	0.68	0.68	0.97	0.97
	9091	0.68	0.68	0.95	0.95	0.94		9091	0.95	0.68	0.68	0.97	0.97
	9101	0.68	0.68	0.95	0.95	0.94		9101	0.95	0.68	0.68	0.97	0.97
	9111	0.68	0.68	0.95	0.95	0.94		9111	0.95	0.68	0.68	0.97	0.97
	9121	0.68	0.68	0.95	0.95	0.94		9121	0.95	0.68	0.67	0.97	0.97
	9131	0.68	0.68	0.95	0.95	0.94		9131	0.95	0.68	0.67	0.97	0.97
	9141	0.68	0.68	0.95	0.95	0.94		9141	0.95	0.68	0.68	0.97	0.97
	9151	0.69	0.68	0.95	0.95	0.94		9151	0.95	0.68	0.68	0.97	0.97
	9161	0.69	0.69	0.95	0.95	0.94		9161	0.95	0.69	0.69	0.97	0.98
	9171	0.7	0.69	0.95	0.95	0.95		9171	0.95	0.69	0.69	0.97	0.98
	9181	0.7	0.7	0.95	0.95	0.95		9181	0.95	0.7	0.7	0.97	0.98
	9191	0.71	0.7	0.95	0.95	0.95		9191	0.95	0.7	0.7	0.97	0.98
	9201	0.71	0.7	0.95	0.95	0.95		9201	0.95	0.7	0.7	0.97	0.98
	9211	0.71	0.7	0.95	0.95	0.95		9211	0.95	0.71	0.7	0.97	0.98
	9221	0.72	0.71	0.95	0.95	0.95		9221	0.95	0.71	0.7	0.97	0.98
	9231	0.72	0.71	0.95	0.95	0.95		9231	0.95	0.71	0.71	0.97	0.98
	9241	0.72	0.71	0.95	0.95	0.95		9241	0.95	0.71	0.71	0.97	0.98
	9251	0.72	0.71	0.95	0.95	0.95		9251	0.95	0.71	0.7	0.97	0.98
	9261	0.72	0.71	0.95	0.95	0.95		9261	0.95	0.71	0.7	0.97	0.98
	9271	0.71	0.7	0.95	0.95	0.95		9271	0.95	0.71	0.7	0.97	0.98
	9281	0.72	0.7	0.95	0.95	0.95		9281	0.95	0.71	0.7	0.96	0.98
	9291	0.71	0.7	0.95	0.95	0.95		9291	0.95	0.71	0.7	0.96	0.98
	9301	0.71	0.7	0.95	0.95	0.95		9301	0.95	0.7	0.69	0.96	0.97
	9311	0.71	0.7	0.95	0.95	0.94		9311	0.95	0.7	0.69	0.96	0.97
	9321	0.7	0.69	0.95	0.95	0.94		9321	0.95	0.7	0.69	0.96	0.97
	9331	0.7	0.69	0.95	0.95	0.94		9331	0.95	0.69	0.68	0.96	0.97
	9341	0.7	0.69	0.95	0.95	0.94		9341	0.95	0.69	0.68	0.96	0.97
	9351	0.7	0.69	0.95	0.95	0.94		9351	0.95	0.69	0.68	0.96	0.97
	9361	0.7	0.69	0.95	0.95	0.94		9361	0.95	0.69	0.68	0.96	0.97
	9371	0.7	0.69	0.94	0.95	0.94		9371	0.94	0.69	0.69	0.96	0.97
	9381	0.71	0.69	0.95	0.96	0.94		9381	0.95	0.69	0.69	0.96	0.97
	9391	0.71	0.69	0.95	0.96	0.94		9391	0.95	0.69	0.69	0.96	0.97
	9401	0.71	0.7	0.95	0.96	0.94		9401	0.95	0.69	0.69	0.96	0.97
	9411	0.71	0.7	0.95	0.96	0.94		9411	0.95	0.69	0.69	0.95	0.97
	9421	0.71	0.69	0.94	0.96	0.94		9421	0.94	0.69	0.69	0.95	0.97
	9431	0.71	0.7	0.95	0.96	0.94		9431	0.95	0.69	0.69	0.96	0.97
	9441	0.71	0.7	0.95	0.96	0.94		9441	0.95	0.69	0.7	0.95	0.97
	9451	0.71	0.7	0.95	0.96	0.94		9451	0.95	0.7	0.7	0.95	0.98
	9461	0.71	0.7	0.95	0.96	0.94		9461	0.95	0.7	0.7	0.95	0.98
	9471	0.72	0.7	0.95	0.96	0.94		9471	0.95	0.7	0.7	0.95	0.98
	9481	0.72	0.7	0.95	0.96	0.94		9481	0.95	0.7	0.7	0.95	0.98
	9491	0.72	0.7	0.95	0.96	0.94		9491	0.95	0.7	0.7	0.95	0.97
	9501	0.72	0.7	0.95	0.96	0.94		9501	0.95	0.7	0.69	0.95	0.97
	9511	0.72	0.7	0.95	0.96	0.94		9511	0.95	0.7	0.69	0.95	0.98
	9521	0.72	0.7	0.95	0.96	0.95		9521	0.95	0.7	0.69	0.95	0.97
	9531	0.72	0.7	0.95	0.96	0.94		9531	0.95	0.7	0.69	0.95	0.97
	9541	0.72	0.7	0.95	0.96	0.94		9541	0.95	0.7	0.7	0.95	0.97
	9551	0.72	0.7	0.95	0.96	0.94		9551	0.95	0.71	0.7	0.95	0.97
	9561	0.72	0.7	0.95	0.96	0.94		9561	0.95	0.71	0.7	0.95	0.97
	9571	0.73	0.7	0.95	0.96	0.95		9571	0.95	0.71	0.7	0.95	0.97
	9581	0.73	0.7	0.95	0.96	0.95		9581	0.95	0.71	0.7	0.95	0.97
	9591	0.72	0.7	0.95	0.96	0.94		9591	0.95	0.71	0.7	0.95	0.97
	9601	0.73	0.7	0.95	0.96	0.94		9601	0.95	0.71	0.7	0.95	0.97
	9611	0.73	0.7	0.95	0.96	0.94		9611	0.95	0.72	0.7	0.95	0.97
	9621	0.73	0.7	0.95	0.96	0.94		9621	0.95	0.71	0.7	0.95	0.97
	9631	0.73	0.71	0.95	0.96	0.95		9631	0.95	0.72	0.71	0.95	0.97
	9641	0.73	0.7	0.95	0.96	0.95		9641	0.95	0.72	0.71	0.95	0.97
	9651	0.74	0.71	0.95	0.96	0.95		9651	0.95	0.72	0.71	0.95	0.97
	9661	0.75	0.71	0.95	0.96	0.94		9661	0.95	0.73	0.72	0.95	0.97
	9671	0.75	0.72	0.95	0.96	0.95		9671	0.95	0.73	0.72	0.95	0.97
	9681	0.75	0.71	0.95	0.96	0.95		9681	0.95	0.73	0.72	0.95	0.97
	9691	0.74	0.71	0.95	0.96	0.95		9691	0.95	0.73	0.71	0.95	0.97
	9701	0.74	0.71	0.95	0.96	0.95		9701	0.95	0.73	0.71	0.95	0.97
	9711	0.74	0.71	0.95	0.96	0.95		9711	0.95	0.72	0.71	0.95	0.97
	9721	0.74	0.71	0.95	0.96	0.94		9721	0.95	0.72	0.71	0.95	0.97
	9731	0.74	0.71	0.94	0.96	0.94		9731	0.94	0.72	0.71	0.95	0.97
	9741	0.74	0.7	0.94	0.96	0.94		9741	0.94	0.72	0.71	0.95	0.97
	9751	0.74	0.7	0.95	0.96	0.94		9751	0.95	0.72	0.71	0.95	0.97
	9761	0.74	0.7	0.94	0.96	0.94		9761	0.94	0.72	0.71	0.95	0.97
	9771	0.74	0.7	0.95	0.96	0.94		9771	0.95	0.72	0.71	0.95	0.97
	9781	0.73	0.7	0.95	0.96	0.94		9781	0.95	0.72	0.71	0.95	0.97
	9791	0.73	0.7	0.95	0.96	0.94		9791	0.95	0.71	0.71	0.95	0.97
	9801	0.73	0.7	0.95	0.96	0.94		9801	0.95	0.71	0.71	0.95	0.97
	9811	0.73	0.69	0.95	0.96	0.95		9811	0.95	0.71	0.7	0.95	0.97
	9821	0.73	0.69	0.95	0.96	0.95		9821	0.95	0.71	0.7	0.95	0.97
	9831	0.73	0.69	0.95	0.96	0.95		9831	0.95	0.71	0.7	0.95	0.97
	9841	0.73	0.69	0.95	0.96	0.95		9841	0.95	0.71	0.7	0.94	0.97
	9851	0.73	0.69	0.95	0.96	0.95		9851	0.95	0.71	0.7	0.94	0.97
	9861	0.73	0.7	0.95	0.96	0.95		9861	0.95	0.71	0.71	0.94	0.97
	9871	0.73	0.7	0.95	0.96	0.95		9871	0.95	0.71	0.7	0.94	0.97
	9881	0.73	0.7	0.95	0.96	0.95		9881	0.95	0.71	0.7	0.94	0.96
	9891	0.73	0.7	0.95	0.96	0.95		9891	0.95	0.71	0.7	0.94	0.96
	9901	0.74	0.7	0.95	0.96	0.95		9901	0.95	0.72	0.71	0.94	0.96
	9911	0.74	0.71	0.95	0.96	0.95		9911	0.95	0.72	0.71	0.94	0.96
	9921	0.75	0.71	0.95	0.96	0.95		9921	0.95	0.72	0.72	0.94	0.96
	9931	0.74	0.71	0.95	0.96	0.95		9931	0.95	0.72	0.71	0.94	0.96
	9941	0.74	0.71	0.95	0.96	0.95		9941	0.95	0.72	0.71	0.94	0.96
	9951	0.75	0.71	0.95	0.96	0.95		9951	0.95	0.73	0.72	0.94	0.96
	9961	0.75	0.71	0.95	0.96	0.95		9961	0.95	0.73	0.72	0.94	0.96
	9971	0.75	0.71	0.95	0.96	0.95		9971	0.95	0.73	0.72	0.94	0.96
	9981	0.75	0.72	0.95	0.96	0.95		9981	0.95	0.73	0.72	0.95	0.96
	9991	0.76	0.72	0.95	0.96	0.95		9991	0.95	0.74	0.73	0.94	0.96
	10001	0.76	0.73	0.95	0.96	0.95		10001	0.95	0.74	0.73	0.94	0.96
	10011	0.76	0.72	0.95	0.96	0.95		10011	0.95	0.74	0.72	0.94	0.96
	10021	0.76	0.72	0.94	0.96	0.95		10021	0.94	0.74	0.73	0.94	0.96
	10031	0.76	0.73	0.94	0.96	0.95		10031	0.94	0.74	0.73	0.94	0.96
	10041	0.76	0.73	0.94	0.96	0.95		10041	0.94	0.74	0.73	0.94	0.96
	10051	0.76	0.73	0.94	0.96	0.95		10051	0.94	0.75	0.73	0.94	0.96
	10061	0.76	0.74	0.94	0.96	0.95		10061	0.94	0.75	0.74	0.94	0.96
	10071	0.77	0.74	0.95	0.96	0.95		10071	0.95	0.76	0.74	0.94	0.96
	10081	0.76	0.74	0.95	0.96	0.95		10081	0.95	0.75	0.74	0.94	0.96
	10091	0.76	0.74	0.94	0.96	0.95		10091	0.94	0.75	0.74	0.94	0.96
	10101	0.76	0.74	0.94	0.96	0.95		10101	0.94	0.76	0.75	0.94	0.96
	10111	0.76	0.74	0.94	0.96	0.95		10111	0.94	0.75	0.74	0.94	0.96
	10121	0.77	0.75	0.94	0.96	0.95		10121	0.94	0.76	0.75	0.94	0.96
	10131	0.77	0.75	0.94	0.96	0.95		10131	0.94	0.76	0.75	0.94	0.96
	10141	0.78	0.75	0.94	0.96	0.95		10141	0.94	0.77	0.76	0.94	0.96
	10151	0.77	0.75	0.94	0.96	0.95		10151	0.94	0.76	0.75	0.94	0.95
	10161	0.77	0.75	0.94	0.96	0.95		10161	0.94	0.76	0.75	0.94	0.95
	10171	0.77	0.75	0.94	0.96	0.95		10171	0.94	0.77	0.75	0.94	0.95
	10181	0.77	0.75	0.94	0.96	0.95		10181	0.94	0.77	0.75	0.94	0.95
	10191	0.77	0.75	0.94	0.96	0.95		10191	0.94	0.77	0.75	0.94	0.95
	10201	0.78	0.75	0.94	0.96	0.95		10201	0.94	0.77	0.76	0.94	0.95
	10211	0.78	0.75	0.94	0.96	0.95		10211	0.94	0.77	0.76	0.94	0.95
	10221	0.78	0.76	0.94	0.96	0.95		10221	0.94	0.77	0.76	0.94	0.96
	10231	0.78	0.76	0.94	0.96	0.95		10231	0.94	0.77	0.76	0.94	0.96
	10241	0.78	0.76	0.94	0.96	0.95		10241	0.94	0.77	0.76	0.94	0.96
	10251	0.79	0.76	0.95	0.96	0.95		10251	0.95	0.78	0.77	0.94	0.96
	10261	0.79	0.77	0.94	0.96	0.95		10261	0.94	0.78	0.77	0.94	0.96
	10271	0.79	0.77	0.94	0.96	0.95		10271	0.94	0.78	0.77	0.94	0.95
	10281	0.79	0.77	0.95	0.96	0.95		10281	0.95	0.78	0.78	0.94	0.96
	10291	0.79	0.77	0.95	0.96	0.95		10291	0.95	0.78	0.77	0.94	0.96
	10301	0.79	0.77	0.95	0.96	0.95		10301	0.95	0.78	0.78	0.94	0.96
	10311	0.8	0.78	0.95	0.96	0.95		10311	0.95	0.79	0.78	0.94	0.96
	10321	0.8	0.78	0.95	0.96	0.95		10321	0.95	0.79	0.79	0.94	0.96
	10331	0.8	0.79	0.95	0.96	0.95		10331	0.95	0.8	0.79	0.94	0.95
	10341	0.8	0.79	0.95	0.96	0.95		10341	0.95	0.8	0.79	0.94	0.95
	10351	0.81	0.79	0.95	0.96	0.95		10351	0.95	0.8	0.79	0.94	0.95
	10361	0.81	0.79	0.95	0.96	0.95		10361	0.95	0.8	0.79	0.95	0.95
	10371	0.81	0.8	0.95	0.96	0.95		10371	0.95	0.81	0.8	0.95	0.95
	10381	0.81	0.8	0.95	0.96	0.96		10381	0.95	0.81	0.8	0.95	0.95
	10391	0.81	0.8	0.95	0.96	0.96		10391	0.95	0.81	0.8	0.95	0.95
	10401	0.81	0.8	0.95	0.96	0.96		10401	0.95	0.81	0.8	0.95	0.95
	10411	0.81	0.8	0.96	0.96	0.96		10411	0.96	0.81	0.8	0.95	0.95
	10421	0.81	0.8	0.96	0.96	0.96		10421	0.96	0.81	0.8	0.95	0.95
	10431	0.82	0.8	0.96	0.96	0.96		10431	0.96	0.82	0.8	0.95	0.95
	10441	0.82	0.8	0.96	0.96	0.96		10441	0.96	0.82	0.81	0.95	0.95
	10451	0.82	0.8	0.96	0.96	0.96		10451	0.96	0.82	0.81	0.95	0.95
	10461	0.81	0.8	0.96	0.96	0.96		10461	0.96	0.81	0.8	0.95	0.95
	10471	0.81	0.8	0.96	0.96	0.96		10471	0.96	0.81	0.8	0.95	0.95
	10481	0.81	0.8	0.96	0.96	0.96		10481	0.96	0.81	0.8	0.95	0.96
	10491	0.81	0.8	0.96	0.96	0.96		10491	0.96	0.81	0.81	0.95	0.96
	10501	0.81	0.8	0.96	0.96	0.96		10501	0.96	0.81	0.81	0.95	0.96
	10511	0.81	0.8	0.96	0.96	0.96		10511	0.96	0.81	0.81	0.95	0.96
	10521	0.81	0.81	0.96	0.96	0.96		10521	0.96	0.82	0.81	0.96	0.96
	10531	0.81	0.8	0.96	0.96	0.96		10531	0.96	0.81	0.81	0.96	0.96
	10541	0.8	0.8	0.96	0.96	0.96		10541	0.96	0.81	0.81	0.96	0.96
	10551	0.8	0.8	0.96	0.96	0.96		10551	0.96	0.81	0.8	0.96	0.96
	10561	0.8	0.79	0.96	0.96	0.97		10561	0.96	0.8	0.8	0.96	0.96
	10571	0.79	0.79	0.96	0.96	0.97		10571	0.96	0.8	0.79	0.96	0.96
	10581	0.79	0.78	0.96	0.96	0.97		10581	0.96	0.8	0.79	0.96	0.96
	10591	0.79	0.79	0.96	0.96	0.97		10591	0.96	0.8	0.79	0.96	0.96
	10601	0.79	0.78	0.96	0.97	0.97		10601	0.96	0.79	0.79	0.96	0.96
	10611	0.79	0.78	0.96	0.96	0.97		10611	0.96	0.79	0.79	0.96	0.96
	10621	0.79	0.78	0.96	0.96	0.97		10621	0.96	0.79	0.78	0.96	0.96
	10631	0.78	0.78	0.96	0.96	0.97		10631	0.96	0.79	0.78	0.96	0.95
	10641	0.78	0.78	0.96	0.96	0.97		10641	0.96	0.78	0.78	0.96	0.95
	10651	0.78	0.78	0.96	0.97	0.97		10651	0.96	0.78	0.78	0.96	0.95
	10661	0.78	0.77	0.96	0.97	0.97		10661	0.96	0.78	0.78	0.96	0.95
	10671	0.78	0.77	0.96	0.97	0.97		10671	0.96	0.78	0.77	0.96	0.95
	10681	0.77	0.77	0.96	0.97	0.97		10681	0.96	0.78	0.77	0.96	0.95
	10691	0.77	0.77	0.96	0.97	0.97		10691	0.96	0.78	0.77	0.96	0.95
	10701	0.77	0.77	0.96	0.97	0.97		10701	0.96	0.78	0.77	0.96	0.95
	10711	0.78	0.77	0.96	0.97	0.97		10711	0.96	0.78	0.77	0.96	0.96
	10721	0.78	0.77	0.96	0.97	0.97		10721	0.96	0.78	0.77	0.96	0.96
	10731	0.77	0.77	0.96	0.97	0.97		10731	0.96	0.78	0.77	0.96	0.96
	10741	0.77	0.77	0.96	0.96	0.97		10741	0.96	0.78	0.77	0.96	0.95
	10751	0.78	0.78	0.96	0.96	0.97		10751	0.96	0.79	0.78	0.96	0.95
	10761	0.77	0.77	0.96	0.96	0.97		10761	0.96	0.78	0.77	0.96	0.95
	10771	0.77	0.77	0.96	0.96	0.97		10771	0.96	0.78	0.77	0.96	0.96
	10781	0.78	0.78	0.96	0.96	0.97		10781	0.96	0.78	0.77	0.96	0.96
	10791	0.78	0.78	0.96	0.96	0.97		10791	0.96	0.79	0.78	0.96	0.96
	10801	0.78	0.78	0.96	0.96	0.97		10801	0.96	0.79	0.78	0.96	0.96
	10811	0.79	0.79	0.96	0.96	0.97		10811	0.96	0.79	0.78	0.96	0.96
	10821	0.78	0.79	0.96	0.96	0.97		10821	0.96	0.79	0.78	0.96	0.96
	10831	0.78	0.78	0.96	0.96	0.97		10831	0.96	0.79	0.78	0.96	0.96
	10841	0.78	0.78	0.96	0.96	0.97		10841	0.96	0.79	0.78	0.96	0.96
	10851	0.78	0.78	0.96	0.96	0.97		10851	0.96	0.79	0.78	0.96	0.96
	10861	0.77	0.78	0.96	0.96	0.97		10861	0.96	0.78	0.77	0.96	0.96
	10871	0.78	0.78	0.96	0.96	0.97		10871	0.96	0.79	0.78	0.96	0.96
	10881	0.78	0.78	0.96	0.96	0.97		10881	0.96	0.79	0.78	0.97	0.96
	10891	0.78	0.78	0.96	0.96	0.97		10891	0.96	0.79	0.78	0.97	0.96
	10901	0.78	0.78	0.96	0.96	0.97		10901	0.96	0.79	0.78	0.97	0.96
	10911	0.78	0.78	0.96	0.96	0.97		10911	0.96	0.79	0.77	0.97	0.96
	10921	0.78	0.78	0.96	0.96	0.97		10921	0.96	0.79	0.77	0.97	0.96
	10931	0.78	0.78	0.96	0.96	0.97		10931	0.96	0.79	0.78	0.97	0.96
	10941	0.78	0.78	0.96	0.96	0.97		10941	0.96	0.78	0.78	0.97	0.96
	10951	0.78	0.78	0.96	0.96	0.97		10951	0.96	0.78	0.78	0.97	0.96
	10961	0.78	0.78	0.96	0.96	0.97		10961	0.96	0.79	0.78	0.97	0.96
	10971	0.78	0.78	0.96	0.96	0.97		10971	0.96	0.78	0.77	0.97	0.96
	10981	0.78	0.77	0.96	0.96	0.97		10981	0.96	0.78	0.77	0.97	0.96
	10991	0.78	0.77	0.96	0.96	0.97		10991	0.96	0.78	0.77	0.97	0.97
	11001	0.78	0.78	0.97	0.96	0.97		11001	0.97	0.78	0.78	0.97	0.97
	11011	0.78	0.78	0.97	0.96	0.97		11011	0.97	0.79	0.78	0.97	0.97
	11021	0.79	0.78	0.97	0.96	0.97		11021	0.97	0.79	0.78	0.97	0.97
	11031	0.78	0.78	0.97	0.96	0.97		11031	0.97	0.78	0.78	0.97	0.97
	11041	0.78	0.77	0.97	0.96	0.97		11041	0.97	0.78	0.77	0.97	0.97
	11051	0.78	0.77	0.97	0.97	0.97		11051	0.97	0.78	0.77	0.97	0.97
	11061	0.77	0.77	0.97	0.97	0.97		11061	0.97	0.78	0.77	0.97	0.97
	11071	0.77	0.77	0.97	0.97	0.97		11071	0.97	0.78	0.77	0.97	0.97
	11081	0.78	0.77	0.97	0.96	0.97		11081	0.97	0.78	0.77	0.97	0.97
	11091	0.78	0.77	0.97	0.97	0.97		11091	0.97	0.78	0.77	0.97	0.97
	11101	0.78	0.77	0.97	0.97	0.97		11101	0.97	0.78	0.77	0.97	0.97
	11111	0.78	0.77	0.97	0.97	0.97		11111	0.97	0.78	0.77	0.97	0.97
	11121	0.78	0.77	0.97	0.97	0.97		11121	0.97	0.78	0.77	0.97	0.97
	11131	0.77	0.77	0.97	0.97	0.97		11131	0.97	0.77	0.77	0.97	0.97
	11141	0.77	0.77	0.97	0.97	0.97		11141	0.97	0.77	0.77	0.97	0.97
	11151	0.77	0.77	0.97	0.97	0.97		11151	0.97	0.77	0.77	0.97	0.97
	11161	0.77	0.77	0.97	0.96	0.97		11161	0.97	0.77	0.77	0.97	0.97
	11171	0.77	0.77	0.97	0.97	0.97		11171	0.97	0.77	0.77	0.97	0.98
	11181	0.77	0.77	0.97	0.96	0.97		11181	0.97	0.77	0.77	0.97	0.98
	11191	0.76	0.76	0.97	0.96	0.97		11191	0.97	0.77	0.77	0.97	0.98
	11201	0.77	0.76	0.97	0.96	0.97		11201	0.97	0.77	0.77	0.97	0.98
	11211	0.77	0.76	0.97	0.97	0.97		11211	0.97	0.77	0.77	0.97	0.98
	11221	0.77	0.77	0.97	0.97	0.97		11221	0.97	0.77	0.77	0.97	0.98
	11231	0.77	0.77	0.97	0.96	0.97		11231	0.97	0.77	0.77	0.97	0.97
	11241	0.77	0.76	0.96	0.96	0.97		11241	0.96	0.77	0.77	0.97	0.97
	11251	0.77	0.76	0.96	0.96	0.97		11251	0.96	0.77	0.77	0.97	0.97
	11261	0.76	0.76	0.96	0.96	0.97		11261	0.96	0.77	0.77	0.97	0.97
	11271	0.77	0.76	0.96	0.96	0.97		11271	0.96	0.78	0.77	0.97	0.97
	11281	0.77	0.76	0.96	0.96	0.97		11281	0.96	0.78	0.77	0.97	0.97
	11291	0.77	0.76	0.96	0.96	0.97		11291	0.96	0.78	0.77	0.97	0.97
	11301	0.77	0.76	0.96	0.96	0.97		11301	0.96	0.78	0.77	0.97	0.98
	11311	0.76	0.76	0.96	0.96	0.97		11311	0.96	0.77	0.77	0.97	0.98
	11321	0.76	0.76	0.96	0.96	0.97		11321	0.96	0.77	0.76	0.97	0.98
	11331	0.76	0.75	0.96	0.96	0.97		11331	0.96	0.77	0.76	0.97	0.98
	11341	0.76	0.75	0.96	0.95	0.97		11341	0.96	0.77	0.76	0.97	0.98
	11351	0.76	0.75	0.96	0.95	0.97		11351	0.96	0.77	0.76	0.97	0.98
	11361	0.75	0.75	0.96	0.95	0.97		11361	0.96	0.76	0.76	0.97	0.98
	11371	0.75	0.75	0.96	0.95	0.97		11371	0.96	0.76	0.76	0.96	0.98
	11381	0.75	0.75	0.96	0.95	0.97		11381	0.96	0.76	0.76	0.96	0.98
	11391	0.75	0.75	0.96	0.95	0.97		11391	0.96	0.76	0.76	0.96	0.98
	11401	0.75	0.75	0.96	0.95	0.97		11401	0.96	0.76	0.76	0.96	0.98
	11411	0.75	0.75	0.96	0.95	0.97		11411	0.96	0.76	0.76	0.96	0.98
	11421	0.76	0.76	0.96	0.95	0.97		11421	0.96	0.76	0.76	0.96	0.98
	11431	0.76	0.75	0.96	0.95	0.97		11431	0.96	0.76	0.76	0.96	0.98
	11441	0.75	0.75	0.96	0.95	0.97		11441	0.96	0.76	0.76	0.96	0.98
	11451	0.75	0.75	0.96	0.95	0.97		11451	0.96	0.76	0.76	0.96	0.98
	11461	0.76	0.76	0.96	0.95	0.97		11461	0.96	0.76	0.76	0.96	0.98
	11471	0.76	0.76	0.95	0.95	0.97		11471	0.95	0.76	0.76	0.96	0.98
	11481	0.76	0.76	0.95	0.95	0.97		11481	0.95	0.77	0.76	0.96	0.98
	11491	0.76	0.76	0.95	0.94	0.96		11491	0.95	0.77	0.76	0.96	0.98
	11501	0.77	0.76	0.95	0.94	0.96		11501	0.95	0.76	0.76	0.96	0.98
	11511	0.77	0.76	0.95	0.94	0.96		11511	0.95	0.76	0.76	0.96	0.98
	11521	0.77	0.77	0.95	0.94	0.96		11521	0.95	0.76	0.75	0.96	0.97
	11531	0.78	0.77	0.94	0.93	0.96		11531	0.94	0.76	0.76	0.96	0.97
	11541	0.78	0.78	0.94	0.93	0.96		11541	0.94	0.77	0.76	0.96	0.98
	11551	0.79	0.78	0.94	0.93	0.95		11551	0.94	0.77	0.76	0.96	0.98
	11561	0.79	0.79	0.94	0.93	0.95		11561	0.94	0.77	0.76	0.96	0.98
	11571	0.79	0.79	0.94	0.93	0.95		11571	0.94	0.77	0.77	0.96	0.98
	11581	0.8	0.8	0.94	0.93	0.95		11581	0.94	0.77	0.77	0.96	0.98
	11591	0.8	0.8	0.94	0.93	0.95		11591	0.94	0.78	0.77	0.96	0.98
	11601	0.81	0.81	0.94	0.93	0.95		11601	0.94	0.78	0.78	0.96	0.98
	11611	0.81	0.81	0.93	0.92	0.94		11611	0.93	0.78	0.77	0.96	0.98
	11621	0.81	0.81	0.93	0.92	0.94		11621	0.93	0.78	0.78	0.96	0.98
	11631	0.82	0.81	0.93	0.92	0.94		11631	0.93	0.78	0.78	0.96	0.98
	11641	0.82	0.82	0.93	0.92	0.94		11641	0.93	0.78	0.77	0.96	0.98
	11651	0.82	0.82	0.92	0.91	0.94		11651	0.92	0.78	0.77	0.96	0.98
	11661	0.82	0.82	0.92	0.91	0.93		11661	0.92	0.78	0.78	0.96	0.98
	11671	0.83	0.82	0.92	0.91	0.93		11671	0.92	0.78	0.78	0.96	0.98
	11681	0.83	0.83	0.92	0.91	0.93		11681	0.92	0.78	0.78	0.96	0.98
	11691	0.84	0.83	0.92	0.91	0.93		11691	0.92	0.79	0.78	0.96	0.98
	11701	0.84	0.84	0.92	0.9	0.92		11701	0.92	0.79	0.78	0.96	0.98
	11711	0.84	0.84	0.91	0.9	0.92		11711	0.91	0.79	0.78	0.96	0.98
	11721	0.84	0.84	0.91	0.9	0.92		11721	0.91	0.79	0.78	0.96	0.98
	11731	0.84	0.84	0.91	0.9	0.92		11731	0.91	0.79	0.79	0.96	0.98
	11741	0.85	0.84	0.91	0.9	0.92		11741	0.91	0.79	0.79	0.96	0.98
	11751	0.85	0.84	0.91	0.9	0.92		11751	0.91	0.79	0.79	0.96	0.98
	11761	0.85	0.85	0.91	0.9	0.92		11761	0.91	0.8	0.79	0.96	0.98
	11771	0.85	0.85	0.91	0.9	0.91		11771	0.91	0.8	0.79	0.97	0.98
	11781	0.85	0.85	0.91	0.9	0.92		11781	0.91	0.8	0.79	0.97	0.98
	11791	0.85	0.85	0.91	0.9	0.91		11791	0.91	0.8	0.79	0.97	0.98
	11801	0.85	0.85	0.91	0.9	0.91		11801	0.91	0.8	0.79	0.97	0.98
	11811	0.85	0.85	0.91	0.9	0.91		11811	0.91	0.79	0.79	0.97	0.98
	11821	0.86	0.86	0.91	0.9	0.91		11821	0.91	0.8	0.79	0.97	0.98
	11831	0.86	0.86	0.91	0.9	0.91		11831	0.91	0.8	0.8	0.97	0.98
	11841	0.86	0.86	0.91	0.9	0.91		11841	0.91	0.8	0.8	0.97	0.98
	11851	0.87	0.87	0.91	0.9	0.91		11851	0.91	0.8	0.8	0.97	0.98
	11861	0.87	0.87	0.91	0.89	0.91		11861	0.91	0.8	0.8	0.97	0.98
	11871	0.87	0.87	0.91	0.89	0.91		11871	0.91	0.8	0.8	0.97	0.98
	11881	0.87	0.87	0.91	0.89	0.91		11881	0.91	0.8	0.8	0.97	0.98
	11891	0.87	0.87	0.91	0.89	0.91		11891	0.91	0.81	0.81	0.97	0.98
	11901	0.87	0.88	0.91	0.89	0.91		11901	0.91	0.81	0.81	0.97	0.98
	11911	0.87	0.88	0.9	0.89	0.9		11911	0.9	0.81	0.81	0.97	0.98
	11921	0.87	0.88	0.9	0.89	0.9		11921	0.9	0.81	0.81	0.97	0.98
	11931	0.87	0.88	0.9	0.89	0.9		11931	0.9	0.81	0.81	0.97	0.98
	11941	0.88	0.88	0.9	0.89	0.9		11941	0.9	0.81	0.81	0.97	0.98
	11951	0.88	0.89	0.9	0.89	0.9		11951	0.9	0.82	0.82	0.97	0.98
	11961	0.88	0.89	0.9	0.88	0.9		11961	0.9	0.82	0.82	0.97	0.98
	11971	0.88	0.89	0.9	0.88	0.9		11971	0.9	0.82	0.82	0.97	0.98
	11981	0.88	0.89	0.89	0.88	0.9		11981	0.89	0.82	0.82	0.97	0.98
	11991	0.88	0.89	0.89	0.88	0.9		11991	0.89	0.82	0.82	0.97	0.98
	12001	0.88	0.89	0.89	0.88	0.89		12001	0.89	0.81	0.81	0.97	0.98
	12011	0.88	0.89	0.89	0.88	0.89		12011	0.89	0.81	0.81	0.97	0.98
	12021	0.88	0.89	0.88	0.87	0.89		12021	0.88	0.81	0.81	0.97	0.98
	12031	0.88	0.89	0.88	0.87	0.89		12031	0.88	0.81	0.81	0.97	0.97
	12041	0.89	0.9	0.88	0.87	0.88		12041	0.88	0.81	0.81	0.97	0.97
	12051	0.89	0.9	0.88	0.86	0.88		12051	0.88	0.81	0.81	0.97	0.97
	12061	0.89	0.9	0.87	0.86	0.88		12061	0.87	0.81	0.81	0.97	0.97
	12071	0.89	0.9	0.87	0.86	0.87		12071	0.87	0.81	0.81	0.97	0.97
	12081	0.89	0.9	0.87	0.85	0.87		12081	0.87	0.81	0.81	0.97	0.97
	12091	0.9	0.91	0.86	0.85	0.87		12091	0.86	0.8	0.8	0.97	0.97
	12101	0.9	0.91	0.86	0.85	0.87		12101	0.86	0.81	0.81	0.97	0.97
	12111	0.9	0.91	0.86	0.85	0.86		12111	0.86	0.8	0.8	0.97	0.97
	12121	0.9	0.91	0.86	0.85	0.86		12121	0.86	0.81	0.81	0.97	0.97
	12131	0.9	0.92	0.86	0.85	0.86		12131	0.86	0.81	0.81	0.97	0.97
	12141	0.9	0.92	0.86	0.84	0.86		12141	0.86	0.81	0.81	0.97	0.97
	12151	0.91	0.92	0.86	0.85	0.86		12151	0.86	0.81	0.81	0.97	0.97
	12161	0.91	0.93	0.86	0.85	0.86		12161	0.86	0.82	0.82	0.97	0.97
	12171	0.91	0.93	0.86	0.85	0.86		12171	0.86	0.81	0.81	0.97	0.97
	12181	0.91	0.93	0.86	0.85	0.86		12181	0.86	0.81	0.81	0.97	0.97
	12191	0.92	0.93	0.85	0.84	0.86		12191	0.85	0.81	0.82	0.97	0.97
	12201	0.92	0.93	0.85	0.84	0.86		12201	0.85	0.81	0.82	0.97	0.97
	12211	0.92	0.94	0.85	0.84	0.86		12211	0.85	0.81	0.82	0.97	0.97
	12221	0.92	0.94	0.85	0.84	0.85		12221	0.85	0.81	0.82	0.97	0.97
	12231	0.92	0.94	0.85	0.84	0.85		12231	0.85	0.81	0.81	0.97	0.97
	12241	0.92	0.94	0.85	0.84	0.85		12241	0.85	0.81	0.82	0.97	0.98
	12251	0.92	0.94	0.85	0.84	0.85		12251	0.85	0.81	0.81	0.97	0.98
	12261	0.93	0.94	0.85	0.84	0.85		12261	0.85	0.81	0.81	0.97	0.98
	12271	0.93	0.95	0.85	0.84	0.85		12271	0.85	0.81	0.81	0.97	0.98
	12281	0.93	0.95	0.85	0.84	0.85		12281	0.85	0.81	0.82	0.97	0.98
	12291	0.93	0.95	0.84	0.84	0.85		12291	0.84	0.81	0.82	0.97	0.97
	12301	0.93	0.95	0.84	0.83	0.85		12301	0.84	0.82	0.82	0.98	0.97
	12311	0.94	0.96	0.84	0.84	0.84		12311	0.84	0.82	0.82	0.98	0.98
	12321	0.94	0.96	0.84	0.84	0.84		12321	0.84	0.82	0.82	0.98	0.98
	12331	0.94	0.96	0.83	0.83	0.84		12331	0.83	0.82	0.82	0.98	0.97
	12341	0.94	0.96	0.83	0.83	0.84		12341	0.83	0.82	0.82	0.98	0.97
	12351	0.94	0.96	0.83	0.83	0.84		12351	0.83	0.82	0.82	0.98	0.97
	12361	0.94	0.96	0.83	0.83	0.84		12361	0.83	0.82	0.82	0.98	0.97
	12371	0.94	0.96	0.83	0.83	0.83		12371	0.83	0.82	0.82	0.98	0.97
	12381	0.95	0.96	0.82	0.83	0.83		12381	0.82	0.82	0.81	0.98	0.97
	12391	0.95	0.97	0.82	0.82	0.82		12391	0.82	0.82	0.81	0.98	0.97
	12401	0.95	0.97	0.82	0.82	0.82		12401	0.82	0.82	0.81	0.98	0.97
	12411	0.95	0.97	0.82	0.82	0.82		12411	0.82	0.82	0.81	0.98	0.97
	12421	0.95	0.97	0.82	0.82	0.82		12421	0.82	0.82	0.81	0.98	0.97
	12431	0.95	0.97	0.81	0.82	0.82		12431	0.81	0.82	0.81	0.98	0.97
	12441	0.95	0.97	0.81	0.82	0.82		12441	0.81	0.82	0.81	0.98	0.97
	12451	0.96	0.98	0.81	0.82	0.82		12451	0.81	0.82	0.82	0.98	0.97
	12461	0.96	0.97	0.81	0.82	0.82		12461	0.81	0.82	0.82	0.98	0.97
	12471	0.96	0.97	0.82	0.82	0.82		12471	0.82	0.82	0.82	0.98	0.97
	12481	0.96	0.97	0.82	0.82	0.82		12481	0.82	0.82	0.82	0.98	0.97
	12491	0.96	0.98	0.82	0.82	0.82		12491	0.82	0.82	0.82	0.98	0.97
	12501	0.96	0.98	0.82	0.82	0.82		12501	0.82	0.83	0.82	0.98	0.97
	12511	0.96	0.97	0.82	0.82	0.82		12511	0.82	0.82	0.82	0.98	0.97
	12521	0.95	0.97	0.82	0.82	0.82		12521	0.82	0.83	0.82	0.99	0.97
	12531	0.95	0.97	0.82	0.82	0.82		12531	0.82	0.83	0.83	0.98	0.97
	12541	0.95	0.97	0.82	0.82	0.82		12541	0.82	0.83	0.83	0.98	0.97
	12551	0.95	0.97	0.82	0.82	0.82		12551	0.82	0.83	0.83	0.98	0.97
	12561	0.96	0.97	0.82	0.83	0.83		12561	0.82	0.83	0.83	0.98	0.97
	12571	0.96	0.98	0.83	0.83	0.83		12571	0.83	0.83	0.83	0.98	0.97
	12581	0.96	0.98	0.83	0.83	0.83		12581	0.83	0.83	0.83	0.98	0.97
	12591	0.96	0.97	0.82	0.82	0.82		12591	0.82	0.83	0.83	0.98	0.97
	12601	0.95	0.97	0.82	0.82	0.82		12601	0.82	0.83	0.83	0.98	0.97
	12611	0.95	0.97	0.83	0.83	0.83		12611	0.83	0.83	0.83	0.98	0.97
	12621	0.95	0.97	0.82	0.83	0.83		12621	0.82	0.83	0.83	0.98	0.97
	12631	0.95	0.97	0.83	0.83	0.83		12631	0.83	0.83	0.83	0.98	0.97
	12641	0.95	0.97	0.83	0.83	0.83		12641	0.83	0.84	0.84	0.98	0.98
	12651	0.95	0.97	0.83	0.83	0.83		12651	0.83	0.84	0.84	0.98	0.98
	12661	0.95	0.97	0.83	0.83	0.83		12661	0.83	0.84	0.84	0.98	0.98
	12671	0.95	0.97	0.83	0.83	0.83		12671	0.83	0.84	0.84	0.98	0.98
	12681	0.95	0.97	0.83	0.83	0.83		12681	0.83	0.84	0.84	0.98	0.98
	12691	0.95	0.97	0.83	0.83	0.83		12691	0.83	0.84	0.84	0.98	0.98
	12701	0.95	0.97	0.84	0.83	0.84		12701	0.84	0.84	0.84	0.98	0.98
	12711	0.95	0.97	0.84	0.84	0.84		12711	0.84	0.84	0.84	0.98	0.98
	12721	0.95	0.97	0.84	0.84	0.84		12721	0.84	0.84	0.84	0.98	0.98
	12731	0.95	0.97	0.84	0.84	0.84		12731	0.84	0.84	0.84	0.98	0.98
	12741	0.95	0.97	0.84	0.84	0.84		12741	0.84	0.84	0.84	0.98	0.98
	12751	0.95	0.97	0.83	0.84	0.84		12751	0.83	0.84	0.84	0.98	0.98
	12761	0.95	0.97	0.83	0.84	0.84		12761	0.83	0.84	0.84	0.98	0.98
	12771	0.95	0.97	0.83	0.84	0.84		12771	0.83	0.84	0.84	0.98	0.98
	12781	0.95	0.97	0.83	0.83	0.84		12781	0.83	0.83	0.84	0.98	0.98
	12791	0.95	0.97	0.83	0.83	0.83		12791	0.83	0.83	0.84	0.98	0.98
	12801	0.95	0.97	0.83	0.83	0.83		12801	0.83	0.83	0.83	0.98	0.98
	12811	0.95	0.97	0.82	0.83	0.83		12811	0.82	0.83	0.83	0.98	0.98
	12821	0.95	0.97	0.82	0.83	0.83		12821	0.82	0.83	0.83	0.98	0.98
	12831	0.95	0.97	0.82	0.83	0.83		12831	0.82	0.83	0.83	0.98	0.98
	12841	0.95	0.97	0.82	0.83	0.83		12841	0.82	0.83	0.83	0.98	0.98
	12851	0.95	0.97	0.82	0.83	0.83		12851	0.82	0.83	0.83	0.98	0.98
	12861	0.95	0.97	0.82	0.83	0.83		12861	0.82	0.83	0.83	0.98	0.98
	12871	0.95	0.96	0.82	0.83	0.83		12871	0.82	0.83	0.83	0.98	0.98
	12881	0.95	0.96	0.82	0.83	0.83		12881	0.82	0.83	0.83	0.98	0.98
	12891	0.95	0.96	0.82	0.83	0.83		12891	0.82	0.83	0.83	0.98	0.98
	12901	0.95	0.96	0.82	0.83	0.83		12901	0.82	0.83	0.83	0.98	0.98
	12911	0.95	0.97	0.83	0.83	0.83		12911	0.83	0.83	0.83	0.98	0.98
	12921	0.95	0.97	0.83	0.83	0.83		12921	0.83	0.83	0.83	0.98	0.98
	12931	0.95	0.96	0.82	0.83	0.83		12931	0.82	0.83	0.83	0.98	0.98
	12941	0.95	0.96	0.83	0.83	0.83		12941	0.83	0.83	0.83	0.98	0.98
	12951	0.95	0.96	0.83	0.83	0.83		12951	0.83	0.83	0.83	0.98	0.98
	12961	0.95	0.96	0.83	0.83	0.83		12961	0.83	0.83	0.83	0.98	0.98
	12971	0.95	0.96	0.83	0.83	0.83		12971	0.83	0.83	0.83	0.98	0.98
	12981	0.95	0.96	0.83	0.84	0.83		12981	0.83	0.84	0.84	0.98	0.98
	12991	0.95	0.96	0.83	0.83	0.83		12991	0.83	0.83	0.83	0.98	0.98
	13001	0.95	0.96	0.83	0.83	0.83		13001	0.83	0.83	0.83	0.98	0.98
	13011	0.95	0.96	0.83	0.83	0.83		13011	0.83	0.83	0.83	0.98	0.98
	13021	0.95	0.96	0.83	0.83	0.83		13021	0.83	0.83	0.84	0.98	0.98
	13031	0.96	0.96	0.83	0.84	0.83		13031	0.83	0.84	0.84	0.99	0.98
	13041	0.96	0.96	0.83	0.84	0.84		13041	0.83	0.84	0.84	0.99	0.98
	13051	0.96	0.96	0.84	0.84	0.84		13051	0.84	0.85	0.85	0.99	0.99
	13061	0.96	0.96	0.85	0.85	0.85		13061	0.85	0.85	0.85	0.99	0.99
	13071	0.96	0.96	0.85	0.85	0.85		13071	0.85	0.85	0.85	0.99	0.99
	13081	0.96	0.96	0.85	0.85	0.85		13081	0.85	0.85	0.86	0.98	0.99
	13091	0.96	0.96	0.85	0.86	0.85		13091	0.85	0.86	0.86	0.98	0.99
	13101	0.96	0.96	0.85	0.86	0.85		13101	0.85	0.86	0.86	0.98	0.99
	13111	0.96	0.96	0.85	0.86	0.85		13111	0.85	0.86	0.86	0.98	0.99
	13121	0.96	0.96	0.85	0.86	0.85		13121	0.85	0.86	0.86	0.98	0.99
	13131	0.96	0.96	0.85	0.85	0.85		13131	0.85	0.86	0.86	0.99	0.99
	13141	0.96	0.96	0.85	0.86	0.85		13141	0.85	0.86	0.86	0.98	0.99
	13151	0.96	0.96	0.85	0.86	0.85		13151	0.85	0.86	0.86	0.98	0.99
	13161	0.96	0.96	0.85	0.85	0.85		13161	0.85	0.86	0.86	0.98	0.99
	13171	0.96	0.96	0.85	0.85	0.85		13171	0.85	0.86	0.86	0.98	0.99
	13181	0.96	0.96	0.85	0.85	0.84		13181	0.85	0.86	0.86	0.98	0.99
	13191	0.96	0.96	0.85	0.85	0.84		13191	0.85	0.86	0.86	0.98	0.99
	13201	0.96	0.96	0.84	0.85	0.84		13201	0.84	0.85	0.85	0.98	0.99
	13211	0.96	0.96	0.85	0.85	0.84		13211	0.85	0.86	0.86	0.98	0.99
	13221	0.96	0.96	0.85	0.85	0.84		13221	0.85	0.86	0.86	0.98	0.99
	13231	0.96	0.96	0.84	0.85	0.84		13231	0.84	0.86	0.86	0.98	0.99
	13241	0.96	0.96	0.84	0.85	0.84		13241	0.84	0.86	0.86	0.98	0.99
	13251	0.96	0.96	0.84	0.85	0.84		13251	0.84	0.86	0.86	0.98	0.99
	13261	0.96	0.96	0.84	0.85	0.84		13261	0.84	0.86	0.86	0.98	0.99
	13271	0.96	0.96	0.84	0.85	0.84		13271	0.84	0.85	0.86	0.98	0.99
	13281	0.96	0.96	0.84	0.85	0.84		13281	0.84	0.85	0.86	0.98	0.99
	13291	0.96	0.95	0.84	0.85	0.84		13291	0.84	0.85	0.85	0.98	0.99
	13301	0.96	0.95	0.84	0.85	0.84		13301	0.84	0.85	0.85	0.98	0.99
	13311	0.96	0.95	0.84	0.85	0.84		13311	0.84	0.85	0.85	0.98	0.99
	13321	0.96	0.95	0.84	0.85	0.84		13321	0.84	0.85	0.85	0.98	0.99
	13331	0.96	0.95	0.85	0.85	0.85		13331	0.85	0.85	0.86	0.98	0.99
	13341	0.96	0.96	0.85	0.86	0.85		13341	0.85	0.86	0.86	0.98	0.99
	13351	0.96	0.96	0.85	0.85	0.85		13351	0.85	0.86	0.86	0.98	0.99
	13361	0.96	0.96	0.85	0.85	0.85		13361	0.85	0.86	0.86	0.98	0.99
	13371	0.96	0.96	0.85	0.85	0.85		13371	0.85	0.86	0.87	0.98	0.99
	13381	0.96	0.96	0.85	0.86	0.85		13381	0.85	0.86	0.87	0.98	0.99
	13391	0.96	0.96	0.86	0.86	0.85		13391	0.86	0.86	0.87	0.98	0.99
	13401	0.96	0.96	0.85	0.85	0.85		13401	0.85	0.86	0.87	0.98	0.99
	13411	0.96	0.95	0.85	0.85	0.85		13411	0.85	0.86	0.87	0.98	0.99
	13421	0.96	0.95	0.85	0.85	0.85		13421	0.85	0.86	0.87	0.98	0.99
	13431	0.96	0.95	0.86	0.86	0.85		13431	0.86	0.86	0.87	0.98	0.99
	13441	0.96	0.95	0.86	0.86	0.85		13441	0.86	0.87	0.87	0.98	0.99
	13451	0.96	0.95	0.86	0.86	0.85		13451	0.86	0.87	0.87	0.98	0.99
	13461	0.96	0.95	0.86	0.86	0.85		13461	0.86	0.87	0.87	0.98	0.99
	13471	0.96	0.95	0.86	0.85	0.85		13471	0.86	0.87	0.87	0.98	0.99
	13481	0.96	0.95	0.86	0.85	0.85		13481	0.86	0.87	0.87	0.98	0.99
	13491	0.96	0.95	0.86	0.85	0.85		13491	0.86	0.86	0.87	0.98	0.99
	13501	0.96	0.95	0.85	0.85	0.85		13501	0.85	0.86	0.87	0.98	0.99
	13511	0.96	0.95	0.86	0.85	0.85		13511	0.86	0.86	0.87	0.98	0.99
	13521	0.96	0.95	0.86	0.85	0.85		13521	0.86	0.86	0.87	0.98	0.99
	13531	0.96	0.95	0.86	0.85	0.85		13531	0.86	0.86	0.87	0.98	0.99
	13541	0.96	0.95	0.86	0.85	0.85		13541	0.86	0.86	0.87	0.98	0.99
	13551	0.96	0.95	0.86	0.85	0.85		13551	0.86	0.86	0.87	0.98	0.99
	13561	0.96	0.95	0.85	0.85	0.85		13561	0.85	0.86	0.86	0.98	0.99
	13571	0.96	0.95	0.86	0.85	0.85		13571	0.86	0.86	0.86	0.98	0.99
	13581	0.96	0.95	0.86	0.85	0.85		13581	0.86	0.86	0.86	0.98	0.99
	13591	0.96	0.95	0.85	0.85	0.85		13591	0.85	0.86	0.86	0.98	0.99
	13601	0.96	0.95	0.85	0.85	0.85		13601	0.85	0.86	0.86	0.98	0.99
	13611	0.96	0.95	0.85	0.85	0.85		13611	0.85	0.86	0.86	0.98	0.99
	13621	0.96	0.95	0.86	0.85	0.85		13621	0.86	0.86	0.86	0.98	0.99
	13631	0.96	0.95	0.85	0.85	0.85		13631	0.85	0.86	0.86	0.98	0.99
	13641	0.96	0.95	0.85	0.85	0.85		13641	0.85	0.86	0.86	0.98	0.99
	13651	0.96	0.95	0.86	0.86	0.85		13651	0.86	0.86	0.86	0.98	0.99
	13661	0.96	0.95	0.86	0.86	0.85		13661	0.86	0.87	0.87	0.98	0.99
	13671	0.96	0.95	0.85	0.85	0.85		13671	0.85	0.86	0.86	0.98	0.99
	13681	0.96	0.95	0.85	0.85	0.85		13681	0.85	0.86	0.86	0.98	0.99
	13691	0.96	0.95	0.85	0.85	0.85		13691	0.85	0.86	0.86	0.98	0.99
	13701	0.96	0.96	0.85	0.85	0.84		13701	0.85	0.86	0.86	0.98	0.99
	13711	0.96	0.96	0.85	0.85	0.85		13711	0.85	0.86	0.86	0.98	0.99
	13721	0.96	0.96	0.85	0.85	0.84		13721	0.85	0.86	0.86	0.98	0.99
	13731	0.96	0.96	0.84	0.85	0.84		13731	0.84	0.85	0.85	0.98	0.99
	13741	0.96	0.95	0.84	0.84	0.84		13741	0.84	0.85	0.85	0.97	0.99
	13751	0.96	0.95	0.84	0.84	0.84		13751	0.84	0.85	0.85	0.97	0.99
	13761	0.96	0.95	0.84	0.84	0.84		13761	0.84	0.85	0.85	0.97	0.99
	13771	0.95	0.95	0.84	0.84	0.84		13771	0.84	0.85	0.85	0.97	0.99
	13781	0.95	0.95	0.84	0.84	0.83		13781	0.84	0.85	0.85	0.97	0.99
	13791	0.95	0.95	0.83	0.83	0.83		13791	0.83	0.84	0.84	0.97	0.99
	13801	0.95	0.95	0.83	0.84	0.83		13801	0.83	0.84	0.84	0.97	0.98
	13811	0.95	0.95	0.84	0.84	0.84		13811	0.84	0.85	0.85	0.97	0.98
	13821	0.95	0.95	0.84	0.84	0.84		13821	0.84	0.85	0.84	0.97	0.98
	13831	0.95	0.95	0.84	0.84	0.83		13831	0.84	0.84	0.84	0.97	0.98
	13841	0.95	0.95	0.83	0.83	0.83		13841	0.83	0.84	0.84	0.97	0.98
	13851	0.95	0.96	0.83	0.83	0.83		13851	0.83	0.84	0.84	0.97	0.98
	13861	0.95	0.96	0.83	0.83	0.83		13861	0.83	0.84	0.84	0.97	0.98
	13871	0.96	0.96	0.83	0.83	0.83		13871	0.83	0.84	0.84	0.97	0.98
	13881	0.96	0.96	0.83	0.83	0.83		13881	0.83	0.84	0.84	0.97	0.98
	13891	0.96	0.96	0.83	0.83	0.83		13891	0.83	0.84	0.84	0.97	0.98
	13901	0.96	0.96	0.83	0.83	0.83		13901	0.83	0.84	0.84	0.97	0.98
	13911	0.95	0.96	0.83	0.83	0.83		13911	0.83	0.84	0.84	0.97	0.98
	13921	0.96	0.96	0.83	0.83	0.83		13921	0.83	0.84	0.83	0.97	0.99
	13931	0.96	0.96	0.83	0.83	0.83		13931	0.83	0.84	0.83	0.97	0.99
	13941	0.96	0.96	0.83	0.83	0.83		13941	0.83	0.84	0.83	0.97	0.99
	13951	0.96	0.96	0.83	0.83	0.83		13951	0.83	0.83	0.83	0.97	0.99
	13961	0.96	0.96	0.83	0.83	0.83		13961	0.83	0.83	0.83	0.97	0.99
	13971	0.96	0.96	0.83	0.83	0.83		13971	0.83	0.83	0.83	0.97	0.99
	13981	0.96	0.96	0.83	0.82	0.83		13981	0.83	0.83	0.83	0.97	0.98
	13991	0.96	0.96	0.83	0.83	0.83		13991	0.83	0.83	0.83	0.97	0.98
	14001	0.96	0.96	0.83	0.83	0.83		14001	0.83	0.84	0.84	0.97	0.98
	14011	0.96	0.96	0.83	0.83	0.83		14011	0.83	0.84	0.84	0.97	0.98
	14021	0.96	0.96	0.83	0.83	0.83		14021	0.83	0.84	0.84	0.97	0.98
	14031	0.96	0.96	0.83	0.83	0.83		14031	0.83	0.84	0.84	0.97	0.98
	14041	0.96	0.96	0.83	0.83	0.83		14041	0.83	0.83	0.83	0.97	0.98
	14051	0.96	0.96	0.83	0.82	0.82		14051	0.83	0.83	0.83	0.97	0.98
	14061	0.96	0.96	0.83	0.82	0.82		14061	0.83	0.83	0.83	0.97	0.98
	14071	0.96	0.96	0.83	0.82	0.82		14071	0.83	0.83	0.83	0.97	0.98
	14081	0.96	0.96	0.83	0.82	0.82		14081	0.83	0.83	0.83	0.97	0.98
	14091	0.96	0.96	0.82	0.82	0.82		14091	0.82	0.83	0.82	0.97	0.98
	14101	0.96	0.96	0.82	0.82	0.82		14101	0.82	0.83	0.82	0.97	0.98
	14111	0.96	0.96	0.82	0.82	0.82		14111	0.82	0.82	0.82	0.97	0.98
	14121	0.96	0.96	0.82	0.82	0.82		14121	0.82	0.83	0.82	0.97	0.98
	14131	0.96	0.96	0.82	0.82	0.82		14131	0.82	0.83	0.82	0.97	0.98
	14141	0.96	0.96	0.82	0.81	0.82		14141	0.82	0.83	0.82	0.97	0.98
	14151	0.96	0.96	0.82	0.81	0.81		14151	0.82	0.82	0.82	0.97	0.98
	14161	0.96	0.96	0.82	0.81	0.81		14161	0.82	0.82	0.82	0.97	0.98
	14171	0.96	0.96	0.82	0.82	0.82		14171	0.82	0.83	0.82	0.97	0.98
	14181	0.96	0.97	0.82	0.82	0.82		14181	0.82	0.83	0.83	0.97	0.98
	14191	0.96	0.97	0.83	0.82	0.82		14191	0.83	0.83	0.83	0.97	0.98
	14201	0.96	0.97	0.82	0.82	0.82		14201	0.82	0.83	0.83	0.97	0.98
	14211	0.96	0.97	0.82	0.82	0.82		14211	0.82	0.83	0.83	0.97	0.98
	14221	0.96	0.97	0.83	0.82	0.82		14221	0.83	0.83	0.83	0.97	0.98
	14231	0.96	0.97	0.83	0.83	0.83		14231	0.83	0.83	0.83	0.97	0.98
	14241	0.96	0.97	0.83	0.83	0.83		14241	0.83	0.83	0.83	0.97	0.98
	14251	0.96	0.97	0.83	0.83	0.83		14251	0.83	0.83	0.83	0.97	0.98
	14261	0.96	0.97	0.84	0.83	0.83		14261	0.84	0.84	0.84	0.97	0.98
	14271	0.96	0.97	0.83	0.83	0.83		14271	0.83	0.84	0.84	0.97	0.98
	14281	0.96	0.97	0.83	0.83	0.83		14281	0.83	0.84	0.84	0.97	0.98
	14291	0.96	0.97	0.84	0.83	0.83		14291	0.84	0.84	0.84	0.98	0.98
	14301	0.96	0.97	0.84	0.83	0.84		14301	0.84	0.85	0.84	0.98	0.98
	14311	0.96	0.97	0.84	0.84	0.84		14311	0.84	0.85	0.84	0.98	0.98
	14321	0.96	0.97	0.84	0.84	0.84		14321	0.84	0.85	0.84	0.98	0.98
	14331	0.96	0.97	0.84	0.84	0.84		14331	0.84	0.85	0.84	0.98	0.98
	14341	0.96	0.97	0.84	0.83	0.84		14341	0.84	0.85	0.84	0.97	0.98
	14351	0.96	0.97	0.84	0.84	0.84		14351	0.84	0.85	0.84	0.97	0.98
	14361	0.96	0.97	0.84	0.84	0.84		14361	0.84	0.85	0.84	0.97	0.98
	14371	0.96	0.97	0.84	0.84	0.84		14371	0.84	0.85	0.84	0.97	0.98
	14381	0.96	0.97	0.85	0.84	0.84		14381	0.85	0.85	0.85	0.97	0.98
	14391	0.96	0.97	0.85	0.84	0.85		14391	0.85	0.85	0.85	0.97	0.98
	14401	0.96	0.97	0.85	0.85	0.85		14401	0.85	0.85	0.85	0.97	0.98
	14411	0.96	0.97	0.85	0.85	0.85		14411	0.85	0.85	0.85	0.98	0.98
	14421	0.96	0.97	0.85	0.85	0.85		14421	0.85	0.85	0.85	0.98	0.98
	14431	0.96	0.97	0.85	0.85	0.85		14431	0.85	0.85	0.85	0.98	0.98
	14441	0.96	0.97	0.85	0.85	0.85		14441	0.85	0.85	0.85	0.98	0.98
	14451	0.96	0.97	0.85	0.85	0.85		14451	0.85	0.85	0.85	0.98	0.98
	14461	0.96	0.97	0.85	0.85	0.85		14461	0.85	0.85	0.85	0.98	0.98
	14471	0.96	0.98	0.85	0.85	0.85		14471	0.85	0.85	0.85	0.98	0.98
	14481	0.96	0.98	0.85	0.85	0.85		14481	0.85	0.85	0.85	0.98	0.98
	14491	0.97	0.98	0.85	0.85	0.85		14491	0.85	0.85	0.85	0.98	0.98
	14501	0.97	0.98	0.85	0.86	0.86		14501	0.85	0.86	0.85	0.98	0.98
	14511	0.97	0.98	0.86	0.86	0.86		14511	0.86	0.86	0.85	0.98	0.98
	14521	0.97	0.98	0.86	0.86	0.86		14521	0.86	0.86	0.86	0.98	0.98
	14531	0.97	0.98	0.86	0.86	0.86		14531	0.86	0.86	0.86	0.98	0.98
	14541	0.97	0.98	0.86	0.86	0.86		14541	0.86	0.86	0.86	0.98	0.98
	14551	0.97	0.98	0.86	0.86	0.86		14551	0.86	0.86	0.86	0.98	0.98
	14561	0.97	0.98	0.86	0.86	0.86		14561	0.86	0.87	0.86	0.98	0.98
	14571	0.97	0.98	0.86	0.86	0.86		14571	0.86	0.87	0.86	0.98	0.98
	14581	0.97	0.98	0.87	0.86	0.86		14581	0.87	0.87	0.86	0.98	0.98
	14591	0.97	0.98	0.87	0.86	0.87		14591	0.87	0.87	0.86	0.98	0.98
	14601	0.97	0.98	0.87	0.87	0.87		14601	0.87	0.87	0.87	0.98	0.98
	14611	0.97	0.98	0.87	0.87	0.87		14611	0.87	0.87	0.87	0.98	0.98
	14621	0.97	0.98	0.87	0.87	0.87		14621	0.87	0.87	0.87	0.98	0.99
	14631	0.97	0.98	0.87	0.87	0.87		14631	0.87	0.87	0.87	0.98	0.99
	14641	0.97	0.98	0.88	0.87	0.87		14641	0.88	0.88	0.87	0.98	0.99
	14651	0.97	0.98	0.88	0.87	0.88		14651	0.88	0.88	0.87	0.98	0.99
	14661	0.97	0.98	0.88	0.87	0.88		14661	0.88	0.88	0.87	0.98	0.99
	14671	0.97	0.98	0.88	0.88	0.88		14671	0.88	0.88	0.88	0.98	0.99
	14681	0.97	0.98	0.89	0.88	0.89		14681	0.89	0.88	0.88	0.98	0.99
	14691	0.97	0.98	0.89	0.88	0.89		14691	0.89	0.89	0.88	0.98	0.99
	14701	0.97	0.98	0.89	0.88	0.89		14701	0.89	0.89	0.89	0.98	0.99
	14711	0.97	0.98	0.89	0.88	0.89		14711	0.89	0.89	0.89	0.98	0.99
	14721	0.97	0.98	0.89	0.89	0.89		14721	0.89	0.89	0.89	0.98	0.99
	14731	0.97	0.98	0.89	0.89	0.89		14731	0.89	0.89	0.89	0.98	0.99
	14741	0.97	0.98	0.9	0.89	0.9		14741	0.9	0.9	0.89	0.99	0.99
	14751	0.98	0.98	0.9	0.9	0.9		14751	0.9	0.9	0.9	0.99	0.99
	14761	0.98	0.98	0.9	0.9	0.9		14761	0.9	0.9	0.9	0.99	0.99
	14771	0.98	0.98	0.91	0.9	0.9		14771	0.91	0.91	0.9	0.99	0.99
	14781	0.98	0.98	0.91	0.9	0.9		14781	0.91	0.91	0.9	0.99	0.99
	14791	0.98	0.98	0.91	0.91	0.91		14791	0.91	0.91	0.91	0.99	0.99
	14801	0.98	0.98	0.91	0.91	0.91		14801	0.91	0.91	0.91	0.99	0.99
	14811	0.98	0.98	0.91	0.91	0.91		14811	0.91	0.91	0.91	0.98	0.99
	14821	0.98	0.98	0.91	0.91	0.91		14821	0.91	0.91	0.91	0.99	0.99
	14831	0.98	0.98	0.91	0.91	0.91		14831	0.91	0.91	0.91	0.99	0.99
	14841	0.98	0.98	0.92	0.91	0.92		14841	0.92	0.91	0.91	0.98	0.99
	14851	0.98	0.98	0.92	0.91	0.92		14851	0.92	0.92	0.91	0.98	0.99
	14861	0.98	0.98	0.92	0.91	0.92		14861	0.92	0.92	0.91	0.98	0.99
	14871	0.98	0.98	0.92	0.91	0.92		14871	0.92	0.92	0.91	0.98	0.99
	14881	0.98	0.98	0.92	0.91	0.92		14881	0.92	0.92	0.92	0.98	0.99
	14891	0.98	0.98	0.92	0.91	0.92		14891	0.92	0.92	0.91	0.98	0.99
	14901	0.98	0.98	0.92	0.91	0.92		14901	0.92	0.92	0.91	0.98	0.99
	14911	0.98	0.98	0.92	0.92	0.92		14911	0.92	0.92	0.92	0.98	0.99
	14921	0.98	0.98	0.92	0.92	0.92		14921	0.92	0.92	0.92	0.98	0.99
	14931	0.98	0.98	0.92	0.91	0.92		14931	0.92	0.92	0.91	0.98	0.99
	14941	0.98	0.98	0.92	0.91	0.91		14941	0.92	0.92	0.91	0.98	0.99
	14951	0.98	0.98	0.92	0.91	0.92		14951	0.92	0.92	0.92	0.98	0.99
	14961	0.98	0.98	0.92	0.91	0.92		14961	0.92	0.92	0.91	0.98	0.99
	14971	0.98	0.98	0.92	0.91	0.92		14971	0.92	0.92	0.91	0.98	0.99
	14981	0.98	0.98	0.92	0.91	0.92		14981	0.92	0.91	0.91	0.98	0.99
	14991	0.98	0.98	0.92	0.91	0.91		14991	0.92	0.91	0.91	0.98	0.99
	15001	0.98	0.98	0.92	0.91	0.92		15001	0.92	0.91	0.91	0.98	0.99
	15011	0.98	0.98	0.92	0.91	0.92		15011	0.92	0.91	0.91	0.98	0.99
	15021	0.98	0.98	0.92	0.92	0.92		15021	0.92	0.92	0.91	0.98	0.99
	15031	0.98	0.98	0.92	0.92	0.92		15031	0.92	0.92	0.91	0.98	0.99
	15041	0.98	0.98	0.92	0.92	0.92		15041	0.92	0.92	0.92	0.99	0.99
	15051	0.98	0.98	0.92	0.92	0.92		15051	0.92	0.92	0.92	0.99	0.99
	15061	0.98	0.98	0.92	0.92	0.92		15061	0.92	0.92	0.92	0.99	0.99
	15071	0.98	0.98	0.92	0.92	0.92		15071	0.92	0.92	0.92	0.99	0.99
	15081	0.98	0.98	0.92	0.92	0.92		15081	0.92	0.92	0.92	0.98	0.99
	15091	0.98	0.98	0.93	0.92	0.93		15091	0.93	0.92	0.92	0.98	0.99
	15101	0.98	0.98	0.92	0.92	0.92		15101	0.92	0.92	0.92	0.98	0.99
	15111	0.98	0.98	0.93	0.92	0.93		15111	0.93	0.92	0.92	0.98	0.99
	15121	0.98	0.98	0.92	0.92	0.93		15121	0.92	0.92	0.92	0.98	0.99
	15131	0.98	0.99	0.93	0.93	0.93		15131	0.93	0.92	0.92	0.98	0.99
	15141	0.98	0.99	0.93	0.92	0.93		15141	0.93	0.92	0.92	0.98	0.99
	15151	0.98	0.99	0.93	0.92	0.93		15151	0.93	0.92	0.92	0.98	0.99
	15161	0.98	0.99	0.93	0.92	0.93		15161	0.93	0.92	0.92	0.98	0.99
	15171	0.98	0.99	0.93	0.92	0.93		15171	0.93	0.92	0.92	0.98	0.99
	15181	0.98	0.98	0.93	0.92	0.93		15181	0.93	0.92	0.92	0.98	0.99
	15191	0.98	0.98	0.93	0.92	0.93		15191	0.93	0.92	0.92	0.98	0.99
	15201	0.98	0.98	0.93	0.92	0.93		15201	0.93	0.92	0.92	0.98	0.99
	15211	0.98	0.98	0.92	0.92	0.92		15211	0.92	0.92	0.92	0.98	0.99
	15221	0.98	0.98	0.92	0.91	0.92		15221	0.92	0.92	0.91	0.98	0.99
	15231	0.98	0.98	0.92	0.91	0.92		15231	0.92	0.92	0.91	0.98	0.99
	15241	0.98	0.98	0.92	0.91	0.92		15241	0.92	0.91	0.91	0.98	0.99
	15251	0.98	0.98	0.92	0.91	0.92		15251	0.92	0.92	0.91	0.98	0.99
	15261	0.98	0.98	0.92	0.91	0.92		15261	0.92	0.92	0.91	0.98	0.99
	15271	0.98	0.98	0.91	0.91	0.91		15271	0.91	0.91	0.91	0.98	0.99
	15281	0.98	0.98	0.91	0.91	0.91		15281	0.91	0.91	0.91	0.98	0.99
	15291	0.98	0.98	0.91	0.91	0.91		15291	0.91	0.91	0.9	0.98	0.99
	15301	0.98	0.98	0.91	0.9	0.91		15301	0.91	0.9	0.9	0.98	0.99
	15311	0.98	0.99	0.9	0.9	0.9		15311	0.9	0.9	0.9	0.98	0.99
	15321	0.98	0.99	0.9	0.9	0.9		15321	0.9	0.9	0.9	0.98	0.98
	15331	0.98	0.99	0.9	0.9	0.9		15331	0.9	0.9	0.9	0.98	0.98
	15341	0.98	0.99	0.9	0.9	0.9		15341	0.9	0.9	0.9	0.98	0.98
	15351	0.98	0.99	0.9	0.9	0.9		15351	0.9	0.9	0.9	0.98	0.98
	15361	0.98	0.99	0.9	0.9	0.9		15361	0.9	0.9	0.9	0.98	0.98
	15371	0.98	0.99	0.9	0.9	0.9		15371	0.9	0.9	0.9	0.98	0.98
	15381	0.98	0.99	0.9	0.89	0.9		15381	0.9	0.9	0.89	0.98	0.98
	15391	0.98	0.99	0.9	0.89	0.9		15391	0.9	0.9	0.89	0.98	0.98
	15401	0.98	0.99	0.9	0.89	0.9		15401	0.9	0.9	0.9	0.98	0.98
	15411	0.99	0.99	0.9	0.9	0.9		15411	0.9	0.9	0.9	0.98	0.98
	15421	0.99	0.99	0.9	0.9	0.9		15421	0.9	0.9	0.9	0.98	0.98
	15431	0.99	0.99	0.9	0.89	0.9		15431	0.9	0.9	0.9	0.98	0.98
	15441	0.99	0.99	0.9	0.89	0.9		15441	0.9	0.9	0.89	0.98	0.98
	15451	0.99	0.99	0.9	0.89	0.9		15451	0.9	0.9	0.89	0.98	0.98
	15461	0.98	0.99	0.9	0.89	0.9		15461	0.9	0.9	0.89	0.98	0.98
	15471	0.98	0.99	0.9	0.89	0.89		15471	0.9	0.9	0.89	0.98	0.98
	15481	0.98	0.99	0.9	0.89	0.9		15481	0.9	0.9	0.89	0.98	0.98
	15491	0.98	0.99	0.9	0.89	0.9		15491	0.9	0.9	0.9	0.98	0.98
	15501	0.98	0.99	0.9	0.89	0.89		15501	0.9	0.9	0.9	0.98	0.98
	15511	0.98	0.99	0.89	0.89	0.89		15511	0.89	0.9	0.89	0.98	0.98
	15521	0.98	0.99	0.89	0.89	0.89		15521	0.89	0.89	0.89	0.98	0.98
	15531	0.98	0.99	0.89	0.88	0.89		15531	0.89	0.89	0.89	0.98	0.98
	15541	0.98	0.99	0.89	0.88	0.89		15541	0.89	0.89	0.89	0.98	0.98
	15551	0.98	0.99	0.89	0.88	0.89		15551	0.89	0.89	0.89	0.98	0.98
	15561	0.98	0.99	0.89	0.88	0.89		15561	0.89	0.89	0.89	0.98	0.98
	15571	0.98	0.98	0.88	0.88	0.88		15571	0.88	0.89	0.89	0.98	0.98
	15581	0.98	0.98	0.88	0.88	0.88		15581	0.88	0.89	0.89	0.98	0.98
	15591	0.98	0.98	0.89	0.88	0.88		15591	0.89	0.89	0.89	0.98	0.98
	15601	0.97	0.98	0.88	0.88	0.88		15601	0.88	0.88	0.89	0.98	0.98
	15611	0.97	0.98	0.88	0.88	0.88		15611	0.88	0.88	0.89	0.98	0.98
	15621	0.97	0.98	0.88	0.88	0.88		15621	0.88	0.88	0.89	0.98	0.98
	15631	0.97	0.98	0.88	0.88	0.88		15631	0.88	0.88	0.89	0.98	0.98
	15641	0.97	0.98	0.88	0.88	0.88		15641	0.88	0.88	0.89	0.98	0.98
	15651	0.97	0.98	0.88	0.88	0.88		15651	0.88	0.88	0.88	0.98	0.98
	15661	0.97	0.98	0.88	0.88	0.88		15661	0.88	0.88	0.88	0.98	0.98
	15671	0.97	0.98	0.88	0.88	0.88		15671	0.88	0.88	0.88	0.97	0.98
	15681	0.97	0.98	0.87	0.87	0.87		15681	0.87	0.87	0.88	0.97	0.98
	15691	0.97	0.98	0.87	0.87	0.87		15691	0.87	0.87	0.88	0.97	0.98
	15701	0.97	0.98	0.87	0.87	0.87		15701	0.87	0.87	0.88	0.97	0.98
	15711	0.97	0.97	0.87	0.87	0.87		15711	0.87	0.87	0.87	0.97	0.98
	15721	0.97	0.97	0.87	0.87	0.87		15721	0.87	0.87	0.87	0.97	0.98
	15731	0.97	0.97	0.87	0.87	0.87		15731	0.87	0.87	0.87	0.97	0.98
	15741	0.97	0.97	0.87	0.87	0.87		15741	0.87	0.87	0.87	0.97	0.98
	15751	0.97	0.97	0.87	0.87	0.87		15751	0.87	0.87	0.87	0.97	0.98
	15761	0.97	0.97	0.87	0.87	0.87		15761	0.87	0.87	0.87	0.97	0.98
	15771	0.97	0.97	0.87	0.87	0.87		15771	0.87	0.87	0.87	0.97	0.98
	15781	0.97	0.97	0.87	0.87	0.87		15781	0.87	0.87	0.88	0.98	0.98
	15791	0.97	0.97	0.87	0.86	0.87		15791	0.87	0.87	0.88	0.98	0.98
	15801	0.97	0.97	0.87	0.86	0.86		15801	0.87	0.87	0.88	0.98	0.98
	15811	0.97	0.97	0.86	0.86	0.86		15811	0.86	0.87	0.87	0.98	0.98
	15821	0.97	0.97	0.86	0.86	0.86		15821	0.86	0.87	0.87	0.98	0.98
	15831	0.97	0.97	0.86	0.86	0.86		15831	0.86	0.87	0.87	0.98	0.98
	15841	0.97	0.97	0.86	0.86	0.86		15841	0.86	0.86	0.87	0.98	0.98
	15851	0.97	0.97	0.86	0.85	0.85		15851	0.86	0.86	0.87	0.98	0.98
	15861	0.97	0.97	0.86	0.85	0.85		15861	0.86	0.86	0.87	0.98	0.98
	15871	0.97	0.97	0.85	0.85	0.85		15871	0.85	0.85	0.86	0.98	0.98
	15881	0.97	0.97	0.85	0.85	0.85		15881	0.85	0.85	0.86	0.98	0.98
	15891	0.97	0.97	0.85	0.85	0.85		15891	0.85	0.85	0.86	0.98	0.98
	15901	0.97	0.97	0.85	0.85	0.85		15901	0.85	0.85	0.86	0.98	0.98
	15911	0.97	0.96	0.85	0.85	0.85		15911	0.85	0.85	0.86	0.98	0.98
	15921	0.97	0.97	0.85	0.85	0.85		15921	0.85	0.85	0.86	0.98	0.98
	15931	0.97	0.97	0.85	0.85	0.85		15931	0.85	0.85	0.86	0.98	0.98
	15941	0.97	0.97	0.86	0.85	0.85		15941	0.86	0.86	0.87	0.98	0.98
	15951	0.97	0.96	0.85	0.85	0.85		15951	0.85	0.86	0.87	0.98	0.98
	15961	0.96	0.96	0.86	0.85	0.85		15961	0.86	0.86	0.87	0.98	0.98
	15971	0.96	0.96	0.86	0.85	0.85		15971	0.86	0.86	0.87	0.98	0.98
	15981	0.96	0.96	0.85	0.85	0.85		15981	0.85	0.85	0.87	0.98	0.98
	15991	0.96	0.96	0.86	0.85	0.85		15991	0.86	0.86	0.87	0.98	0.98
	16001	0.96	0.96	0.86	0.85	0.85		16001	0.86	0.86	0.87	0.98	0.98
	16011	0.96	0.96	0.85	0.85	0.85		16011	0.85	0.85	0.87	0.98	0.98
	16021	0.96	0.96	0.85	0.85	0.85		16021	0.85	0.85	0.86	0.98	0.98
	16031	0.96	0.96	0.85	0.84	0.84		16031	0.85	0.85	0.86	0.98	0.98
	16041	0.96	0.96	0.85	0.84	0.84		16041	0.85	0.85	0.86	0.98	0.98
	16051	0.96	0.96	0.85	0.85	0.85		16051	0.85	0.86	0.87	0.98	0.98
	16061	0.96	0.96	0.85	0.84	0.84		16061	0.85	0.86	0.86	0.98	0.98
	16071	0.96	0.96	0.85	0.84	0.84		16071	0.85	0.85	0.86	0.98	0.97
	16081	0.96	0.96	0.85	0.84	0.84		16081	0.85	0.85	0.86	0.98	0.97
	16091	0.96	0.96	0.85	0.84	0.84		16091	0.85	0.85	0.86	0.98	0.97
	16101	0.96	0.96	0.85	0.84	0.84		16101	0.85	0.85	0.86	0.98	0.97
	16111	0.96	0.96	0.85	0.84	0.84		16111	0.85	0.85	0.86	0.98	0.97
	16121	0.96	0.96	0.85	0.84	0.84		16121	0.85	0.85	0.86	0.98	0.97
	16131	0.96	0.96	0.85	0.84	0.84		16131	0.85	0.85	0.86	0.98	0.97
	16141	0.96	0.96	0.85	0.84	0.85		16141	0.85	0.86	0.86	0.98	0.97
	16151	0.96	0.96	0.85	0.85	0.85		16151	0.85	0.86	0.86	0.98	0.97
	16161	0.96	0.96	0.85	0.84	0.84		16161	0.85	0.85	0.86	0.98	0.97
	16171	0.96	0.96	0.85	0.84	0.84		16171	0.85	0.85	0.86	0.98	0.97
	16181	0.96	0.96	0.85	0.84	0.84		16181	0.85	0.85	0.86	0.98	0.97
	16191	0.96	0.96	0.84	0.84	0.84		16191	0.84	0.85	0.86	0.98	0.97
	16201	0.96	0.96	0.85	0.84	0.84		16201	0.85	0.85	0.86	0.98	0.97
	16211	0.96	0.96	0.85	0.84	0.85		16211	0.85	0.86	0.86	0.98	0.97
	16221	0.96	0.96	0.85	0.85	0.85		16221	0.85	0.86	0.87	0.98	0.97
	16231	0.96	0.96	0.85	0.85	0.85		16231	0.85	0.86	0.86	0.98	0.97
	16241	0.96	0.96	0.86	0.85	0.85		16241	0.86	0.86	0.87	0.98	0.97
	16251	0.96	0.96	0.85	0.85	0.85		16251	0.85	0.86	0.87	0.98	0.97
	16261	0.96	0.96	0.85	0.85	0.85		16261	0.85	0.85	0.86	0.98	0.97
	16271	0.96	0.96	0.86	0.85	0.85		16271	0.86	0.86	0.87	0.98	0.97
	16281	0.96	0.96	0.86	0.85	0.85		16281	0.86	0.86	0.87	0.98	0.97
	16291	0.96	0.96	0.86	0.85	0.85		16291	0.86	0.86	0.87	0.98	0.97
	16301	0.96	0.96	0.86	0.86	0.86		16301	0.86	0.86	0.87	0.98	0.97
	16311	0.96	0.96	0.87	0.86	0.86		16311	0.87	0.87	0.88	0.98	0.97
	16321	0.96	0.95	0.86	0.86	0.86		16321	0.86	0.86	0.87	0.98	0.97
	16331	0.96	0.95	0.86	0.86	0.86		16331	0.86	0.86	0.87	0.98	0.97
	16341	0.96	0.95	0.86	0.86	0.86		16341	0.86	0.86	0.87	0.98	0.97
	16351	0.96	0.95	0.86	0.86	0.86		16351	0.86	0.86	0.87	0.98	0.97
	16361	0.96	0.95	0.86	0.86	0.86		16361	0.86	0.86	0.87	0.98	0.97
	16371	0.96	0.95	0.86	0.86	0.86		16371	0.86	0.86	0.87	0.98	0.97
	16381	0.96	0.95	0.87	0.86	0.86		16381	0.87	0.86	0.88	0.98	0.97
	16391	0.96	0.95	0.86	0.86	0.86		16391	0.86	0.86	0.88	0.98	0.97
	16401	0.95	0.95	0.86	0.86	0.86		16401	0.86	0.86	0.88	0.98	0.97
	16411	0.95	0.95	0.86	0.86	0.86		16411	0.86	0.86	0.88	0.98	0.97
	16421	0.95	0.95	0.86	0.86	0.86		16421	0.86	0.86	0.87	0.98	0.97
	16431	0.95	0.95	0.86	0.86	0.85		16431	0.86	0.86	0.87	0.98	0.97
	16441	0.95	0.95	0.86	0.86	0.86		16441	0.86	0.86	0.87	0.98	0.97
	16451	0.95	0.95	0.86	0.85	0.85		16451	0.86	0.86	0.87	0.98	0.97
	16461	0.95	0.95	0.86	0.85	0.85		16461	0.86	0.86	0.87	0.98	0.97
	16471	0.95	0.95	0.86	0.85	0.85		16471	0.86	0.86	0.87	0.98	0.97
	16481	0.95	0.95	0.86	0.85	0.85		16481	0.86	0.86	0.87	0.98	0.97
	16491	0.95	0.94	0.86	0.85	0.85		16491	0.86	0.86	0.87	0.98	0.97
	16501	0.95	0.95	0.86	0.85	0.85		16501	0.86	0.86	0.87	0.98	0.97
	16511	0.95	0.95	0.86	0.85	0.85		16511	0.86	0.86	0.87	0.98	0.97
	16521	0.95	0.95	0.86	0.86	0.85		16521	0.86	0.86	0.87	0.98	0.97
	16531	0.95	0.95	0.86	0.86	0.85		16531	0.86	0.86	0.87	0.98	0.97
	16541	0.95	0.95	0.86	0.86	0.86		16541	0.86	0.86	0.87	0.98	0.97
	16551	0.95	0.95	0.86	0.86	0.86		16551	0.86	0.86	0.87	0.98	0.97
	16561	0.95	0.95	0.86	0.86	0.86		16561	0.86	0.86	0.87	0.98	0.97
	16571	0.95	0.95	0.86	0.86	0.86		16571	0.86	0.86	0.87	0.98	0.97
	16581	0.95	0.95	0.87	0.86	0.86		16581	0.87	0.86	0.88	0.98	0.97
	16591	0.95	0.95	0.87	0.86	0.86		16591	0.87	0.87	0.88	0.98	0.97
	16601	0.96	0.95	0.87	0.86	0.86		16601	0.87	0.87	0.88	0.98	0.97
	16611	0.96	0.95	0.87	0.86	0.86		16611	0.87	0.87	0.88	0.98	0.97
	16621	0.96	0.95	0.87	0.86	0.86		16621	0.87	0.87	0.87	0.98	0.97
	16631	0.96	0.95	0.87	0.86	0.86		16631	0.87	0.86	0.87	0.98	0.97
	16641	0.96	0.95	0.87	0.86	0.86		16641	0.87	0.86	0.87	0.98	0.97
	16651	0.96	0.95	0.87	0.86	0.86		16651	0.87	0.86	0.88	0.98	0.97
	16661	0.96	0.95	0.87	0.86	0.87		16661	0.87	0.87	0.88	0.98	0.97
	16671	0.96	0.95	0.87	0.86	0.86		16671	0.87	0.86	0.87	0.98	0.97
	16681	0.95	0.95	0.87	0.86	0.87		16681	0.87	0.87	0.88	0.98	0.97
	16691	0.95	0.95	0.87	0.87	0.87		16691	0.87	0.87	0.88	0.98	0.97
	16701	0.95	0.95	0.87	0.87	0.87		16701	0.87	0.87	0.88	0.98	0.97
	16711	0.96	0.95	0.87	0.87	0.87		16711	0.87	0.87	0.88	0.98	0.97
	16721	0.95	0.95	0.87	0.87	0.87		16721	0.87	0.87	0.88	0.98	0.97
	16731	0.96	0.95	0.87	0.87	0.87		16731	0.87	0.87	0.88	0.98	0.97
	16741	0.96	0.95	0.87	0.87	0.87		16741	0.87	0.87	0.88	0.98	0.97
	16751	0.96	0.95	0.87	0.87	0.87		16751	0.87	0.87	0.88	0.98	0.97
	16761	0.96	0.95	0.87	0.87	0.87		16761	0.87	0.87	0.88	0.98	0.97
	16771	0.96	0.95	0.87	0.87	0.87		16771	0.87	0.87	0.88	0.98	0.97
	16781	0.95	0.95	0.87	0.87	0.87		16781	0.87	0.87	0.88	0.98	0.97
	16791	0.96	0.95	0.88	0.87	0.87		16791	0.88	0.87	0.88	0.98	0.97
	16801	0.96	0.95	0.88	0.87	0.87		16801	0.88	0.87	0.88	0.98	0.97
	16811	0.96	0.95	0.88	0.87	0.87		16811	0.88	0.88	0.88	0.98	0.97
	16821	0.96	0.96	0.88	0.87	0.87		16821	0.88	0.88	0.88	0.98	0.97
	16831	0.96	0.96	0.88	0.88	0.88		16831	0.88	0.88	0.88	0.98	0.97
	16841	0.96	0.96	0.89	0.88	0.88		16841	0.89	0.88	0.89	0.98	0.97
	16851	0.96	0.96	0.89	0.88	0.88		16851	0.89	0.89	0.89	0.98	0.97
	16861	0.96	0.96	0.89	0.88	0.88		16861	0.89	0.89	0.89	0.98	0.97
	16871	0.96	0.96	0.89	0.88	0.88		16871	0.89	0.89	0.89	0.98	0.97
	16881	0.96	0.96	0.89	0.88	0.88		16881	0.89	0.89	0.89	0.98	0.97
	16891	0.96	0.96	0.89	0.88	0.88		16891	0.89	0.89	0.89	0.98	0.97
	16901	0.96	0.96	0.89	0.88	0.88		16901	0.89	0.89	0.89	0.98	0.97
	16911	0.96	0.96	0.88	0.88	0.88		16911	0.88	0.89	0.89	0.98	0.97
	16921	0.96	0.96	0.88	0.88	0.88		16921	0.88	0.89	0.89	0.98	0.97
	16931	0.96	0.96	0.88	0.88	0.88		16931	0.88	0.88	0.88	0.98	0.97
	16941	0.96	0.96	0.88	0.88	0.88		16941	0.88	0.88	0.88	0.98	0.97
	16951	0.96	0.96	0.88	0.88	0.88		16951	0.88	0.88	0.88	0.98	0.97
	16961	0.96	0.96	0.88	0.88	0.88		16961	0.88	0.88	0.88	0.98	0.97
	16971	0.96	0.96	0.88	0.88	0.88		16971	0.88	0.88	0.88	0.98	0.97
	16981	0.96	0.96	0.88	0.88	0.88		16981	0.88	0.88	0.88	0.98	0.97
	16991	0.96	0.96	0.88	0.88	0.88		16991	0.88	0.88	0.88	0.98	0.97
	17001	0.96	0.96	0.88	0.88	0.88		17001	0.88	0.88	0.88	0.98	0.97
	17011	0.96	0.96	0.88	0.88	0.88		17011	0.88	0.88	0.88	0.98	0.97
	17021	0.96	0.96	0.88	0.88	0.88		17021	0.88	0.88	0.88	0.98	0.97
	17031	0.96	0.96	0.88	0.88	0.88		17031	0.88	0.88	0.88	0.98	0.97
	17041	0.96	0.97	0.88	0.88	0.88		17041	0.88	0.88	0.88	0.98	0.97
	17051	0.96	0.97	0.88	0.88	0.88		17051	0.88	0.88	0.88	0.98	0.97
	17061	0.96	0.96	0.88	0.88	0.88		17061	0.88	0.88	0.88	0.98	0.97
	17071	0.96	0.97	0.88	0.88	0.88		17071	0.88	0.88	0.88	0.98	0.97
	17081	0.96	0.97	0.88	0.88	0.88		17081	0.88	0.88	0.88	0.98	0.97
	17091	0.96	0.97	0.88	0.88	0.88		17091	0.88	0.88	0.88	0.98	0.97
	17101	0.96	0.97	0.88	0.88	0.88		17101	0.88	0.88	0.89	0.98	0.97
	17111	0.96	0.97	0.88	0.88	0.88		17111	0.88	0.88	0.89	0.98	0.97
	17121	0.96	0.97	0.88	0.89	0.88		17121	0.88	0.88	0.89	0.98	0.97
	17131	0.96	0.97	0.89	0.89	0.89		17131	0.89	0.88	0.89	0.98	0.97
	17141	0.96	0.97	0.89	0.89	0.89		17141	0.89	0.88	0.89	0.98	0.97
	17151	0.96	0.97	0.89	0.89	0.89		17151	0.89	0.89	0.89	0.98	0.97
	17161	0.96	0.97	0.89	0.89	0.89		17161	0.89	0.89	0.89	0.98	0.97
	17171	0.96	0.97	0.89	0.89	0.89		17171	0.89	0.89	0.89	0.98	0.97
	17181	0.96	0.97	0.89	0.89	0.89		17181	0.89	0.89	0.89	0.98	0.97
	17191	0.96	0.97	0.89	0.89	0.89		17191	0.89	0.89	0.89	0.98	0.97
	17201	0.96	0.97	0.89	0.89	0.89		17201	0.89	0.89	0.89	0.98	0.97
	17211	0.96	0.97	0.89	0.89	0.89		17211	0.89	0.89	0.89	0.98	0.97
	17221	0.96	0.97	0.88	0.89	0.89		17221	0.88	0.88	0.89	0.98	0.97
	17231	0.97	0.97	0.88	0.89	0.89		17231	0.88	0.88	0.89	0.98	0.97
	17241	0.97	0.97	0.88	0.89	0.89		17241	0.88	0.88	0.89	0.98	0.97
	17251	0.97	0.97	0.89	0.89	0.89		17251	0.89	0.89	0.89	0.98	0.97
	17261	0.97	0.97	0.89	0.89	0.89		17261	0.89	0.89	0.89	0.98	0.97
	17271	0.97	0.97	0.89	0.89	0.89		17271	0.89	0.89	0.89	0.98	0.97
	17281	0.97	0.97	0.89	0.89	0.89		17281	0.89	0.89	0.89	0.98	0.97
	17291	0.97	0.97	0.88	0.89	0.89		17291	0.88	0.88	0.89	0.98	0.97
	17301	0.97	0.97	0.88	0.89	0.89		17301	0.88	0.88	0.89	0.98	0.97
	17311	0.97	0.97	0.88	0.89	0.89		17311	0.88	0.88	0.89	0.98	0.97
	17321	0.97	0.97	0.89	0.89	0.89		17321	0.89	0.89	0.89	0.98	0.97
	17331	0.97	0.97	0.89	0.89	0.89		17331	0.89	0.89	0.89	0.98	0.97
	17341	0.97	0.97	0.89	0.89	0.89		17341	0.89	0.89	0.89	0.98	0.97
	17351	0.97	0.97	0.89	0.89	0.89		17351	0.89	0.89	0.89	0.98	0.97
	17361	0.97	0.97	0.89	0.89	0.89		17361	0.89	0.89	0.89	0.98	0.97
	17371	0.97	0.97	0.89	0.89	0.89		17371	0.89	0.89	0.89	0.98	0.97
	17381	0.97	0.97	0.88	0.88	0.89		17381	0.88	0.88	0.89	0.98	0.97
	17391	0.97	0.97	0.88	0.88	0.89		17391	0.88	0.88	0.88	0.98	0.97
	17401	0.97	0.97	0.89	0.89	0.89		17401	0.89	0.88	0.88	0.98	0.97
	17411	0.97	0.97	0.88	0.89	0.89		17411	0.88	0.88	0.88	0.98	0.97
	17421	0.97	0.97	0.89	0.89	0.89		17421	0.89	0.88	0.88	0.98	0.97
	17431	0.97	0.97	0.89	0.89	0.89		17431	0.89	0.88	0.88	0.98	0.97
	17441	0.97	0.97	0.89	0.89	0.89		17441	0.89	0.88	0.89	0.98	0.97
	17451	0.97	0.97	0.89	0.89	0.89		17451	0.89	0.88	0.89	0.98	0.97
	17461	0.97	0.97	0.89	0.89	0.9		17461	0.89	0.89	0.89	0.98	0.97
	17471	0.97	0.97	0.89	0.89	0.89		17471	0.89	0.88	0.89	0.98	0.97
	17481	0.97	0.97	0.89	0.89	0.89		17481	0.89	0.88	0.89	0.98	0.97
	17491	0.97	0.97	0.89	0.89	0.89		17491	0.89	0.88	0.88	0.98	0.97
	17501	0.98	0.98	0.89	0.89	0.89		17501	0.89	0.88	0.88	0.98	0.97
	17511	0.97	0.97	0.88	0.89	0.89		17511	0.88	0.88	0.88	0.98	0.97
	17521	0.97	0.97	0.88	0.89	0.89		17521	0.88	0.88	0.88	0.98	0.97
	17531	0.97	0.97	0.88	0.89	0.89		17531	0.88	0.88	0.88	0.98	0.97
	17541	0.97	0.97	0.88	0.88	0.89		17541	0.88	0.88	0.88	0.98	0.97
	17551	0.97	0.97	0.88	0.88	0.89		17551	0.88	0.88	0.88	0.98	0.97
	17561	0.97	0.97	0.88	0.88	0.89		17561	0.88	0.88	0.88	0.98	0.97
	17571	0.97	0.97	0.88	0.88	0.88		17571	0.88	0.88	0.88	0.98	0.97
	17581	0.97	0.97	0.88	0.88	0.88		17581	0.88	0.87	0.88	0.98	0.97
	17591	0.97	0.97	0.87	0.88	0.88		17591	0.87	0.87	0.87	0.98	0.97
	17601	0.97	0.97	0.87	0.88	0.88		17601	0.87	0.87	0.87	0.98	0.97
	17611	0.98	0.97	0.87	0.88	0.88		17611	0.87	0.87	0.87	0.98	0.97
	17621	0.98	0.97	0.87	0.88	0.88		17621	0.87	0.87	0.87	0.98	0.97
	17631	0.98	0.97	0.87	0.88	0.88		17631	0.87	0.87	0.87	0.98	0.97
	17641	0.98	0.98	0.87	0.87	0.87		17641	0.87	0.87	0.87	0.98	0.97
	17651	0.98	0.98	0.87	0.87	0.87		17651	0.87	0.86	0.86	0.98	0.97
	17661	0.98	0.97	0.86	0.87	0.87		17661	0.86	0.86	0.86	0.98	0.97
	17671	0.98	0.98	0.87	0.87	0.87		17671	0.87	0.86	0.87	0.98	0.97
	17681	0.98	0.98	0.87	0.87	0.87		17681	0.87	0.86	0.87	0.98	0.97
	17691	0.98	0.97	0.86	0.87	0.87		17691	0.86	0.86	0.87	0.98	0.97
	17701	0.97	0.97	0.86	0.87	0.87		17701	0.86	0.86	0.86	0.98	0.97
	17711	0.97	0.97	0.86	0.87	0.87		17711	0.86	0.86	0.86	0.98	0.97
	17721	0.97	0.97	0.86	0.87	0.87		17721	0.86	0.86	0.86	0.98	0.97
	17731	0.97	0.97	0.86	0.87	0.87		17731	0.86	0.86	0.86	0.98	0.97
	17741	0.97	0.98	0.86	0.87	0.87		17741	0.86	0.86	0.87	0.98	0.97
	17751	0.97	0.97	0.86	0.87	0.87		17751	0.86	0.86	0.86	0.98	0.97
	17761	0.98	0.98	0.86	0.87	0.87		17761	0.86	0.86	0.86	0.98	0.97
	17771	0.98	0.98	0.86	0.87	0.87		17771	0.86	0.86	0.86	0.98	0.97
	17781	0.98	0.98	0.86	0.87	0.87		17781	0.86	0.86	0.86	0.98	0.97
	17791	0.98	0.97	0.86	0.87	0.87		17791	0.86	0.86	0.86	0.97	0.97
	17801	0.98	0.97	0.86	0.87	0.87		17801	0.86	0.86	0.86	0.97	0.97
	17811	0.97	0.97	0.86	0.87	0.87		17811	0.86	0.86	0.86	0.97	0.97
	17821	0.97	0.97	0.86	0.87	0.87		17821	0.86	0.86	0.86	0.97	0.97
	17831	0.97	0.97	0.86	0.87	0.87		17831	0.86	0.86	0.86	0.97	0.97
	17841	0.97	0.97	0.86	0.86	0.86		17841	0.86	0.85	0.86	0.97	0.97
	17851	0.97	0.97	0.86	0.86	0.86		17851	0.86	0.85	0.86	0.97	0.97
	17861	0.97	0.97	0.86	0.86	0.87		17861	0.86	0.86	0.86	0.97	0.97
	17871	0.97	0.97	0.86	0.86	0.86		17871	0.86	0.85	0.86	0.97	0.97
	17881	0.97	0.97	0.86	0.86	0.86		17881	0.86	0.85	0.86	0.97	0.97
	17891	0.97	0.97	0.86	0.86	0.86		17891	0.86	0.86	0.86	0.97	0.97
	17901	0.97	0.97	0.86	0.86	0.86		17901	0.86	0.86	0.86	0.97	0.97
	17911	0.97	0.97	0.86	0.86	0.86		17911	0.86	0.86	0.86	0.97	0.97
	17921	0.97	0.97	0.86	0.86	0.86		17921	0.86	0.86	0.86	0.97	0.97
	17931	0.97	0.97	0.86	0.86	0.86		17931	0.86	0.86	0.86	0.97	0.97
	17941	0.97	0.97	0.86	0.86	0.86		17941	0.86	0.86	0.86	0.97	0.97
	17951	0.97	0.97	0.86	0.86	0.86		17951	0.86	0.86	0.86	0.97	0.97
	17961	0.97	0.97	0.86	0.86	0.86		17961	0.86	0.86	0.86	0.97	0.97
	17971	0.97	0.97	0.86	0.86	0.86		17971	0.86	0.86	0.86	0.97	0.97
	17981	0.97	0.97	0.86	0.86	0.86		17981	0.86	0.86	0.86	0.97	0.97
	17991	0.97	0.97	0.86	0.86	0.86		17991	0.86	0.86	0.86	0.97	0.97
	18001	0.97	0.97	0.86	0.86	0.86		18001	0.86	0.86	0.86	0.97	0.97
	18011	0.97	0.97	0.86	0.86	0.86		18011	0.86	0.86	0.86	0.97	0.97
	18021	0.97	0.97	0.85	0.86	0.85		18021	0.85	0.85	0.85	0.97	0.97
	18031	0.97	0.97	0.85	0.86	0.86		18031	0.85	0.85	0.85	0.97	0.97
	18041	0.97	0.97	0.85	0.86	0.86		18041	0.85	0.85	0.85	0.97	0.97
	18051	0.97	0.97	0.85	0.86	0.86		18051	0.85	0.85	0.85	0.97	0.97
	18061	0.97	0.97	0.85	0.85	0.85		18061	0.85	0.85	0.85	0.96	0.97
	18071	0.97	0.97	0.85	0.85	0.85		18071	0.85	0.85	0.85	0.96	0.97
	18081	0.97	0.97	0.85	0.85	0.85		18081	0.85	0.85	0.85	0.97	0.97
	18091	0.97	0.96	0.84	0.85	0.85		18091	0.84	0.84	0.85	0.97	0.97
	18101	0.97	0.96	0.84	0.85	0.85		18101	0.84	0.84	0.84	0.97	0.97
	18111	0.97	0.96	0.84	0.85	0.85		18111	0.84	0.84	0.84	0.97	0.97
	18121	0.97	0.96	0.84	0.84	0.84		18121	0.84	0.84	0.84	0.97	0.97
	18131	0.97	0.96	0.84	0.84	0.84		18131	0.84	0.83	0.83	0.97	0.97
	18141	0.97	0.96	0.84	0.84	0.84		18141	0.84	0.83	0.83	0.96	0.97
	18151	0.97	0.96	0.83	0.84	0.84		18151	0.83	0.83	0.83	0.96	0.97
	18161	0.97	0.96	0.83	0.84	0.84		18161	0.83	0.83	0.83	0.96	0.97
	18171	0.97	0.96	0.83	0.84	0.83		18171	0.83	0.83	0.83	0.96	0.97
	18181	0.97	0.96	0.83	0.84	0.83		18181	0.83	0.83	0.83	0.96	0.97
	18191	0.97	0.97	0.83	0.84	0.83		18191	0.83	0.83	0.83	0.96	0.97
	18201	0.97	0.97	0.83	0.84	0.83		18201	0.83	0.83	0.83	0.96	0.97
	18211	0.97	0.97	0.83	0.83	0.83		18211	0.83	0.83	0.82	0.96	0.96
	18221	0.97	0.97	0.83	0.84	0.83		18221	0.83	0.83	0.83	0.96	0.96
	18231	0.96	0.96	0.83	0.83	0.83		18231	0.83	0.83	0.83	0.96	0.97
	18241	0.96	0.96	0.83	0.83	0.83		18241	0.83	0.83	0.82	0.96	0.97
	18251	0.96	0.96	0.82	0.83	0.82		18251	0.82	0.82	0.82	0.96	0.97
	18261	0.96	0.97	0.82	0.83	0.82		18261	0.82	0.82	0.82	0.96	0.97
	18271	0.96	0.96	0.82	0.83	0.82		18271	0.82	0.82	0.82	0.96	0.97
	18281	0.96	0.96	0.82	0.83	0.82		18281	0.82	0.82	0.82	0.96	0.97
	18291	0.96	0.96	0.82	0.82	0.82		18291	0.82	0.82	0.82	0.96	0.97
	18301	0.96	0.96	0.82	0.82	0.82		18301	0.82	0.82	0.82	0.96	0.96
	18311	0.96	0.96	0.82	0.82	0.82		18311	0.82	0.82	0.82	0.97	0.96
	18321	0.96	0.96	0.82	0.82	0.82		18321	0.82	0.82	0.82	0.97	0.96
	18331	0.96	0.96	0.82	0.82	0.82		18331	0.82	0.82	0.82	0.97	0.96
	18341	0.96	0.96	0.82	0.82	0.82		18341	0.82	0.82	0.81	0.97	0.96
	18351	0.96	0.96	0.81	0.82	0.82		18351	0.81	0.81	0.81	0.97	0.96
	18361	0.96	0.96	0.81	0.82	0.82		18361	0.81	0.81	0.81	0.97	0.96
	18371	0.96	0.96	0.81	0.82	0.82		18371	0.81	0.81	0.81	0.97	0.96
	18381	0.96	0.96	0.81	0.82	0.82		18381	0.81	0.82	0.81	0.96	0.96
	18391	0.96	0.96	0.81	0.82	0.82		18391	0.81	0.82	0.81	0.96	0.96
	18401	0.96	0.96	0.81	0.82	0.82		18401	0.81	0.81	0.81	0.96	0.96
	18411	0.96	0.96	0.81	0.82	0.82		18411	0.81	0.82	0.81	0.97	0.96
	18421	0.96	0.96	0.81	0.82	0.82		18421	0.81	0.82	0.81	0.97	0.96
	18431	0.96	0.96	0.81	0.82	0.82		18431	0.81	0.81	0.81	0.96	0.96
	18441	0.96	0.96	0.81	0.81	0.81		18441	0.81	0.81	0.81	0.96	0.96
	18451	0.96	0.96	0.81	0.81	0.81		18451	0.81	0.81	0.81	0.97	0.96
	18461	0.96	0.96	0.81	0.81	0.81		18461	0.81	0.81	0.81	0.97	0.96
	18471	0.96	0.96	0.81	0.82	0.81		18471	0.81	0.81	0.81	0.97	0.96
	18481	0.96	0.96	0.81	0.82	0.81		18481	0.81	0.81	0.81	0.96	0.96
	18491	0.96	0.96	0.81	0.82	0.82		18491	0.81	0.82	0.81	0.97	0.96
	18501	0.96	0.96	0.81	0.82	0.82		18501	0.81	0.82	0.81	0.97	0.96
	18511	0.96	0.96	0.81	0.82	0.82		18511	0.81	0.82	0.81	0.97	0.96
	18521	0.96	0.96	0.81	0.82	0.82		18521	0.81	0.82	0.81	0.97	0.96
	18531	0.96	0.96	0.81	0.82	0.81		18531	0.81	0.82	0.81	0.97	0.96
	18541	0.96	0.95	0.81	0.82	0.81		18541	0.81	0.82	0.81	0.97	0.96
	18551	0.96	0.95	0.81	0.81	0.81		18551	0.81	0.81	0.81	0.97	0.96
	18561	0.96	0.95	0.8	0.81	0.81		18561	0.8	0.81	0.8	0.97	0.96
	18571	0.96	0.95	0.8	0.81	0.81		18571	0.8	0.81	0.8	0.97	0.96
	18581	0.96	0.95	0.81	0.81	0.81		18581	0.81	0.81	0.8	0.97	0.96
	18591	0.96	0.95	0.81	0.81	0.81		18591	0.81	0.81	0.8	0.96	0.96
	18601	0.96	0.95	0.81	0.81	0.81		18601	0.81	0.81	0.8	0.96	0.96
	18611	0.96	0.95	0.81	0.81	0.81		18611	0.81	0.81	0.8	0.96	0.96
	18621	0.95	0.95	0.81	0.81	0.81		18621	0.81	0.81	0.8	0.97	0.96
	18631	0.95	0.95	0.8	0.81	0.8		18631	0.8	0.81	0.8	0.97	0.96
	18641	0.95	0.95	0.81	0.81	0.81		18641	0.81	0.82	0.81	0.97	0.96
	18651	0.95	0.95	0.81	0.81	0.81		18651	0.81	0.82	0.81	0.97	0.96
	18661	0.95	0.95	0.81	0.81	0.81		18661	0.81	0.82	0.81	0.97	0.96
	18671	0.95	0.95	0.81	0.81	0.81		18671	0.81	0.82	0.81	0.97	0.96
	18681	0.95	0.95	0.81	0.81	0.81		18681	0.81	0.82	0.81	0.97	0.96
	18691	0.95	0.95	0.81	0.81	0.81		18691	0.81	0.82	0.81	0.97	0.96
	18701	0.96	0.95	0.81	0.82	0.81		18701	0.81	0.82	0.81	0.97	0.96
	18711	0.96	0.95	0.81	0.82	0.81		18711	0.81	0.82	0.81	0.97	0.96
	18721	0.96	0.95	0.81	0.81	0.81		18721	0.81	0.82	0.8	0.97	0.96
	18731	0.96	0.95	0.81	0.81	0.81		18731	0.81	0.82	0.8	0.97	0.96
	18741	0.96	0.95	0.81	0.81	0.81		18741	0.81	0.81	0.8	0.97	0.95
	18751	0.96	0.95	0.81	0.81	0.81		18751	0.81	0.82	0.8	0.97	0.95
	18761	0.96	0.95	0.8	0.81	0.81		18761	0.8	0.81	0.8	0.97	0.95
	18771	0.96	0.95	0.8	0.8	0.8		18771	0.8	0.81	0.79	0.97	0.95
	18781	0.96	0.95	0.8	0.8	0.8		18781	0.8	0.81	0.79	0.97	0.95
	18791	0.96	0.95	0.8	0.8	0.8		18791	0.8	0.81	0.79	0.97	0.95
	18801	0.96	0.95	0.79	0.8	0.8		18801	0.79	0.8	0.79	0.97	0.95
	18811	0.96	0.95	0.79	0.79	0.79		18811	0.79	0.8	0.79	0.97	0.95
	18821	0.96	0.95	0.79	0.79	0.79		18821	0.79	0.8	0.78	0.97	0.95
	18831	0.96	0.95	0.78	0.79	0.79		18831	0.78	0.79	0.78	0.98	0.95
	18841	0.96	0.95	0.79	0.8	0.79		18841	0.79	0.8	0.79	0.98	0.95
	18851	0.96	0.95	0.79	0.8	0.79		18851	0.79	0.8	0.79	0.98	0.95
	18861	0.96	0.95	0.79	0.79	0.79		18861	0.79	0.8	0.78	0.98	0.95
	18871	0.96	0.95	0.79	0.8	0.79		18871	0.79	0.8	0.79	0.98	0.95
	18881	0.96	0.95	0.79	0.8	0.79		18881	0.79	0.8	0.79	0.98	0.95
	18891	0.96	0.95	0.79	0.8	0.79		18891	0.79	0.8	0.79	0.98	0.95
	18901	0.96	0.95	0.79	0.8	0.79		18901	0.79	0.8	0.79	0.98	0.95
	18911	0.96	0.95	0.79	0.8	0.79		18911	0.79	0.8	0.79	0.98	0.95
	18921	0.96	0.95	0.79	0.8	0.79		18921	0.79	0.8	0.79	0.98	0.95
	18931	0.96	0.95	0.79	0.8	0.79		18931	0.79	0.8	0.78	0.98	0.95
	18941	0.96	0.95	0.79	0.8	0.79		18941	0.79	0.8	0.78	0.98	0.95
	18951	0.96	0.95	0.79	0.8	0.79		18951	0.79	0.8	0.78	0.98	0.95
	18961	0.96	0.95	0.79	0.8	0.79		18961	0.79	0.8	0.78	0.98	0.95
	18971	0.96	0.95	0.79	0.8	0.79		18971	0.79	0.8	0.79	0.98	0.95
	18981	0.96	0.95	0.8	0.8	0.8		18981	0.8	0.81	0.79	0.98	0.95
	18991	0.96	0.95	0.8	0.8	0.8		18991	0.8	0.81	0.79	0.98	0.95
	19001	0.96	0.94	0.8	0.8	0.8		19001	0.8	0.81	0.79	0.98	0.95
	19011	0.96	0.94	0.8	0.8	0.8		19011	0.8	0.81	0.79	0.98	0.95
	19021	0.96	0.94	0.8	0.8	0.8		19021	0.8	0.81	0.8	0.98	0.95
	19031	0.96	0.94	0.8	0.8	0.8		19031	0.8	0.81	0.8	0.98	0.95
	19041	0.96	0.94	0.8	0.8	0.8		19041	0.8	0.81	0.8	0.98	0.95
	19051	0.95	0.94	0.8	0.8	0.8		19051	0.8	0.81	0.8	0.98	0.95
	19061	0.95	0.95	0.8	0.8	0.8		19061	0.8	0.82	0.8	0.98	0.96
	19071	0.95	0.95	0.8	0.8	0.8		19071	0.8	0.82	0.8	0.98	0.96
	19081	0.95	0.95	0.8	0.8	0.8		19081	0.8	0.81	0.8	0.98	0.96
	19091	0.95	0.95	0.8	0.8	0.8		19091	0.8	0.81	0.8	0.98	0.96
	19101	0.95	0.95	0.8	0.8	0.8		19101	0.8	0.81	0.79	0.98	0.96
	19111	0.95	0.95	0.8	0.8	0.8		19111	0.8	0.81	0.8	0.98	0.96
	19121	0.96	0.95	0.8	0.8	0.8		19121	0.8	0.81	0.8	0.98	0.96
	19131	0.95	0.95	0.8	0.8	0.8		19131	0.8	0.82	0.8	0.98	0.96
	19141	0.95	0.95	0.81	0.8	0.8		19141	0.81	0.82	0.8	0.98	0.96
	19151	0.95	0.95	0.81	0.8	0.8		19151	0.81	0.82	0.81	0.98	0.96
	19161	0.95	0.95	0.8	0.8	0.8		19161	0.8	0.82	0.8	0.98	0.96
	19171	0.95	0.94	0.8	0.8	0.8		19171	0.8	0.81	0.8	0.98	0.96
	19181	0.95	0.94	0.8	0.8	0.8		19181	0.8	0.81	0.8	0.98	0.96
	19191	0.95	0.94	0.81	0.8	0.8		19191	0.81	0.82	0.81	0.98	0.96
	19201	0.95	0.94	0.81	0.8	0.8		19201	0.81	0.82	0.81	0.98	0.96
	19211	0.95	0.94	0.81	0.81	0.81		19211	0.81	0.82	0.81	0.98	0.96
	19221	0.95	0.94	0.81	0.81	0.81		19221	0.81	0.82	0.81	0.98	0.96
	19231	0.95	0.94	0.81	0.8	0.8		19231	0.81	0.82	0.81	0.98	0.96
	19241	0.95	0.94	0.81	0.8	0.81		19241	0.81	0.82	0.81	0.98	0.96
	19251	0.95	0.94	0.81	0.8	0.81		19251	0.81	0.82	0.81	0.98	0.96
	19261	0.95	0.94	0.81	0.8	0.81		19261	0.81	0.82	0.81	0.98	0.96
	19271	0.95	0.94	0.81	0.81	0.81		19271	0.81	0.82	0.81	0.98	0.96
	19281	0.95	0.94	0.81	0.81	0.81		19281	0.81	0.82	0.81	0.98	0.96
	19291	0.95	0.94	0.81	0.81	0.81		19291	0.81	0.82	0.81	0.98	0.96
	19301	0.95	0.94	0.81	0.81	0.81		19301	0.81	0.82	0.81	0.98	0.96
	19311	0.95	0.94	0.81	0.81	0.8		19311	0.81	0.82	0.81	0.98	0.96
	19321	0.95	0.94	0.81	0.81	0.8		19321	0.81	0.81	0.81	0.98	0.96
	19331	0.95	0.94	0.81	0.81	0.8		19331	0.81	0.82	0.81	0.98	0.96
	19341	0.95	0.95	0.81	0.81	0.8		19341	0.81	0.82	0.81	0.98	0.96
	19351	0.95	0.95	0.81	0.81	0.81		19351	0.81	0.82	0.81	0.98	0.96
	19361	0.95	0.95	0.81	0.81	0.8		19361	0.81	0.82	0.81	0.98	0.96
	19371	0.95	0.95	0.82	0.81	0.81		19371	0.82	0.82	0.82	0.98	0.96
	19381	0.95	0.95	0.82	0.81	0.81		19381	0.82	0.82	0.82	0.98	0.97
	19391	0.95	0.95	0.82	0.81	0.81		19391	0.82	0.82	0.82	0.98	0.97
	19401	0.95	0.95	0.82	0.81	0.81		19401	0.82	0.82	0.82	0.98	0.97
	19411	0.95	0.95	0.82	0.81	0.81		19411	0.82	0.82	0.82	0.98	0.97
	19421	0.95	0.95	0.82	0.81	0.81		19421	0.82	0.82	0.82	0.98	0.97
	19431	0.95	0.95	0.82	0.81	0.81		19431	0.82	0.82	0.82	0.98	0.96
	19441	0.95	0.95	0.82	0.81	0.81		19441	0.82	0.82	0.82	0.98	0.96
	19451	0.95	0.95	0.82	0.81	0.81		19451	0.82	0.82	0.82	0.98	0.96
	19461	0.95	0.95	0.82	0.81	0.81		19461	0.82	0.82	0.82	0.98	0.96
	19471	0.95	0.95	0.82	0.81	0.81		19471	0.82	0.82	0.82	0.98	0.96
	19481	0.95	0.95	0.82	0.81	0.8		19481	0.82	0.82	0.82	0.98	0.97
	19491	0.95	0.95	0.82	0.81	0.81		19491	0.82	0.82	0.82	0.98	0.97
	19501	0.95	0.95	0.82	0.81	0.81		19501	0.82	0.82	0.82	0.98	0.97
	19511	0.95	0.95	0.82	0.81	0.81		19511	0.82	0.82	0.82	0.98	0.97
	19521	0.95	0.95	0.81	0.81	0.8		19521	0.81	0.82	0.82	0.98	0.97
	19531	0.95	0.95	0.81	0.81	0.8		19531	0.81	0.81	0.81	0.98	0.97
	19541	0.95	0.95	0.81	0.81	0.8		19541	0.81	0.81	0.81	0.98	0.97
	19551	0.95	0.95	0.82	0.81	0.8		19551	0.82	0.82	0.82	0.98	0.97
	19561	0.95	0.95	0.82	0.81	0.8		19561	0.82	0.82	0.82	0.98	0.97
	19571	0.95	0.95	0.82	0.81	0.8		19571	0.82	0.82	0.82	0.98	0.97
	19581	0.95	0.95	0.81	0.81	0.8		19581	0.81	0.82	0.82	0.98	0.97
	19591	0.95	0.95	0.82	0.81	0.8		19591	0.82	0.82	0.82	0.98	0.97
	19601	0.95	0.95	0.82	0.81	0.81		19601	0.82	0.82	0.82	0.98	0.97
	19611	0.95	0.95	0.81	0.81	0.8		19611	0.81	0.82	0.82	0.98	0.97
	19621	0.95	0.95	0.81	0.8	0.8		19621	0.81	0.81	0.82	0.98	0.97
	19631	0.95	0.95	0.81	0.8	0.8		19631	0.81	0.81	0.81	0.98	0.97
	19641	0.95	0.95	0.8	0.8	0.79		19641	0.8	0.8	0.81	0.98	0.97
	19651	0.94	0.95	0.8	0.79	0.79		19651	0.8	0.8	0.81	0.98	0.97
	19661	0.94	0.95	0.8	0.79	0.79		19661	0.8	0.8	0.8	0.98	0.97
	19671	0.94	0.95	0.8	0.79	0.79		19671	0.8	0.8	0.8	0.98	0.97
	19681	0.94	0.95	0.8	0.79	0.79		19681	0.8	0.8	0.8	0.98	0.97
	19691	0.95	0.95	0.8	0.79	0.79		19691	0.8	0.8	0.8	0.98	0.97
	19701	0.95	0.95	0.8	0.79	0.79		19701	0.8	0.8	0.8	0.98	0.97
	19711	0.94	0.95	0.8	0.79	0.79		19711	0.8	0.8	0.8	0.98	0.97
	19721	0.94	0.95	0.8	0.79	0.79		19721	0.8	0.8	0.8	0.97	0.97
	19731	0.94	0.95	0.8	0.79	0.79		19731	0.8	0.8	0.8	0.97	0.97
	19741	0.94	0.94	0.8	0.79	0.79		19741	0.8	0.8	0.8	0.97	0.97
	19751	0.94	0.94	0.8	0.79	0.79		19751	0.8	0.8	0.8	0.97	0.97
	19761	0.94	0.94	0.8	0.79	0.79		19761	0.8	0.8	0.81	0.97	0.97
	19771	0.94	0.94	0.8	0.79	0.79		19771	0.8	0.8	0.81	0.97	0.97
	19781	0.94	0.94	0.8	0.79	0.79		19781	0.8	0.8	0.81	0.97	0.97
	19791	0.94	0.94	0.8	0.79	0.79		19791	0.8	0.8	0.81	0.97	0.97
	19801	0.94	0.94	0.8	0.79	0.79		19801	0.8	0.8	0.8	0.97	0.97
	19811	0.94	0.94	0.8	0.79	0.79		19811	0.8	0.8	0.81	0.97	0.97
	19821	0.93	0.94	0.8	0.79	0.79		19821	0.8	0.8	0.8	0.97	0.97
	19831	0.93	0.94	0.8	0.79	0.79		19831	0.8	0.8	0.81	0.97	0.97
	19841	0.93	0.94	0.8	0.79	0.79		19841	0.8	0.8	0.8	0.97	0.98
	19851	0.93	0.94	0.8	0.79	0.79		19851	0.8	0.8	0.8	0.97	0.98
	19861	0.93	0.94	0.8	0.79	0.79		19861	0.8	0.8	0.8	0.97	0.98
	19871	0.93	0.94	0.8	0.79	0.79		19871	0.8	0.8	0.8	0.97	0.98
	19881	0.93	0.93	0.8	0.79	0.79		19881	0.8	0.8	0.8	0.97	0.98
	19891	0.93	0.94	0.8	0.79	0.79		19891	0.8	0.8	0.8	0.97	0.98
	19901	0.93	0.93	0.8	0.79	0.79		19901	0.8	0.8	0.8	0.97	0.98
	19911	0.93	0.93	0.8	0.79	0.79		19911	0.8	0.79	0.79	0.96	0.98
	19921	0.93	0.93	0.79	0.79	0.79		19921	0.79	0.79	0.79	0.96	0.98
	19931	0.93	0.93	0.8	0.79	0.79		19931	0.8	0.79	0.8	0.96	0.98
	19941	0.92	0.93	0.8	0.79	0.79		19941	0.8	0.79	0.79	0.96	0.98
	19951	0.92	0.93	0.79	0.78	0.78		19951	0.79	0.79	0.79	0.96	0.98
	19961	0.92	0.92	0.79	0.78	0.78		19961	0.79	0.78	0.78	0.96	0.98
	19971	0.91	0.92	0.78	0.77	0.77		19971	0.78	0.78	0.78	0.96	0.98
	19981	0.91	0.92	0.78	0.77	0.78		19981	0.78	0.78	0.78	0.96	0.98
	19991	0.91	0.92	0.78	0.77	0.78		19991	0.78	0.78	0.79	0.96	0.98
	20001	0.91	0.93	0.78	0.78	0.78		20001	0.78	0.78	0.79	0.96	0.98
	20011	0.91	0.92	0.78	0.77	0.78		20011	0.78	0.78	0.78	0.96	0.98
	20021	0.92	0.92	0.79	0.78	0.78		20021	0.79	0.78	0.79	0.96	0.98
	20031	0.91	0.92	0.79	0.78	0.78		20031	0.79	0.78	0.79	0.96	0.98
	20041	0.91	0.92	0.79	0.78	0.78		20041	0.79	0.78	0.78	0.96	0.98
	20051	0.91	0.92	0.79	0.78	0.78		20051	0.79	0.78	0.79	0.96	0.98
	20061	0.91	0.92	0.79	0.78	0.78		20061	0.79	0.78	0.79	0.96	0.98
	20071	0.9	0.92	0.79	0.78	0.79		20071	0.79	0.78	0.79	0.96	0.98
	20081	0.91	0.92	0.8	0.79	0.79		20081	0.8	0.78	0.79	0.96	0.98
	20091	0.91	0.92	0.8	0.79	0.79		20091	0.8	0.78	0.79	0.96	0.98
	20101	0.9	0.92	0.8	0.79	0.79		20101	0.8	0.78	0.79	0.96	0.98
	20111	0.9	0.92	0.8	0.79	0.79		20111	0.8	0.78	0.79	0.96	0.98
	20121	0.9	0.92	0.8	0.79	0.79		20121	0.8	0.78	0.79	0.96	0.98
	20131	0.9	0.92	0.8	0.79	0.79		20131	0.8	0.78	0.79	0.96	0.98
	20141	0.9	0.92	0.79	0.79	0.79		20141	0.79	0.78	0.78	0.96	0.98
	20151	0.89	0.91	0.79	0.79	0.79		20151	0.79	0.77	0.78	0.96	0.98
	20161	0.9	0.91	0.8	0.79	0.79		20161	0.8	0.77	0.78	0.96	0.98
	20171	0.9	0.91	0.8	0.8	0.79		20171	0.8	0.78	0.79	0.96	0.98
	20181	0.9	0.91	0.8	0.8	0.79		20181	0.8	0.78	0.79	0.96	0.98
	20191	0.89	0.91	0.8	0.79	0.79		20191	0.8	0.78	0.78	0.96	0.98
	20201	0.89	0.91	0.8	0.79	0.79		20201	0.8	0.77	0.78	0.96	0.98
	20211	0.89	0.91	0.8	0.8	0.79		20211	0.8	0.78	0.78	0.96	0.98
	20221	0.89	0.91	0.8	0.8	0.8		20221	0.8	0.78	0.78	0.96	0.98
	20231	0.89	0.91	0.81	0.8	0.8		20231	0.81	0.78	0.79	0.96	0.98
	20241	0.89	0.91	0.81	0.8	0.8		20241	0.81	0.78	0.79	0.96	0.98
	20251	0.88	0.91	0.81	0.8	0.8		20251	0.81	0.78	0.79	0.96	0.98
	20261	0.88	0.9	0.81	0.8	0.8		20261	0.81	0.78	0.79	0.96	0.98
	20271	0.88	0.9	0.81	0.8	0.8		20271	0.81	0.78	0.79	0.96	0.98
	20281	0.88	0.9	0.81	0.8	0.8		20281	0.81	0.78	0.79	0.96	0.98
	20291	0.88	0.9	0.81	0.8	0.8		20291	0.81	0.78	0.79	0.96	0.98
	20301	0.88	0.9	0.82	0.81	0.81		20301	0.82	0.78	0.79	0.96	0.98
	20311	0.88	0.9	0.82	0.81	0.81		20311	0.82	0.78	0.79	0.96	0.98
	20321	0.87	0.89	0.82	0.81	0.81		20321	0.82	0.78	0.79	0.96	0.98
	20331	0.87	0.89	0.81	0.8	0.8		20331	0.81	0.78	0.78	0.96	0.98
	20341	0.87	0.89	0.82	0.8	0.8		20341	0.82	0.78	0.78	0.96	0.98
	20351	0.87	0.89	0.81	0.8	0.8		20351	0.81	0.78	0.78	0.96	0.98
	20361	0.87	0.89	0.82	0.81	0.81		20361	0.82	0.78	0.78	0.96	0.98
	20371	0.87	0.89	0.82	0.81	0.81		20371	0.82	0.78	0.78	0.96	0.98
	20381	0.87	0.89	0.82	0.81	0.81		20381	0.82	0.78	0.78	0.96	0.98
[truncated: 917 more rows]

## Sheet: Figure 6c
Figure 6c	Data1: Simplot output, SARS-like virus CX1 as query, upper panel							Data1: Simplot output, SARS-CoV-2-WuhanHu1 as query, lower panel
	Window: 500 bp	Step: 10 bp	GapStrip: On	Kimura (2-parameter)	T/t: 2.0			Window: 500 bp	Step: 10 bp	GapStrip: On	Kimura (2-parameter)	T/t: 2.0
	This output generated using SimPlot v3.5.1 - software Copyright ?1997-2003 Stuart C. Ray - JHU							This output generated using SimPlot v3.5.1 - software Copyright ?1997-2003 Stuart C. Ray - JHU
	Status	Group	Members					Status	Group	Members
	Query	Bat_SARS-like_coronavirus_CX1						Ref	Bat_SARS-like_coronavirus_CX1	Bat_SARS-like_coronavirus_CX1
	Ref	Bat_SARS-like_coronavirus_LS1	Bat_SARS-like_coronavirus_LS1					Ref	Bat_SARS-like_coronavirus_LS1	Bat_SARS-like_coronavirus_LS1
	Ref	NC_004718.3_SARS_coronavirus_Tor2_AY274119.3_SARS_coronavirus_Tor2	NC_004718.3_SARS_coronavirus_Tor2_AY274119.3_SARS_coronavirus_Tor2					Ref	NC_004718.3_SARS_coronavirus_Tor2_AY274119.3_SARS_coronavirus_Tor2	NC_004718.3_SARS_coronavirus_Tor2_AY274119.3_SARS_coronavirus_Tor2
	Ref	NC_045512.2_Severe_acute_respiratory_syndrome_coronavirus_2_isolate_WuhanHu1	NC_045512.2_Severe_acute_respiratory_syndrome_coronavirus_2_isolate_WuhanHu1					Query	NC_045512.2_Severe_acute_respiratory_syndrome_coronavirus_2_isolate_WuhanHu1
	Ref	MN996532_Bat_coronavirus_RaTG13	MN996532_Bat_coronavirus_RaTG13					Ref	MN996532_Bat_coronavirus_RaTG13	MN996532_Bat_coronavirus_RaTG13
	Ref	MZ937000.1_Bat_coronavirus_isolate_BANAL2052/Laos/2020_complete_genome	MZ937000.1_Bat_coronavirus_isolate_BANAL2052/Laos/2020_complete_genome					Ref	MZ937000.1_Bat_coronavirus_isolate_BANAL2052/Laos/2020_complete_genome	MZ937000.1_Bat_coronavirus_isolate_BANAL2052/Laos/2020
	CenterPos	Bat_SARS-like_coronavirus_LS1	NC_004718.3_SARS_coronavirus_Tor2_AY274119.3_SARS_coronavirus_Tor2	NC_045512.2_Severe_acute_respiratory_syndrome_coronavirus_2_isolate_WuhanHu1	MN996532_Bat_coronavirus_RaTG13	MZ937000.1_Bat_coronavirus_isolate_BANAL2052/Laos/2020		CenterPos	Bat_SARS-like_coronavirus_CX1	Bat_SARS-like_coronavirus_LS1	NC_004718.3_SARS_coronavirus_Tor2_AY274119.3_SARS_coronavirus_Tor2	MN996532_Bat_coronavirus_RaTG13	MZ937000.1_Bat_coronavirus_isolate_BANAL2052/Laos/2020
	251	0.52	0.53	0.94	0.91	0.97		251	0.94	0.54	0.53	0.93	0.94
	261	0.51	0.51	0.94	0.91	0.97		261	0.94	0.52	0.51	0.93	0.94
	271	0.52	0.53	0.94	0.91	0.97		271	0.94	0.54	0.53	0.93	0.94
	281	0.53	0.53	0.93	0.91	0.97		281	0.93	0.54	0.54	0.92	0.94
	291	0.51	0.52	0.93	0.91	0.97		291	0.93	0.52	0.52	0.93	0.94
	301	0.52	0.52	0.93	0.91	0.97		301	0.93	0.52	0.52	0.93	0.94
	311	0.53	0.52	0.93	0.91	0.97		311	0.93	0.53	0.52	0.93	0.94
	321	0.53	0.52	0.94	0.91	0.97		321	0.94	0.54	0.52	0.93	0.95
	331	0.54	0.54	0.94	0.91	0.97		331	0.94	0.55	0.53	0.93	0.95
	341	0.53	0.53	0.95	0.91	0.97		341	0.95	0.53	0.52	0.94	0.95
	351	0.54	0.54	0.95	0.91	0.97		351	0.95	0.55	0.53	0.94	0.95
	361	0.54	0.54	0.95	0.92	0.97		361	0.95	0.55	0.53	0.94	0.95
	371	0.55	0.55	0.95	0.92	0.97		371	0.95	0.56	0.55	0.95	0.96
	381	0.54	0.54	0.95	0.93	0.97		381	0.95	0.54	0.53	0.95	0.95
	391	0.51	0.51	0.95	0.92	0.97		391	0.95	0.52	0.51	0.94	0.96
	401	0.5	0.49	0.95	0.92	0.97		401	0.95	0.5	0.49	0.94	0.96
	411	0.52	0.52	0.96	0.93	0.97		411	0.96	0.52	0.51	0.94	0.96
	421	0.52	0.52	0.96	0.93	0.97		421	0.96	0.53	0.52	0.94	0.96
	431	0.52	0.52	0.95	0.93	0.97		431	0.95	0.51	0.51	0.94	0.96
	441	0.5	0.5	0.95	0.93	0.96		441	0.95	0.51	0.51	0.94	0.96
	451	0.48	0.48	0.96	0.93	0.96		451	0.96	0.49	0.49	0.94	0.96
	461	0.47	0.47	0.96	0.93	0.96		461	0.96	0.48	0.48	0.94	0.96
	471	0.48	0.48	0.96	0.94	0.97		471	0.96	0.48	0.49	0.94	0.96
	481	0.47	0.47	0.96	0.94	0.97		481	0.96	0.48	0.48	0.95	0.96
	491	0.46	0.47	0.96	0.94	0.96		491	0.96	0.47	0.48	0.95	0.96
	501	0.47	0.48	0.96	0.94	0.96		501	0.96	0.48	0.49	0.95	0.96
	511	0.46	0.48	0.96	0.94	0.96		511	0.96	0.46	0.48	0.95	0.96
	521	0.45	0.46	0.96	0.95	0.96		521	0.96	0.46	0.47	0.95	0.97
	531	0.44	0.45	0.96	0.95	0.96		531	0.96	0.44	0.45	0.96	0.96
	541	0.42	0.42	0.96	0.96	0.96		541	0.96	0.42	0.42	0.96	0.96
	551	0.4	0.4	0.96	0.96	0.96		551	0.96	0.4	0.4	0.96	0.96
	561	0.4	0.41	0.96	0.96	0.96		561	0.96	0.4	0.41	0.96	0.96
	571	0.41	0.42	0.96	0.96	0.96		571	0.96	0.42	0.42	0.96	0.96
	581	0.41	0.42	0.96	0.96	0.96		581	0.96	0.42	0.42	0.97	0.96
	591	0.4	0.41	0.97	0.96	0.95		591	0.97	0.4	0.41	0.96	0.96
	601	0.41	0.41	0.97	0.96	0.95		601	0.97	0.4	0.4	0.96	0.96
	611	0.43	0.43	0.97	0.96	0.96		611	0.97	0.42	0.43	0.96	0.97
	621	0.44	0.45	0.97	0.96	0.96		621	0.97	0.44	0.44	0.96	0.97
	631	0.44	0.45	0.97	0.96	0.96		631	0.97	0.44	0.44	0.96	0.97
	641	0.45	0.46	0.97	0.96	0.96		641	0.97	0.44	0.44	0.96	0.96
	651	0.42	0.43	0.97	0.96	0.96		651	0.97	0.41	0.41	0.96	0.96
	661	0.43	0.43	0.96	0.96	0.95		661	0.96	0.41	0.41	0.96	0.96
	671	0.43	0.43	0.97	0.96	0.96		671	0.97	0.41	0.41	0.96	0.96
	681	0.42	0.43	0.96	0.96	0.95		681	0.96	0.4	0.4	0.96	0.96
	691	0.41	0.41	0.96	0.96	0.94		691	0.96	0.38	0.38	0.96	0.95
	701	0.41	0.41	0.96	0.96	0.94		701	0.96	0.38	0.38	0.96	0.95
	711	0.42	0.42	0.97	0.96	0.94		711	0.97	0.39	0.39	0.96	0.95
	721	0.43	0.43	0.96	0.96	0.94		721	0.96	0.4	0.4	0.95	0.95
	731	0.44	0.44	0.96	0.96	0.94		731	0.96	0.41	0.4	0.95	0.95
	741	0.45	0.44	0.96	0.95	0.94		741	0.96	0.42	0.42	0.95	0.95
	751	0.45	0.44	0.96	0.95	0.94		751	0.96	0.42	0.41	0.95	0.95
	761	0.46	0.45	0.96	0.95	0.94		761	0.96	0.43	0.43	0.95	0.95
	771	0.46	0.45	0.96	0.95	0.94		771	0.96	0.44	0.43	0.95	0.95
	781	0.46	0.45	0.96	0.94	0.94		781	0.96	0.45	0.45	0.95	0.94
	791	0.47	0.46	0.96	0.94	0.94		791	0.96	0.47	0.46	0.95	0.94
	801	0.49	0.48	0.96	0.95	0.94		801	0.96	0.49	0.48	0.95	0.94
	811	0.5	0.49	0.96	0.94	0.93		811	0.96	0.49	0.49	0.94	0.94
	821	0.5	0.5	0.96	0.94	0.93		821	0.96	0.5	0.49	0.94	0.93
	831	0.5	0.49	0.96	0.94	0.93		831	0.96	0.49	0.49	0.94	0.94
	841	0.51	0.5	0.96	0.94	0.93		841	0.96	0.51	0.5	0.94	0.93
	851	0.5	0.49	0.95	0.94	0.93		851	0.95	0.49	0.48	0.94	0.93
	861	0.51	0.5	0.95	0.94	0.93		861	0.95	0.51	0.49	0.94	0.93
	871	0.52	0.51	0.95	0.94	0.92		871	0.95	0.51	0.5	0.94	0.93
	881	0.53	0.52	0.95	0.93	0.92		881	0.95	0.52	0.51	0.94	0.93
	891	0.55	0.54	0.94	0.94	0.92		891	0.94	0.54	0.53	0.94	0.92
	901	0.56	0.55	0.95	0.94	0.92		901	0.95	0.56	0.54	0.93	0.92
	911	0.57	0.56	0.95	0.93	0.92		911	0.95	0.56	0.55	0.93	0.92
	921	0.56	0.55	0.95	0.94	0.92		921	0.95	0.55	0.54	0.94	0.92
	931	0.56	0.55	0.95	0.94	0.92		931	0.95	0.56	0.54	0.94	0.93
	941	0.58	0.57	0.96	0.94	0.92		941	0.96	0.58	0.56	0.94	0.93
	951	0.6	0.58	0.96	0.94	0.92		951	0.96	0.59	0.57	0.94	0.93
	961	0.61	0.59	0.95	0.94	0.92		961	0.95	0.61	0.59	0.94	0.93
	971	0.6	0.59	0.95	0.94	0.92		971	0.95	0.61	0.59	0.94	0.93
	981	0.61	0.59	0.95	0.94	0.92		981	0.95	0.62	0.59	0.94	0.92
	991	0.62	0.6	0.95	0.94	0.92		991	0.95	0.62	0.6	0.94	0.93
	1001	0.63	0.6	0.95	0.94	0.92		1001	0.95	0.63	0.6	0.94	0.93
	1011	0.63	0.61	0.95	0.94	0.92		1011	0.95	0.63	0.61	0.93	0.92
	1021	0.62	0.6	0.95	0.94	0.92		1021	0.95	0.63	0.6	0.93	0.93
	1031	0.64	0.62	0.95	0.94	0.92		1031	0.95	0.65	0.62	0.93	0.93
	1041	0.66	0.64	0.95	0.94	0.92		1041	0.95	0.66	0.65	0.93	0.93
	1051	0.67	0.65	0.95	0.94	0.92		1051	0.95	0.67	0.66	0.93	0.93
	1061	0.66	0.65	0.95	0.93	0.92		1061	0.95	0.66	0.65	0.93	0.93
	1071	0.66	0.65	0.94	0.93	0.92		1071	0.94	0.66	0.65	0.92	0.93
	1081	0.67	0.66	0.94	0.93	0.92		1081	0.94	0.67	0.66	0.92	0.93
	1091	0.66	0.66	0.94	0.93	0.93		1091	0.94	0.66	0.65	0.92	0.93
	1101	0.65	0.66	0.94	0.92	0.92		1101	0.94	0.67	0.66	0.91	0.93
	1111	0.65	0.65	0.94	0.91	0.92		1111	0.94	0.66	0.65	0.91	0.93
	1121	0.65	0.65	0.94	0.91	0.92		1121	0.94	0.67	0.65	0.9	0.93
	1131	0.65	0.64	0.94	0.9	0.92		1131	0.94	0.66	0.65	0.89	0.93
	1141	0.64	0.63	0.94	0.89	0.92		1141	0.94	0.66	0.64	0.88	0.93
	1151	0.65	0.62	0.94	0.89	0.92		1151	0.94	0.67	0.63	0.88	0.94
	1161	0.66	0.62	0.94	0.88	0.93		1161	0.94	0.68	0.64	0.88	0.94
	1171	0.66	0.64	0.94	0.88	0.93		1171	0.94	0.68	0.65	0.87	0.93
	1181	0.67	0.65	0.94	0.87	0.93		1181	0.94	0.68	0.65	0.87	0.94
	1191	0.68	0.64	0.94	0.87	0.94		1191	0.94	0.7	0.65	0.87	0.95
	1201	0.67	0.63	0.94	0.87	0.94		1201	0.94	0.69	0.64	0.87	0.95
	1211	0.66	0.63	0.94	0.87	0.94		1211	0.94	0.68	0.64	0.87	0.95
	1221	0.66	0.62	0.94	0.87	0.94		1221	0.94	0.68	0.63	0.86	0.95
	1231	0.66	0.62	0.94	0.86	0.94		1231	0.94	0.68	0.63	0.85	0.95
	1241	0.67	0.63	0.94	0.85	0.94		1241	0.94	0.69	0.64	0.85	0.95
	1251	0.67	0.63	0.94	0.84	0.94		1251	0.94	0.69	0.64	0.83	0.95
	1261	0.67	0.64	0.94	0.84	0.94		1261	0.94	0.68	0.63	0.83	0.94
	1271	0.65	0.62	0.93	0.84	0.94		1271	0.93	0.65	0.62	0.82	0.94
	1281	0.65	0.62	0.94	0.84	0.95		1281	0.94	0.65	0.61	0.82	0.94
	1291	0.64	0.62	0.94	0.84	0.94		1291	0.94	0.64	0.61	0.82	0.94
	1301	0.64	0.62	0.93	0.83	0.94		1301	0.93	0.64	0.61	0.81	0.94
	1311	0.65	0.63	0.93	0.84	0.95		1311	0.93	0.65	0.63	0.82	0.94
	1321	0.66	0.63	0.93	0.84	0.95		1321	0.93	0.66	0.64	0.82	0.94
	1331	0.66	0.63	0.93	0.83	0.95		1331	0.93	0.66	0.64	0.82	0.94
	1341	0.66	0.64	0.93	0.84	0.95		1341	0.93	0.66	0.64	0.82	0.94
	1351	0.67	0.64	0.93	0.84	0.95		1351	0.93	0.67	0.65	0.82	0.95
	1361	0.66	0.63	0.93	0.83	0.95		1361	0.93	0.66	0.64	0.82	0.94
	1371	0.65	0.63	0.93	0.83	0.96		1371	0.93	0.65	0.63	0.82	0.94
	1381	0.65	0.62	0.93	0.83	0.96		1381	0.93	0.65	0.63	0.82	0.94
	1391	0.66	0.64	0.94	0.83	0.96		1391	0.94	0.66	0.64	0.82	0.95
	1401	0.66	0.64	0.94	0.83	0.96		1401	0.94	0.66	0.64	0.83	0.94
	1411	0.65	0.62	0.94	0.83	0.96		1411	0.94	0.65	0.63	0.83	0.94
	1421	0.65	0.63	0.94	0.83	0.96		1421	0.94	0.65	0.63	0.83	0.94
	1431	0.64	0.62	0.93	0.83	0.95		1431	0.93	0.64	0.63	0.82	0.94
	1441	0.63	0.6	0.93	0.83	0.95		1441	0.93	0.62	0.61	0.82	0.94
	1451	0.63	0.6	0.93	0.83	0.95		1451	0.93	0.62	0.61	0.81	0.94
	1461	0.63	0.6	0.93	0.83	0.95		1461	0.93	0.61	0.6	0.82	0.94
	1471	0.62	0.6	0.93	0.83	0.95		1471	0.93	0.61	0.59	0.82	0.94
	1481	0.62	0.6	0.93	0.83	0.96		1481	0.93	0.6	0.6	0.82	0.94
	1491	0.62	0.6	0.92	0.83	0.96		1491	0.92	0.6	0.59	0.82	0.94
	1501	0.61	0.59	0.92	0.83	0.96		1501	0.92	0.59	0.58	0.82	0.94
	1511	0.6	0.58	0.93	0.83	0.96		1511	0.93	0.59	0.58	0.82	0.94
	1521	0.61	0.59	0.93	0.83	0.96		1521	0.93	0.59	0.59	0.82	0.94
	1531	0.6	0.58	0.93	0.83	0.96		1531	0.93	0.58	0.57	0.83	0.94
	1541	0.59	0.57	0.93	0.83	0.96		1541	0.93	0.57	0.56	0.83	0.94
	1551	0.59	0.57	0.93	0.83	0.96		1551	0.93	0.57	0.56	0.83	0.94
	1561	0.59	0.57	0.93	0.84	0.97		1561	0.93	0.57	0.56	0.83	0.94
	1571	0.6	0.57	0.94	0.84	0.97		1571	0.94	0.58	0.56	0.84	0.94
	1581	0.6	0.57	0.93	0.84	0.96		1581	0.93	0.58	0.56	0.83	0.94
	1591	0.6	0.56	0.93	0.85	0.96		1591	0.93	0.58	0.56	0.84	0.94
	1601	0.61	0.57	0.93	0.85	0.97		1601	0.93	0.59	0.57	0.85	0.94
	1611	0.62	0.59	0.93	0.86	0.97		1611	0.93	0.6	0.59	0.86	0.94
	1621	0.62	0.59	0.94	0.87	0.97		1621	0.94	0.6	0.59	0.86	0.94
	1631	0.62	0.59	0.93	0.88	0.97		1631	0.93	0.59	0.59	0.87	0.94
	1641	0.62	0.6	0.93	0.88	0.97		1641	0.93	0.6	0.59	0.88	0.94
	1651	0.61	0.62	0.93	0.89	0.96		1651	0.93	0.59	0.61	0.88	0.93
	1661	0.61	0.62	0.93	0.89	0.96		1661	0.93	0.58	0.62	0.89	0.93
	1671	0.61	0.61	0.93	0.9	0.96		1671	0.93	0.59	0.62	0.89	0.93
	1681	0.62	0.61	0.93	0.9	0.96		1681	0.93	0.59	0.62	0.88	0.93
	1691	0.62	0.63	0.92	0.9	0.96		1691	0.92	0.6	0.63	0.89	0.93
	1701	0.63	0.64	0.93	0.91	0.96		1701	0.93	0.61	0.64	0.89	0.94
	1711	0.64	0.63	0.93	0.91	0.96		1711	0.93	0.62	0.63	0.9	0.94
	1721	0.64	0.64	0.93	0.91	0.96		1721	0.93	0.63	0.65	0.9	0.94
	1731	0.64	0.64	0.93	0.91	0.96		1731	0.93	0.63	0.65	0.91	0.94
	1741	0.65	0.64	0.93	0.92	0.96		1741	0.93	0.64	0.66	0.91	0.94
	1751	0.65	0.65	0.93	0.93	0.96		1751	0.93	0.64	0.67	0.93	0.94
	1761	0.66	0.65	0.93	0.94	0.96		1761	0.93	0.66	0.67	0.93	0.94
	1771	0.68	0.66	0.94	0.95	0.96		1771	0.94	0.68	0.67	0.94	0.94
	1781	0.67	0.66	0.93	0.95	0.96		1781	0.93	0.67	0.67	0.94	0.94
	1791	0.68	0.66	0.93	0.95	0.96		1791	0.93	0.68	0.67	0.94	0.94
	1801	0.67	0.64	0.93	0.95	0.96		1801	0.93	0.67	0.66	0.94	0.94
	1811	0.66	0.63	0.93	0.95	0.96		1811	0.93	0.65	0.64	0.94	0.94
	1821	0.65	0.62	0.93	0.96	0.96		1821	0.93	0.64	0.62	0.94	0.94
	1831	0.65	0.62	0.94	0.96	0.96		1831	0.94	0.64	0.63	0.94	0.94
	1841	0.65	0.62	0.93	0.96	0.96		1841	0.93	0.64	0.63	0.94	0.94
	1851	0.64	0.62	0.92	0.96	0.96		1851	0.92	0.64	0.62	0.93	0.94
	1861	0.64	0.63	0.92	0.96	0.96		1861	0.92	0.65	0.63	0.93	0.94
	1871	0.65	0.63	0.93	0.96	0.96		1871	0.93	0.66	0.63	0.94	0.94
	1881	0.65	0.63	0.92	0.96	0.96		1881	0.92	0.66	0.63	0.94	0.94
	1891	0.64	0.63	0.92	0.96	0.96		1891	0.92	0.66	0.63	0.94	0.94
	1901	0.65	0.64	0.92	0.96	0.96		1901	0.92	0.66	0.64	0.94	0.95
	1911	0.66	0.64	0.92	0.96	0.96		1911	0.92	0.67	0.64	0.94	0.95
	1921	0.66	0.65	0.92	0.96	0.96		1921	0.92	0.67	0.64	0.94	0.95
	1931	0.67	0.65	0.93	0.96	0.96		1931	0.93	0.69	0.65	0.94	0.95
	1941	0.68	0.66	0.93	0.96	0.96		1941	0.93	0.7	0.66	0.94	0.95
	1951	0.68	0.66	0.93	0.96	0.96		1951	0.93	0.7	0.66	0.94	0.95
	1961	0.68	0.65	0.93	0.96	0.96		1961	0.93	0.7	0.66	0.94	0.95
	1971	0.68	0.66	0.93	0.96	0.96		1971	0.93	0.7	0.66	0.94	0.95
	1981	0.69	0.66	0.93	0.96	0.96		1981	0.93	0.7	0.66	0.94	0.95
	1991	0.69	0.67	0.93	0.96	0.96		1991	0.93	0.71	0.66	0.94	0.95
	2001	0.69	0.67	0.93	0.96	0.96		2001	0.93	0.71	0.67	0.94	0.95
	2011	0.7	0.68	0.93	0.96	0.96		2011	0.93	0.71	0.67	0.94	0.95
	2021	0.7	0.67	0.93	0.95	0.96		2021	0.93	0.72	0.67	0.94	0.95
	2031	0.69	0.67	0.93	0.95	0.95		2031	0.93	0.71	0.66	0.94	0.94
	2041	0.7	0.68	0.93	0.95	0.95		2041	0.93	0.72	0.68	0.94	0.94
	2051	0.7	0.68	0.92	0.95	0.95		2051	0.92	0.72	0.67	0.93	0.94
	2061	0.71	0.68	0.92	0.95	0.95		2061	0.92	0.73	0.67	0.93	0.94
	2071	0.71	0.68	0.92	0.95	0.95		2071	0.92	0.73	0.67	0.93	0.94
	2081	0.71	0.67	0.92	0.95	0.95		2081	0.92	0.72	0.66	0.93	0.94
	2091	0.73	0.69	0.93	0.95	0.95		2091	0.93	0.74	0.67	0.94	0.94
	2101	0.72	0.67	0.93	0.95	0.95		2101	0.93	0.73	0.66	0.93	0.94
	2111	0.72	0.67	0.92	0.94	0.95		2111	0.92	0.73	0.65	0.93	0.94
	2121	0.72	0.67	0.92	0.94	0.95		2121	0.92	0.73	0.64	0.93	0.94
	2131	0.73	0.68	0.92	0.94	0.95		2131	0.92	0.73	0.66	0.92	0.94
	2141	0.74	0.68	0.92	0.94	0.95		2141	0.92	0.74	0.67	0.92	0.94
	2151	0.74	0.68	0.93	0.94	0.95		2151	0.93	0.74	0.65	0.92	0.94
	2161	0.74	0.67	0.93	0.94	0.95		2161	0.93	0.75	0.65	0.92	0.94
	2171	0.75	0.68	0.93	0.94	0.96		2171	0.93	0.75	0.66	0.92	0.94
	2181	0.76	0.69	0.93	0.94	0.96		2181	0.93	0.76	0.67	0.93	0.94
	2191	0.76	0.71	0.93	0.94	0.96		2191	0.93	0.76	0.69	0.93	0.94
	2201	0.76	0.7	0.93	0.94	0.96		2201	0.93	0.75	0.68	0.93	0.94
	2211	0.75	0.7	0.93	0.94	0.95		2211	0.93	0.75	0.68	0.93	0.94
	2221	0.76	0.71	0.93	0.94	0.96		2221	0.93	0.75	0.68	0.93	0.94
	2231	0.75	0.71	0.93	0.94	0.95		2231	0.93	0.75	0.68	0.93	0.93
	2241	0.76	0.71	0.92	0.94	0.95		2241	0.92	0.75	0.67	0.93	0.93
	2251	0.76	0.72	0.92	0.94	0.95		2251	0.92	0.75	0.68	0.93	0.93
	2261	0.76	0.72	0.92	0.94	0.95		2261	0.92	0.75	0.67	0.93	0.93
	2271	0.76	0.72	0.92	0.94	0.95		2271	0.92	0.74	0.68	0.93	0.93
	2281	0.76	0.73	0.93	0.94	0.96		2281	0.93	0.75	0.69	0.93	0.94
	2291	0.76	0.73	0.93	0.94	0.96		2291	0.93	0.75	0.68	0.93	0.94
	2301	0.77	0.74	0.93	0.94	0.96		2301	0.93	0.75	0.7	0.94	0.94
	2311	0.77	0.75	0.93	0.94	0.96		2311	0.93	0.76	0.71	0.94	0.94
	2321	0.78	0.76	0.93	0.94	0.95		2321	0.93	0.77	0.72	0.93	0.94
	2331	0.78	0.76	0.93	0.94	0.95		2331	0.93	0.77	0.72	0.93	0.94
	2341	0.78	0.76	0.94	0.93	0.95		2341	0.94	0.77	0.72	0.93	0.94
	2351	0.79	0.76	0.95	0.94	0.95		2351	0.95	0.77	0.72	0.93	0.94
	2361	0.78	0.75	0.94	0.94	0.95		2361	0.94	0.76	0.73	0.93	0.94
	2371	0.79	0.75	0.95	0.94	0.95		2371	0.95	0.76	0.73	0.93	0.94
	2381	0.78	0.76	0.95	0.94	0.96		2381	0.95	0.76	0.74	0.93	0.94
	2391	0.78	0.74	0.94	0.93	0.95		2391	0.94	0.76	0.73	0.93	0.94
	2401	0.77	0.74	0.94	0.93	0.95		2401	0.94	0.75	0.72	0.93	0.94
	2411	0.76	0.73	0.94	0.93	0.95		2411	0.94	0.73	0.71	0.93	0.94
	2421	0.74	0.72	0.94	0.93	0.95		2421	0.94	0.72	0.71	0.93	0.94
	2431	0.74	0.73	0.94	0.94	0.95		2431	0.94	0.71	0.71	0.93	0.94
	2441	0.73	0.73	0.94	0.93	0.95		2441	0.94	0.71	0.72	0.93	0.95
	2451	0.74	0.73	0.94	0.93	0.95		2451	0.94	0.72	0.72	0.93	0.95
	2461	0.75	0.74	0.95	0.93	0.95		2461	0.95	0.72	0.72	0.93	0.95
	2471	0.75	0.74	0.95	0.94	0.96		2471	0.95	0.72	0.73	0.93	0.95
	2481	0.75	0.74	0.95	0.94	0.96		2481	0.95	0.73	0.73	0.93	0.95
	2491	0.76	0.75	0.95	0.94	0.96		2491	0.95	0.73	0.73	0.94	0.95
	2501	0.76	0.75	0.95	0.94	0.96		2501	0.95	0.74	0.74	0.94	0.95
	2511	0.76	0.75	0.95	0.94	0.96		2511	0.95	0.73	0.74	0.94	0.95
	2521	0.77	0.76	0.95	0.94	0.96		2521	0.95	0.74	0.75	0.94	0.95
	2531	0.78	0.78	0.95	0.95	0.96		2531	0.95	0.75	0.76	0.94	0.96
	2541	0.77	0.77	0.95	0.95	0.97		2541	0.95	0.75	0.76	0.94	0.96
	2551	0.77	0.77	0.96	0.95	0.97		2551	0.96	0.75	0.76	0.94	0.96
	2561	0.76	0.77	0.95	0.95	0.97		2561	0.95	0.73	0.76	0.94	0.96
	2571	0.75	0.76	0.95	0.94	0.96		2571	0.95	0.72	0.76	0.95	0.96
	2581	0.75	0.77	0.96	0.95	0.96		2581	0.96	0.73	0.77	0.95	0.96
	2591	0.75	0.76	0.95	0.95	0.96		2591	0.95	0.72	0.76	0.94	0.96
	2601	0.74	0.77	0.95	0.95	0.96		2601	0.95	0.72	0.77	0.95	0.96
	2611	0.74	0.77	0.95	0.95	0.96		2611	0.95	0.72	0.77	0.95	0.96
	2621	0.74	0.77	0.95	0.95	0.95		2621	0.95	0.72	0.77	0.95	0.96
	2631	0.74	0.77	0.95	0.95	0.95		2631	0.95	0.72	0.76	0.95	0.96
	2641	0.73	0.77	0.95	0.95	0.95		2641	0.95	0.71	0.76	0.96	0.96
	2651	0.72	0.78	0.95	0.95	0.95		2651	0.95	0.71	0.77	0.96	0.96
	2661	0.72	0.78	0.95	0.95	0.95		2661	0.95	0.7	0.77	0.96	0.96
	2671	0.71	0.78	0.96	0.95	0.95		2671	0.96	0.7	0.77	0.96	0.96
	2681	0.71	0.78	0.96	0.95	0.95		2681	0.96	0.7	0.77	0.96	0.96
	2691	0.71	0.78	0.96	0.95	0.95		2691	0.96	0.7	0.77	0.95	0.96
	2701	0.71	0.79	0.96	0.95	0.95		2701	0.96	0.7	0.78	0.95	0.96
	2711	0.72	0.79	0.95	0.95	0.95		2711	0.95	0.7	0.79	0.95	0.96
	2721	0.71	0.79	0.95	0.94	0.95		2721	0.95	0.7	0.78	0.95	0.96
	2731	0.72	0.79	0.95	0.94	0.95		2731	0.95	0.7	0.79	0.95	0.96
	2741	0.72	0.79	0.95	0.94	0.95		2741	0.95	0.71	0.79	0.95	0.97
	2751	0.72	0.78	0.95	0.94	0.95		2751	0.95	0.71	0.79	0.95	0.97
	2761	0.72	0.78	0.95	0.94	0.95		2761	0.95	0.72	0.79	0.95	0.97
	2771	0.72	0.78	0.95	0.94	0.95		2771	0.95	0.72	0.79	0.95	0.97
	2781	0.71	0.77	0.95	0.93	0.94		2781	0.95	0.71	0.79	0.95	0.97
	2791	0.71	0.77	0.94	0.92	0.94		2791	0.94	0.71	0.79	0.95	0.97
	2801	0.72	0.77	0.94	0.92	0.94		2801	0.94	0.71	0.78	0.95	0.97
	2811	0.72	0.77	0.94	0.92	0.94		2811	0.94	0.71	0.78	0.95	0.96
	2821	0.72	0.77	0.94	0.93	0.94		2821	0.94	0.71	0.78	0.95	0.97
	2831	0.72	0.78	0.94	0.93	0.94		2831	0.94	0.71	0.78	0.96	0.97
	2841	0.72	0.78	0.94	0.93	0.94		2841	0.94	0.72	0.79	0.96	0.97
	2851	0.72	0.79	0.94	0.93	0.94		2851	0.94	0.72	0.8	0.96	0.97
	2861	0.73	0.79	0.94	0.93	0.94		2861	0.94	0.73	0.8	0.96	0.97
	2871	0.73	0.79	0.94	0.93	0.94		2871	0.94	0.73	0.8	0.96	0.97
	2881	0.73	0.79	0.94	0.93	0.94		2881	0.94	0.73	0.8	0.96	0.97
	2891	0.74	0.8	0.94	0.93	0.94		2891	0.94	0.74	0.81	0.96	0.97
	2901	0.75	0.81	0.94	0.93	0.94		2901	0.94	0.75	0.81	0.96	0.97
	2911	0.77	0.81	0.94	0.93	0.94		2911	0.94	0.76	0.83	0.96	0.97
	2921	0.78	0.81	0.94	0.92	0.94		2921	0.94	0.78	0.83	0.96	0.97
	2931	0.78	0.81	0.93	0.92	0.93		2931	0.93	0.79	0.83	0.96	0.97
	2941	0.78	0.81	0.93	0.92	0.93		2941	0.93	0.78	0.83	0.96	0.97
	2951	0.78	0.81	0.92	0.92	0.92		2951	0.92	0.78	0.83	0.97	0.97
	2961	0.77	0.81	0.92	0.92	0.92		2961	0.92	0.77	0.83	0.97	0.97
	2971	0.77	0.81	0.92	0.92	0.92		2971	0.92	0.77	0.83	0.97	0.96
	2981	0.76	0.8	0.91	0.91	0.9		2981	0.91	0.76	0.82	0.97	0.96
	2991	0.76	0.79	0.91	0.91	0.9		2991	0.91	0.76	0.81	0.97	0.96
	3001	0.76	0.79	0.91	0.91	0.9		3001	0.91	0.77	0.81	0.97	0.96
	3011	0.76	0.79	0.91	0.9	0.9		3011	0.91	0.77	0.81	0.97	0.96
	3021	0.76	0.79	0.91	0.9	0.9		3021	0.91	0.76	0.81	0.97	0.96
	3031	0.75	0.78	0.91	0.9	0.9		3031	0.91	0.76	0.8	0.97	0.96
	3041	0.75	0.79	0.9	0.9	0.89		3041	0.9	0.76	0.81	0.96	0.96
	3051	0.74	0.79	0.9	0.9	0.89		3051	0.9	0.75	0.81	0.97	0.95
	3061	0.75	0.79	0.9	0.9	0.89		3061	0.9	0.76	0.81	0.96	0.95
	3071	0.76	0.79	0.9	0.9	0.89		3071	0.9	0.76	0.81	0.96	0.95
	3081	0.75	0.79	0.9	0.9	0.89		3081	0.9	0.74	0.81	0.96	0.95
	3091	0.75	0.79	0.9	0.9	0.89		3091	0.9	0.75	0.81	0.96	0.96
	3101	0.75	0.79	0.89	0.89	0.88		3101	0.89	0.76	0.81	0.96	0.96
	3111	0.75	0.79	0.89	0.89	0.88		3111	0.89	0.75	0.81	0.96	0.96
	3121	0.75	0.79	0.89	0.89	0.88		3121	0.89	0.75	0.81	0.96	0.96
	3131	0.75	0.79	0.89	0.89	0.88		3131	0.89	0.75	0.82	0.96	0.96
	3141	0.76	0.79	0.88	0.89	0.87		3141	0.88	0.76	0.82	0.96	0.95
	3151	0.77	0.79	0.88	0.88	0.87		3151	0.88	0.77	0.81	0.95	0.95
	3161	0.78	0.78	0.88	0.88	0.87		3161	0.88	0.78	0.81	0.95	0.96
	3171	0.77	0.77	0.88	0.88	0.87		3171	0.88	0.77	0.8	0.95	0.96
	3181	0.77	0.77	0.88	0.88	0.88		3181	0.88	0.77	0.8	0.95	0.96
	3191	0.77	0.77	0.88	0.89	0.88		3191	0.88	0.77	0.8	0.96	0.96
	3201	0.78	0.77	0.88	0.89	0.88		3201	0.88	0.78	0.8	0.96	0.96
	3211	0.78	0.77	0.88	0.89	0.88		3211	0.88	0.78	0.79	0.96	0.95
	3221	0.78	0.77	0.88	0.89	0.88		3221	0.88	0.78	0.8	0.96	0.95
	3231	0.77	0.77	0.88	0.89	0.88		3231	0.88	0.77	0.79	0.96	0.95
	3241	0.77	0.77	0.88	0.89	0.87		3241	0.88	0.77	0.79	0.95	0.95
	3251	0.78	0.77	0.88	0.89	0.88		3251	0.88	0.77	0.79	0.95	0.95
	3261	0.78	0.77	0.88	0.89	0.87		3261	0.88	0.76	0.8	0.95	0.95
	3271	0.78	0.78	0.88	0.88	0.87		3271	0.88	0.77	0.79	0.95	0.95
	3281	0.78	0.78	0.87	0.88	0.86		3281	0.87	0.77	0.79	0.95	0.95
	3291	0.78	0.78	0.88	0.89	0.87		3291	0.88	0.78	0.8	0.95	0.95
	3301	0.78	0.79	0.87	0.88	0.86		3301	0.87	0.78	0.8	0.95	0.95
	3311	0.78	0.79	0.87	0.88	0.86		3311	0.87	0.78	0.8	0.95	0.95
	3321	0.78	0.79	0.87	0.88	0.86		3321	0.87	0.78	0.8	0.95	0.94
	3331	0.78	0.79	0.87	0.88	0.86		3331	0.87	0.78	0.81	0.95	0.94
	3341	0.77	0.79	0.87	0.89	0.86		3341	0.87	0.77	0.8	0.95	0.94
	3351	0.77	0.79	0.87	0.89	0.86		3351	0.87	0.78	0.8	0.94	0.94
	3361	0.77	0.79	0.87	0.89	0.86		3361	0.87	0.78	0.8	0.94	0.94
	3371	0.77	0.79	0.86	0.88	0.86		3371	0.86	0.77	0.79	0.94	0.94
	3381	0.77	0.79	0.87	0.88	0.86		3381	0.87	0.77	0.79	0.95	0.94
	3391	0.77	0.8	0.87	0.88	0.86		3391	0.87	0.77	0.79	0.95	0.94
	3401	0.77	0.8	0.86	0.88	0.85		3401	0.86	0.76	0.78	0.94	0.94
	3411	0.77	0.8	0.87	0.88	0.86		3411	0.87	0.77	0.78	0.95	0.94
	3421	0.77	0.81	0.87	0.88	0.86		3421	0.87	0.76	0.78	0.95	0.95
	3431	0.77	0.82	0.87	0.88	0.86		3431	0.87	0.77	0.77	0.95	0.95
	3441	0.77	0.82	0.86	0.87	0.86		3441	0.86	0.77	0.77	0.95	0.95
	3451	0.76	0.82	0.86	0.87	0.86		3451	0.86	0.76	0.78	0.95	0.95
	3461	0.76	0.82	0.86	0.87	0.86		3461	0.86	0.76	0.77	0.94	0.95
	3471	0.76	0.83	0.86	0.86	0.86		3471	0.86	0.76	0.77	0.94	0.95
	3481	0.77	0.84	0.87	0.87	0.86		3481	0.87	0.77	0.78	0.94	0.95
	3491	0.77	0.84	0.86	0.87	0.86		3491	0.86	0.78	0.78	0.94	0.95
	3501	0.76	0.84	0.86	0.87	0.86		3501	0.86	0.77	0.78	0.94	0.95
	3511	0.77	0.84	0.86	0.87	0.87		3511	0.86	0.77	0.78	0.94	0.95
	3521	0.77	0.84	0.86	0.87	0.87		3521	0.86	0.77	0.78	0.94	0.95
	3531	0.77	0.84	0.86	0.87	0.86		3531	0.86	0.77	0.78	0.94	0.95
	3541	0.78	0.84	0.87	0.87	0.87		3541	0.87	0.78	0.78	0.94	0.95
	3551	0.78	0.83	0.87	0.87	0.87		3551	0.87	0.79	0.78	0.94	0.95
	3561	0.79	0.84	0.87	0.87	0.87		3561	0.87	0.79	0.78	0.94	0.95
	3571	0.78	0.84	0.87	0.87	0.87		3571	0.87	0.79	0.78	0.94	0.95
	3581	0.8	0.85	0.87	0.87	0.88		3581	0.87	0.8	0.79	0.94	0.96
	3591	0.8	0.85	0.87	0.88	0.88		3591	0.87	0.8	0.8	0.95	0.96

## Sheet: Figure 7b
Figure 7b	Data1: binding energy (BE), upper panel					Data2: binding stability (RMSD), lower panel
	model	frame	time	BE		model	frame	time	RMSD_ACE	RMSD_RBD	RMSD_INTER
	SARS-CoV-2.1	0	0	-12.1209		SARS-CoV-2.1	0	0	2.66713	1.67365	1.83874
	SARS-CoV-2.1	1	0.1	-11.9113		SARS-CoV-2.1	1	0.1	2.75522	1.66554	1.83046
	SARS-CoV-2.1	2	0.2	-7.29015		SARS-CoV-2.1	2	0.2	2.76162	1.66833	1.83184
	SARS-CoV-2.1	3	0.3	-8.10727		SARS-CoV-2.1	3	0.3	2.76289	1.65996	1.83437
	SARS-CoV-2.1	4	0.4	-6.5311		SARS-CoV-2.1	4	0.4	2.76649	1.66796	1.83251
	SARS-CoV-2.1	5	0.5	-6.94913		SARS-CoV-2.1	5	0.5	2.7391	1.66146	1.82247
	SARS-CoV-2.1	6	0.6	-7.23332		SARS-CoV-2.1	6	0.6	2.74776	1.65916	1.82427
	SARS-CoV-2.1	7	0.7	-5.92004		SARS-CoV-2.1	7	0.7	2.72606	1.67602	1.82822
	SARS-CoV-2.1	8	0.8	-1.42478		SARS-CoV-2.1	8	0.8	2.71325	1.6662	1.83143
	SARS-CoV-2.1	9	0.9	-10.5512		SARS-CoV-2.1	9	0.9	2.73165	1.66961	1.8346
	SARS-CoV-2.1	10	1	-8.5782		SARS-CoV-2.1	10	1	2.72562	1.66251	1.82463
	SARS-CoV-2.1	11	1.1	-5.67548		SARS-CoV-2.1	11	1.1	2.75529	1.66917	1.80849
	SARS-CoV-2.1	12	1.2	-7.95349		SARS-CoV-2.1	12	1.2	2.7415	1.67023	1.84263
	SARS-CoV-2.1	13	1.3	-1.81502		SARS-CoV-2.1	13	1.3	2.73767	1.6694	1.83338
	SARS-CoV-2.1	14	1.4	-6.78534		SARS-CoV-2.1	14	1.4	2.74328	1.66496	1.82726
	SARS-CoV-2.1	15	1.5	-7.63539		SARS-CoV-2.1	15	1.5	2.75636	1.66556	1.84039
	SARS-CoV-2.1	16	1.6	-6.20222		SARS-CoV-2.1	16	1.6	2.72835	1.66377	1.83612
	SARS-CoV-2.1	17	1.7	-4.66071		SARS-CoV-2.1	17	1.7	2.74065	1.67557	1.83638
	SARS-CoV-2.1	18	1.8	-3.4368		SARS-CoV-2.1	18	1.8	2.71968	1.67197	1.83072
	SARS-CoV-2.1	19	1.9	-3.25761		SARS-CoV-2.1	19	1.9	2.72755	1.66467	1.82817
	SARS-CoV-2.1	20	2	-11.8024		SARS-CoV-2.1	20	2	2.75319	1.66486	1.8332
	SARS-CoV-2.1	21	2.1	-5.82614		SARS-CoV-2.1	21	2.1	2.73933	1.67097	1.83116
	SARS-CoV-2.1	22	2.2	-6.52765		SARS-CoV-2.1	22	2.2	2.74168	1.66641	1.83305
	SARS-CoV-2.1	23	2.3	-2.96341		SARS-CoV-2.1	23	2.3	2.72193	1.66118	1.83551
	SARS-CoV-2.1	24	2.4	-9.24252		SARS-CoV-2.1	24	2.4	2.75577	1.66685	1.8408
	SARS-CoV-2.1	25	2.5	-10.2229		SARS-CoV-2.1	25	2.5	2.72323	1.67234	1.83876
	SARS-CoV-2.1	26	2.6	-5.46997		SARS-CoV-2.1	26	2.6	2.73344	1.66881	1.83569
	SARS-CoV-2.1	27	2.7	-6.78192		SARS-CoV-2.1	27	2.7	2.76722	1.66416	1.83636
	SARS-CoV-2.1	28	2.8	-4.59946		SARS-CoV-2.1	28	2.8	2.75521	1.67521	1.84672
	SARS-CoV-2.1	29	2.9	-4.58609		SARS-CoV-2.1	29	2.9	2.74143	1.66681	1.83997
	SARS-CoV-2.1	30	3	-7.93607		SARS-CoV-2.1	30	3	2.73403	1.66807	1.82681
	SARS-CoV-2.1	31	3.1	-11.1852		SARS-CoV-2.1	31	3.1	2.74136	1.67056	1.85572
	SARS-CoV-2.1	32	3.2	-7.84244		SARS-CoV-2.1	32	3.2	2.73568	1.66782	1.84111
	SARS-CoV-2.1	33	3.3	-2.5779		SARS-CoV-2.1	33	3.3	2.74184	1.66707	1.82202
	SARS-CoV-2.1	34	3.4	-6.52957		SARS-CoV-2.1	34	3.4	2.75081	1.67564	1.82977
	SARS-CoV-2.1	35	3.5	-3.0456		SARS-CoV-2.1	35	3.5	2.75551	1.67045	1.82421
	SARS-CoV-2.1	36	3.6	-4.65664		SARS-CoV-2.1	36	3.6	2.72919	1.66109	1.82572
	SARS-CoV-2.1	37	3.7	-7.34972		SARS-CoV-2.1	37	3.7	2.72553	1.66429	1.81599
	SARS-CoV-2.1	38	3.8	-5.18707		SARS-CoV-2.1	38	3.8	2.75908	1.6578	1.83634
	SARS-CoV-2.1	39	3.9	2.37144		SARS-CoV-2.1	39	3.9	2.75862	1.66614	1.82287
	SARS-CoV-2.1	40	4	-3.30871		SARS-CoV-2.1	40	4	2.76254	1.66575	1.80766
	SARS-CoV-2.1	41	4.1	-6.84062		SARS-CoV-2.1	41	4.1	2.77491	1.66473	1.82805
	SARS-CoV-2.1	42	4.2	-6.76332		SARS-CoV-2.1	42	4.2	2.75735	1.66953	1.83042
	SARS-CoV-2.1	43	4.3	-5.3337		SARS-CoV-2.1	43	4.3	2.73482	1.65587	1.83262
	SARS-CoV-2.1	44	4.4	-8.62962		SARS-CoV-2.1	44	4.4	2.71905	1.66927	1.83176
	SARS-CoV-2.1	45	4.5	-4.87091		SARS-CoV-2.1	45	4.5	2.7348	1.65964	1.82431
	SARS-CoV-2.1	46	4.6	-6.48553		SARS-CoV-2.1	46	4.6	2.75645	1.66621	1.82381
	SARS-CoV-2.1	47	4.7	-5.43478		SARS-CoV-2.1	47	4.7	2.74673	1.66004	1.81615
	SARS-CoV-2.1	48	4.8	-3.06105		SARS-CoV-2.1	48	4.8	2.76811	1.66705	1.83377
	SARS-CoV-2.1	49	4.9	-7.15938		SARS-CoV-2.1	49	4.9	2.74168	1.67271	1.83933
	SARS-CoV-2.1	50	5	-7.50155		SARS-CoV-2.1	50	5	2.74756	1.65656	1.82845
	SARS-CoV-2.1	51	5.1	-3.70872		SARS-CoV-2.1	51	5.1	2.76862	1.65883	1.82665
	SARS-CoV-2.1	52	5.2	-7.07143		SARS-CoV-2.1	52	5.2	2.73832	1.67003	1.82729
	SARS-CoV-2.1	53	5.3	-8.69668		SARS-CoV-2.1	53	5.3	2.74052	1.66294	1.81839
	SARS-CoV-2.1	54	5.4	-8.65499		SARS-CoV-2.1	54	5.4	2.7337	1.65777	1.82568
	SARS-CoV-2.1	55	5.5	0.734598		SARS-CoV-2.1	55	5.5	2.76684	1.66309	1.82197
	SARS-CoV-2.1	56	5.6	-8.33703		SARS-CoV-2.1	56	5.6	2.71692	1.65663	1.83017
	SARS-CoV-2.1	57	5.7	-6.20703		SARS-CoV-2.1	57	5.7	2.72269	1.66953	1.82306
	SARS-CoV-2.1	58	5.8	-5.367		SARS-CoV-2.1	58	5.8	2.7134	1.65545	1.8271
	SARS-CoV-2.1	59	5.9	-4.58157		SARS-CoV-2.1	59	5.9	2.70906	1.66834	1.82583
	SARS-CoV-2.1	60	6	-4.73139		SARS-CoV-2.1	60	6	2.70823	1.66274	1.81928
	SARS-CoV-2.1	61	6.1	-1.88301		SARS-CoV-2.1	61	6.1	2.67749	1.66589	1.81161
	SARS-CoV-2.1	62	6.2	-1.27453		SARS-CoV-2.1	62	6.2	2.69061	1.66768	1.8221
	SARS-CoV-2.1	63	6.3	-3.3777		SARS-CoV-2.1	63	6.3	2.7124	1.67072	1.83543
	SARS-CoV-2.1	64	6.4	-1.39106		SARS-CoV-2.1	64	6.4	2.73225	1.6709	1.83866
	SARS-CoV-2.1	65	6.5	-5.71365		SARS-CoV-2.1	65	6.5	2.72009	1.65039	1.82841
	SARS-CoV-2.1	66	6.6	-4.21018		SARS-CoV-2.1	66	6.6	2.72732	1.65223	1.82841
	SARS-CoV-2.1	67	6.7	-1.9542		SARS-CoV-2.1	67	6.7	2.74736	1.66258	1.82055
	SARS-CoV-2.1	68	6.8	-4.8038		SARS-CoV-2.1	68	6.8	2.75237	1.66895	1.83705
	SARS-CoV-2.1	69	6.9	-6.31445		SARS-CoV-2.1	69	6.9	2.74045	1.66341	1.82751
	SARS-CoV-2.1	70	7	-5.22634		SARS-CoV-2.1	70	7	2.73245	1.66905	1.82902
	SARS-CoV-2.1	71	7.1	-5.53869		SARS-CoV-2.1	71	7.1	2.74422	1.66308	1.83752
	SARS-CoV-2.1	72	7.2	-6.40233		SARS-CoV-2.1	72	7.2	2.76873	1.65872	1.8294
	SARS-CoV-2.1	73	7.3	-6.16734		SARS-CoV-2.1	73	7.3	2.73781	1.66593	1.82457
	SARS-CoV-2.1	74	7.4	-5.25861		SARS-CoV-2.1	74	7.4	2.72553	1.666	1.82978
	SARS-CoV-2.1	75	7.5	-0.62799		SARS-CoV-2.1	75	7.5	2.77114	1.65538	1.82803
	SARS-CoV-2.1	76	7.6	-5.83967		SARS-CoV-2.1	76	7.6	2.76937	1.65994	1.83079
	SARS-CoV-2.1	77	7.7	-5.49233		SARS-CoV-2.1	77	7.7	2.74017	1.66896	1.821
	SARS-CoV-2.1	78	7.8	-1.91395		SARS-CoV-2.1	78	7.8	2.7665	1.68318	1.84044
	SARS-CoV-2.1	79	7.9	-6.20119		SARS-CoV-2.1	79	7.9	2.76765	1.66058	1.82845
	SARS-CoV-2.1	80	8	-2.57614		SARS-CoV-2.1	80	8	2.74457	1.66458	1.82067
	SARS-CoV-2.1	81	8.1	-2.64549		SARS-CoV-2.1	81	8.1	2.75008	1.66827	1.83011
	SARS-CoV-2.1	82	8.2	-6.18768		SARS-CoV-2.1	82	8.2	2.72067	1.65555	1.82049
	SARS-CoV-2.1	83	8.3	-2.83539		SARS-CoV-2.1	83	8.3	2.7498	1.6698	1.83703
	SARS-CoV-2.1	84	8.4	-3.58615		SARS-CoV-2.1	84	8.4	2.7443	1.66991	1.8312
	SARS-CoV-2.1	85	8.5	-5.42423		SARS-CoV-2.1	85	8.5	2.75153	1.67696	1.83174
	SARS-CoV-2.1	86	8.6	-7.12523		SARS-CoV-2.1	86	8.6	2.72259	1.66665	1.82444
	SARS-CoV-2.1	87	8.7	-7.25504		SARS-CoV-2.1	87	8.7	2.74953	1.66481	1.82126
	SARS-CoV-2.1	88	8.8	-4.63481		SARS-CoV-2.1	88	8.8	2.70561	1.66669	1.83045
	SARS-CoV-2.1	89	8.9	-9.35105		SARS-CoV-2.1	89	8.9	2.71183	1.66543	1.83296
	SARS-CoV-2.1	90	9	-5.71654		SARS-CoV-2.1	90	9	2.69657	1.66631	1.82077
	SARS-CoV-2.1	91	9.1	-6.52932		SARS-CoV-2.1	91	9.1	2.74161	1.67053	1.82866
	SARS-CoV-2.1	92	9.2	-5.47619		SARS-CoV-2.1	92	9.2	2.74103	1.67983	1.82906
	SARS-CoV-2.1	93	9.3	-6.25294		SARS-CoV-2.1	93	9.3	2.7416	1.66671	1.81945
	SARS-CoV-2.1	94	9.4	-5.41587		SARS-CoV-2.1	94	9.4	2.72102	1.66972	1.82105
	SARS-CoV-2.1	95	9.5	-4.42602		SARS-CoV-2.1	95	9.5	2.72903	1.66102	1.82505
	SARS-CoV-2.1	96	9.6	-4.60361		SARS-CoV-2.1	96	9.6	2.70851	1.66816	1.8187
	SARS-CoV-2.1	97	9.7	-4.26036		SARS-CoV-2.1	97	9.7	2.72634	1.66338	1.83038
	SARS-CoV-2.1	98	9.8	-6.22117		SARS-CoV-2.1	98	9.8	2.74682	1.66574	1.81749
	SARS-CoV-2.1	99	9.9	-4.67938		SARS-CoV-2.1	99	9.9	2.74884	1.66828	1.84199
	SARS-CoV-2.1	100	10	-7.58805		SARS-CoV-2.1	100	10	2.7147	1.65735	1.82044
	SARS-CoV-2.1	101	10.1	-4.40394		SARS-CoV-2.1	101	10.1	2.72024	1.66437	1.82279
	SARS-CoV-2.1	102	10.2	-9.14899		SARS-CoV-2.1	102	10.2	2.7056	1.66204	1.81035
	SARS-CoV-2.1	103	10.3	-2.7333		SARS-CoV-2.1	103	10.3	2.68281	1.66945	1.82036
	SARS-CoV-2.1	104	10.4	-2.35218		SARS-CoV-2.1	104	10.4	2.73423	1.67139	1.82594
	SARS-CoV-2.1	105	10.5	-3.12499		SARS-CoV-2.1	105	10.5	2.74549	1.66887	1.83724
	SARS-CoV-2.1	106	10.6	-8.62326		SARS-CoV-2.1	106	10.6	2.75198	1.64983	1.82223
	SARS-CoV-2.1	107	10.7	-1.81897		SARS-CoV-2.1	107	10.7	2.75016	1.65955	1.82369
	SARS-CoV-2.1	108	10.8	-5.10661		SARS-CoV-2.1	108	10.8	2.73755	1.67662	1.81892
	SARS-CoV-2.1	109	10.9	0.365379		SARS-CoV-2.1	109	10.9	2.75247	1.65875	1.8291
	SARS-CoV-2.1	110	11	-8.58981		SARS-CoV-2.1	110	11	2.75431	1.66414	1.81176
	SARS-CoV-2.1	111	11.1	-7.06649		SARS-CoV-2.1	111	11.1	2.75306	1.66599	1.82985
	SARS-CoV-2.1	112	11.2	-10.9687		SARS-CoV-2.1	112	11.2	2.73623	1.66695	1.82498
	SARS-CoV-2.1	113	11.3	-2.55213		SARS-CoV-2.1	113	11.3	2.74485	1.67514	1.81892
	SARS-CoV-2.1	114	11.4	-7.38467		SARS-CoV-2.1	114	11.4	2.69751	1.65903	1.80914
	SARS-CoV-2.1	115	11.5	-6.50327		SARS-CoV-2.1	115	11.5	2.73784	1.66166	1.82198
	SARS-CoV-2.1	116	11.6	-7.62395		SARS-CoV-2.1	116	11.6	2.73577	1.66068	1.81536
	SARS-CoV-2.1	117	11.7	0.411092		SARS-CoV-2.1	117	11.7	2.74109	1.65817	1.81709
	SARS-CoV-2.1	118	11.8	-1.88355		SARS-CoV-2.1	118	11.8	2.72503	1.66534	1.81893
	SARS-CoV-2.1	119	11.9	-9.65191		SARS-CoV-2.1	119	11.9	2.74698	1.66558	1.81297
	SARS-CoV-2.1	120	12	-6.32739		SARS-CoV-2.1	120	12	2.7174	1.66373	1.80555
	SARS-CoV-2.1	121	12.1	-4.11576		SARS-CoV-2.1	121	12.1	2.76082	1.67239	1.83542
	SARS-CoV-2.1	122	12.2	-2.67374		SARS-CoV-2.1	122	12.2	2.77892	1.65745	1.82751
	SARS-CoV-2.1	123	12.3	-3.07619		SARS-CoV-2.1	123	12.3	2.74447	1.66587	1.82261
	SARS-CoV-2.1	124	12.4	-3.18608		SARS-CoV-2.1	124	12.4	2.756	1.66696	1.82669
	SARS-CoV-2.1	125	12.5	-3.8767		SARS-CoV-2.1	125	12.5	2.75358	1.66316	1.82398
	SARS-CoV-2.1	126	12.6	-7.65955		SARS-CoV-2.1	126	12.6	2.75398	1.66339	1.8377
	SARS-CoV-2.1	127	12.7	-7.17781		SARS-CoV-2.1	127	12.7	2.73141	1.67142	1.82699
	SARS-CoV-2.1	128	12.8	-1.05126		SARS-CoV-2.1	128	12.8	2.72821	1.65899	1.81407
	SARS-CoV-2.1	129	12.9	-6.28		SARS-CoV-2.1	129	12.9	2.7236	1.67407	1.82324
	SARS-CoV-2.1	130	13	-1.173		SARS-CoV-2.1	130	13	2.74199	1.67031	1.82482
	SARS-CoV-2.1	131	13.1	-4.01878		SARS-CoV-2.1	131	13.1	2.76647	1.66387	1.82737
	SARS-CoV-2.1	132	13.2	-6.32697		SARS-CoV-2.1	132	13.2	2.77228	1.66314	1.82062
	SARS-CoV-2.1	133	13.3	-3.28422		SARS-CoV-2.1	133	13.3	2.76827	1.6764	1.83289
	SARS-CoV-2.1	134	13.4	-8.344		SARS-CoV-2.1	134	13.4	2.75703	1.66692	1.82935
	SARS-CoV-2.1	135	13.5	-2.1232		SARS-CoV-2.1	135	13.5	2.7654	1.66329	1.82255
	SARS-CoV-2.1	136	13.6	-0.748586		SARS-CoV-2.1	136	13.6	2.72677	1.65379	1.81581
	SARS-CoV-2.1	137	13.7	-4.62145		SARS-CoV-2.1	137	13.7	2.72973	1.66601	1.83415
	SARS-CoV-2.1	138	13.8	-1.34649		SARS-CoV-2.1	138	13.8	2.71637	1.66422	1.82991
	SARS-CoV-2.1	139	13.9	-2.46391		SARS-CoV-2.1	139	13.9	2.73638	1.67771	1.83845
	SARS-CoV-2.1	140	14	-7.04039		SARS-CoV-2.1	140	14	2.72541	1.67716	1.83959
	SARS-CoV-2.1	141	14.1	-5.07093		SARS-CoV-2.1	141	14.1	2.72524	1.66054	1.83081
	SARS-CoV-2.1	142	14.2	-6.17892		SARS-CoV-2.1	142	14.2	2.73921	1.66869	1.81598
	SARS-CoV-2.1	143	14.3	-5.37827		SARS-CoV-2.1	143	14.3	2.73026	1.66296	1.82537
	SARS-CoV-2.1	144	14.4	-3.79375		SARS-CoV-2.1	144	14.4	2.7262	1.67471	1.84165
	SARS-CoV-2.1	145	14.5	-6.83772		SARS-CoV-2.1	145	14.5	2.74108	1.668	1.83634
	SARS-CoV-2.1	146	14.6	-4.46828		SARS-CoV-2.1	146	14.6	2.73061	1.66542	1.82665
	SARS-CoV-2.1	147	14.7	-5.60416		SARS-CoV-2.1	147	14.7	2.73045	1.66008	1.82144
	SARS-CoV-2.1	148	14.8	-0.945954		SARS-CoV-2.1	148	14.8	2.72981	1.67038	1.83962
	SARS-CoV-2.1	149	14.9	-2.61071		SARS-CoV-2.1	149	14.9	2.73985	1.65403	1.83131
	SARS-CoV-2.1	150	15	-6.06487		SARS-CoV-2.1	150	15	2.75656	1.67096	1.82456
	SARS-CoV-2.1	151	15.1	-4.57986		SARS-CoV-2.1	151	15.1	2.73333	1.67385	1.8381
	SARS-CoV-2.1	152	15.2	-5.18359		SARS-CoV-2.1	152	15.2	2.73996	1.66116	1.8321
	SARS-CoV-2.1	153	15.3	-1.93013		SARS-CoV-2.1	153	15.3	2.73166	1.65527	1.83164
	SARS-CoV-2.1	154	15.4	-3.83742		SARS-CoV-2.1	154	15.4	2.7797	1.66067	1.82154
	SARS-CoV-2.1	155	15.5	-2.98275		SARS-CoV-2.1	155	15.5	2.75956	1.6626	1.83332
	SARS-CoV-2.1	156	15.6	-7.45052		SARS-CoV-2.1	156	15.6	2.78734	1.65473	1.81971
	SARS-CoV-2.1	157	15.7	-3.22862		SARS-CoV-2.1	157	15.7	2.73269	1.6636	1.83024
	SARS-CoV-2.1	158	15.8	-0.607204		SARS-CoV-2.1	158	15.8	2.7576	1.66102	1.84048
	SARS-CoV-2.1	159	15.9	-3.46124		SARS-CoV-2.1	159	15.9	2.74442	1.66213	1.82719
	SARS-CoV-2.1	160	16	3.18199		SARS-CoV-2.1	160	16	2.74939	1.66719	1.82941
	SARS-CoV-2.1	161	16.1	2.48682		SARS-CoV-2.1	161	16.1	2.74708	1.65901	1.83102
	SARS-CoV-2.1	162	16.2	-7.00148		SARS-CoV-2.1	162	16.2	2.77329	1.66738	1.84553
	SARS-CoV-2.1	163	16.3	-2.18115		SARS-CoV-2.1	163	16.3	2.75587	1.66257	1.83773
	SARS-CoV-2.1	164	16.4	-2.69984		SARS-CoV-2.1	164	16.4	2.79742	1.65716	1.82962
	SARS-CoV-2.1	165	16.5	-2.01042		SARS-CoV-2.1	165	16.5	2.77146	1.66814	1.82522
	SARS-CoV-2.1	166	16.6	-1.69492		SARS-CoV-2.1	166	16.6	2.76636	1.66275	1.8374
	SARS-CoV-2.1	167	16.7	-7.16895		SARS-CoV-2.1	167	16.7	2.76884	1.66566	1.83227
	SARS-CoV-2.1	168	16.8	-3.20212		SARS-CoV-2.1	168	16.8	2.7655	1.6765	1.83588
	SARS-CoV-2.1	169	16.9	-1.75985		SARS-CoV-2.1	169	16.9	2.76475	1.66593	1.83692
	SARS-CoV-2.1	170	17	-5.28661		SARS-CoV-2.1	170	17	2.7838	1.67594	1.83923
	SARS-CoV-2.1	171	17.1	-3.10439		SARS-CoV-2.1	171	17.1	2.77944	1.66102	1.83223
	SARS-CoV-2.1	172	17.2	-2.51923		SARS-CoV-2.1	172	17.2	2.78624	1.67569	1.83641
	SARS-CoV-2.1	173	17.3	-5.41059		SARS-CoV-2.1	173	17.3	2.77314	1.67086	1.83109
	SARS-CoV-2.1	174	17.4	-5.33657		SARS-CoV-2.1	174	17.4	2.7643	1.6638	1.83638
	SARS-CoV-2.1	175	17.5	-3.80505		SARS-CoV-2.1	175	17.5	2.77953	1.66727	1.82804
	SARS-CoV-2.1	176	17.6	-4.114		SARS-CoV-2.1	176	17.6	2.76768	1.68202	1.83523
	SARS-CoV-2.1	177	17.7	-3.61019		SARS-CoV-2.1	177	17.7	2.77316	1.66458	1.84307
	SARS-CoV-2.1	178	17.8	-5.16562		SARS-CoV-2.1	178	17.8	2.78104	1.67063	1.83591
	SARS-CoV-2.1	179	17.9	-2.19863		SARS-CoV-2.1	179	17.9	2.79112	1.66616	1.82564
	SARS-CoV-2.1	180	18	-4.93573		SARS-CoV-2.1	180	18	2.7732	1.66658	1.834
	SARS-CoV-2.1	181	18.1	-8.49331		SARS-CoV-2.1	181	18.1	2.772	1.6516	1.83044
	SARS-CoV-2.1	182	18.2	-4.98466		SARS-CoV-2.1	182	18.2	2.76519	1.66315	1.82039
	SARS-CoV-2.1	183	18.3	-1.9626		SARS-CoV-2.1	183	18.3	2.7771	1.65911	1.83394
	SARS-CoV-2.1	184	18.4	-5.10122		SARS-CoV-2.1	184	18.4	2.77834	1.66488	1.83225
	SARS-CoV-2.1	185	18.5	-6.72862		SARS-CoV-2.1	185	18.5	2.77716	1.67029	1.83974
	SARS-CoV-2.1	186	18.6	-5.91726		SARS-CoV-2.1	186	18.6	2.7553	1.66757	1.81885
	SARS-CoV-2.1	187	18.7	-7.37996		SARS-CoV-2.1	187	18.7	2.75496	1.66208	1.82983
	SARS-CoV-2.1	188	18.8	-4.63178		SARS-CoV-2.1	188	18.8	2.73923	1.66461	1.8254
	SARS-CoV-2.1	189	18.9	-3.94832		SARS-CoV-2.1	189	18.9	2.74492	1.66029	1.83377
	SARS-CoV-2.1	190	19	-0.485408		SARS-CoV-2.1	190	19	2.75401	1.65651	1.82642
	SARS-CoV-2.1	191	19.1	-5.60373		SARS-CoV-2.1	191	19.1	2.75492	1.65084	1.81018
	SARS-CoV-2.1	192	19.2	-8.10094		SARS-CoV-2.1	192	19.2	2.75655	1.65285	1.83165
	SARS-CoV-2.1	193	19.3	-2.45787		SARS-CoV-2.1	193	19.3	2.7489	1.66071	1.82828
	SARS-CoV-2.1	194	19.4	-6.09653		SARS-CoV-2.1	194	19.4	2.77474	1.65666	1.80749
	SARS-CoV-2.1	195	19.5	-7.60421		SARS-CoV-2.1	195	19.5	2.74981	1.65146	1.82054
	SARS-CoV-2.1	196	19.6	-7.33781		SARS-CoV-2.1	196	19.6	2.77578	1.67152	1.83011
	SARS-CoV-2.1	197	19.7	-6.22427		SARS-CoV-2.1	197	19.7	2.73884	1.65346	1.82364
	SARS-CoV-2.1	198	19.8	-6.17954		SARS-CoV-2.1	198	19.8	2.75271	1.66073	1.82112
	SARS-CoV-2.1	199	19.9	-7.5021		SARS-CoV-2.1	199	19.9	2.7728	1.67203	1.81817
	SARS-CoV-2.1	200	20	-6.90181		SARS-CoV-2.1	200	20	2.7633	1.65723	1.82493
	SARS-CoV-2.1	201	20.1	-8.42747		SARS-CoV-2.1	201	20.1	2.76802	1.65659	1.81931
	SARS-CoV-2.1	202	20.2	-2.9437		SARS-CoV-2.1	202	20.2	2.76523	1.6675	1.84366
	SARS-CoV-2.1	203	20.3	-7.81145		SARS-CoV-2.1	203	20.3	2.78519	1.66811	1.81525
	SARS-CoV-2.1	204	20.4	-6.85258		SARS-CoV-2.1	204	20.4	2.75436	1.66102	1.81249
	SARS-CoV-2.1	205	20.5	-6.3742		SARS-CoV-2.1	205	20.5	2.76936	1.65411	1.81989
	SARS-CoV-2.1	206	20.6	-7.29271		SARS-CoV-2.1	206	20.6	2.78681	1.66067	1.83375
	SARS-CoV-2.1	207	20.7	-7.43029		SARS-CoV-2.1	207	20.7	2.75656	1.66447	1.82375
	SARS-CoV-2.1	208	20.8	-5.09129		SARS-CoV-2.1	208	20.8	2.75271	1.66549	1.82284
	SARS-CoV-2.1	209	20.9	-6.70922		SARS-CoV-2.1	209	20.9	2.76597	1.65358	1.82059
	SARS-CoV-2.1	210	21	-8.3475		SARS-CoV-2.1	210	21	2.75469	1.65772	1.81462
	SARS-CoV-2.1	211	21.1	-3.70419		SARS-CoV-2.1	211	21.1	2.75029	1.65	1.80977
	SARS-CoV-2.1	212	21.2	-9.81385		SARS-CoV-2.1	212	21.2	2.76269	1.65216	1.81076
	SARS-CoV-2.1	213	21.3	-6.9206		SARS-CoV-2.1	213	21.3	2.77519	1.66826	1.82669
	SARS-CoV-2.1	214	21.4	-4.33271		SARS-CoV-2.1	214	21.4	2.77435	1.65859	1.81625
	SARS-CoV-2.1	215	21.5	-7.00744		SARS-CoV-2.1	215	21.5	2.76538	1.66164	1.82229
	SARS-CoV-2.1	216	21.6	-2.54391		SARS-CoV-2.1	216	21.6	2.76637	1.65232	1.81585
	SARS-CoV-2.1	217	21.7	-3.49238		SARS-CoV-2.1	217	21.7	2.78031	1.64486	1.82221
	SARS-CoV-2.1	218	21.8	-5.93263		SARS-CoV-2.1	218	21.8	2.77738	1.66137	1.81714
	SARS-CoV-2.1	219	21.9	-7.41736		SARS-CoV-2.1	219	21.9	2.75937	1.65356	1.81654
	SARS-CoV-2.1	220	22	-4.56796		SARS-CoV-2.1	220	22	2.78829	1.67439	1.82988
	SARS-CoV-2.1	221	22.1	-5.65484		SARS-CoV-2.1	221	22.1	2.8161	1.67264	1.83234
	SARS-CoV-2.1	222	22.2	-4.90482		SARS-CoV-2.1	222	22.2	2.76801	1.65875	1.81765
	SARS-CoV-2.1	223	22.3	-5.98979		SARS-CoV-2.1	223	22.3	2.76424	1.66658	1.81749
	SARS-CoV-2.1	224	22.4	-3.62824		SARS-CoV-2.1	224	22.4	2.7751	1.65841	1.84387
	SARS-CoV-2.1	225	22.5	-5.0371		SARS-CoV-2.1	225	22.5	2.79068	1.6523	1.8222
	SARS-CoV-2.1	226	22.6	-1.76751		SARS-CoV-2.1	226	22.6	2.78606	1.65704	1.81482
	SARS-CoV-2.1	227	22.7	-6.74166		SARS-CoV-2.1	227	22.7	2.77471	1.65782	1.82746
	SARS-CoV-2.1	228	22.8	-3.98656		SARS-CoV-2.1	228	22.8	2.75799	1.66019	1.83711
	SARS-CoV-2.1	229	22.9	-4.85486		SARS-CoV-2.1	229	22.9	2.77871	1.65796	1.82984
	SARS-CoV-2.1	230	23	-4.07586		SARS-CoV-2.1	230	23	2.77278	1.65957	1.81905
	SARS-CoV-2.1	231	23.1	-7.92573		SARS-CoV-2.1	231	23.1	2.78009	1.66397	1.81993
	SARS-CoV-2.1	232	23.2	-3.37059		SARS-CoV-2.1	232	23.2	2.77693	1.66473	1.82565
	SARS-CoV-2.1	233	23.3	-3.76566		SARS-CoV-2.1	233	23.3	2.7532	1.66223	1.80924
	SARS-CoV-2.1	234	23.4	-5.45448		SARS-CoV-2.1	234	23.4	2.78835	1.65706	1.80774
	SARS-CoV-2.1	235	23.5	-2.91914		SARS-CoV-2.1	235	23.5	2.77007	1.65527	1.82262
	SARS-CoV-2.1	236	23.6	-4.14849		SARS-CoV-2.1	236	23.6	2.7794	1.65979	1.81014
	SARS-CoV-2.1	237	23.7	-6.18905		SARS-CoV-2.1	237	23.7	2.75473	1.66127	1.80703
	SARS-CoV-2.1	238	23.8	-6.734		SARS-CoV-2.1	238	23.8	2.76343	1.65389	1.81294
	SARS-CoV-2.1	239	23.9	-6.98369		SARS-CoV-2.1	239	23.9	2.76747	1.66521	1.82293
	SARS-CoV-2.1	240	24	-4.74299		SARS-CoV-2.1	240	24	2.75403	1.66333	1.82573
	SARS-CoV-2.1	241	24.1	-5.07366		SARS-CoV-2.1	241	24.1	2.77127	1.66705	1.82627
	SARS-CoV-2.1	242	24.2	-0.817495		SARS-CoV-2.1	242	24.2	2.77654	1.66389	1.83109
	SARS-CoV-2.1	243	24.3	-8.11394		SARS-CoV-2.1	243	24.3	2.79107	1.66372	1.83611
	SARS-CoV-2.1	244	24.4	-7.25415		SARS-CoV-2.1	244	24.4	2.77157	1.66487	1.8151
	SARS-CoV-2.1	245	24.5	-7.91979		SARS-CoV-2.1	245	24.5	2.79972	1.64893	1.81066
	SARS-CoV-2.1	246	24.6	-2.41309		SARS-CoV-2.1	246	24.6	2.81798	1.66319	1.8271
	SARS-CoV-2.1	247	24.7	-6.24904		SARS-CoV-2.1	247	24.7	2.78793	1.65568	1.81617
	SARS-CoV-2.1	248	24.8	-7.5592		SARS-CoV-2.1	248	24.8	2.77621	1.66156	1.80698
	SARS-CoV-2.1	249	24.9	-6.93483		SARS-CoV-2.1	249	24.9	2.77448	1.65975	1.81742
	SARS-CoV-2.1	250	25	-8.88109		SARS-CoV-2.1	250	25	2.79106	1.65306	1.79466
	SARS-CoV-2.1	251	25.1	-3.57152		SARS-CoV-2.1	251	25.1	2.77511	1.66143	1.81737
	SARS-CoV-2.1	252	25.2	-10.5119		SARS-CoV-2.1	252	25.2	2.81347	1.6518	1.81727
	SARS-CoV-2.1	253	25.3	-9.04044		SARS-CoV-2.1	253	25.3	2.79378	1.65663	1.81348
	SARS-CoV-2.1	254	25.4	-7.854		SARS-CoV-2.1	254	25.4	2.77973	1.65818	1.81789
	SARS-CoV-2.1	255	25.5	-1.4722		SARS-CoV-2.1	255	25.5	2.78509	1.65645	1.8277
	SARS-CoV-2.1	256	25.6	-11.233		SARS-CoV-2.1	256	25.6	2.79229	1.65129	1.81909
	SARS-CoV-2.1	257	25.7	-6.68242		SARS-CoV-2.1	257	25.7	2.77961	1.65829	1.82602
	SARS-CoV-2.1	258	25.8	-6.95929		SARS-CoV-2.1	258	25.8	2.78018	1.65608	1.84062
	SARS-CoV-2.1	259	25.9	-6.45716		SARS-CoV-2.1	259	25.9	2.77163	1.64687	1.82465
	SARS-CoV-2.1	260	26	-5.1661		SARS-CoV-2.1	260	26	2.76902	1.66357	1.83161
	SARS-CoV-2.1	261	26.1	-4.3417		SARS-CoV-2.1	261	26.1	2.7738	1.66385	1.81368
	SARS-CoV-2.1	262	26.2	-6.19247		SARS-CoV-2.1	262	26.2	2.75208	1.658	1.82263
	SARS-CoV-2.1	263	26.3	-9.36629		SARS-CoV-2.1	263	26.3	2.79545	1.64825	1.80979
	SARS-CoV-2.1	264	26.4	-5.36217		SARS-CoV-2.1	264	26.4	2.80344	1.66481	1.82538
	SARS-CoV-2.1	265	26.5	-8.99932		SARS-CoV-2.1	265	26.5	2.7727	1.64888	1.82272
	SARS-CoV-2.1	266	26.6	-7.11923		SARS-CoV-2.1	266	26.6	2.82687	1.64729	1.82397
	SARS-CoV-2.1	267	26.7	-9.19006		SARS-CoV-2.1	267	26.7	2.81732	1.66145	1.82557
	SARS-CoV-2.1	268	26.8	-7.20485		SARS-CoV-2.1	268	26.8	2.80235	1.65909	1.82497
	SARS-CoV-2.1	269	26.9	-8.92121		SARS-CoV-2.1	269	26.9	2.7914	1.66699	1.8235
	SARS-CoV-2.1	270	27	-7.83463		SARS-CoV-2.1	270	27	2.77715	1.66545	1.81852
	SARS-CoV-2.1	271	27.1	-2.23949		SARS-CoV-2.1	271	27.1	2.75638	1.68014	1.8319
	SARS-CoV-2.1	272	27.2	-5.09211		SARS-CoV-2.1	272	27.2	2.78206	1.66969	1.81992
	SARS-CoV-2.1	273	27.3	-5.48349		SARS-CoV-2.1	273	27.3	2.79326	1.65033	1.80804
	SARS-CoV-2.1	274	27.4	-5.51644		SARS-CoV-2.1	274	27.4	2.79688	1.66666	1.80984
	SARS-CoV-2.1	275	27.5	-1.38724		SARS-CoV-2.1	275	27.5	2.77428	1.66488	1.81296
	SARS-CoV-2.1	276	27.6	-3.24114		SARS-CoV-2.1	276	27.6	2.76027	1.6725	1.82902
	SARS-CoV-2.1	277	27.7	-2.21763		SARS-CoV-2.1	277	27.7	2.7975	1.66891	1.82602
	SARS-CoV-2.1	278	27.8	-1.30995		SARS-CoV-2.1	278	27.8	2.76382	1.67064	1.83227
	SARS-CoV-2.1	279	27.9	-6.42186		SARS-CoV-2.1	279	27.9	2.78581	1.66259	1.82261
	SARS-CoV-2.1	280	28	-2.67021		SARS-CoV-2.1	280	28	2.77883	1.67619	1.81823
	SARS-CoV-2.1	281	28.1	-8.19238		SARS-CoV-2.1	281	28.1	2.78654	1.66618	1.83615
	SARS-CoV-2.1	282	28.2	-5.02306		SARS-CoV-2.1	282	28.2	2.78332	1.67551	1.82888
	SARS-CoV-2.1	283	28.3	-3.67408		SARS-CoV-2.1	283	28.3	2.77551	1.66728	1.82184
	SARS-CoV-2.1	284	28.4	-7.55172		SARS-CoV-2.1	284	28.4	2.7486	1.66505	1.81317
	SARS-CoV-2.1	285	28.5	-6.57763		SARS-CoV-2.1	285	28.5	2.77332	1.66152	1.80225
	SARS-CoV-2.1	286	28.6	-9.18493		SARS-CoV-2.1	286	28.6	2.77967	1.66405	1.82167
	SARS-CoV-2.1	287	28.7	-5.35489		SARS-CoV-2.1	287	28.7	2.76967	1.66721	1.81556
	SARS-CoV-2.1	288	28.8	-2.91731		SARS-CoV-2.1	288	28.8	2.76309	1.66514	1.80407
	SARS-CoV-2.1	289	28.9	-7.63612		SARS-CoV-2.1	289	28.9	2.76899	1.66849	1.81492
	SARS-CoV-2.1	290	29	-5.54476		SARS-CoV-2.1	290	29	2.7928	1.66966	1.81199
	SARS-CoV-2.1	291	29.1	-1.24533		SARS-CoV-2.1	291	29.1	2.78913	1.66447	1.81136
	SARS-CoV-2.1	292	29.2	-3.41779		SARS-CoV-2.1	292	29.2	2.77575	1.67346	1.82528
	SARS-CoV-2.1	293	29.3	-3.4479		SARS-CoV-2.1	293	29.3	2.79258	1.67021	1.82403
	SARS-CoV-2.1	294	29.4	-4.87561		SARS-CoV-2.1	294	29.4	2.77199	1.66978	1.81861
	SARS-CoV-2.1	295	29.5	-5.57598		SARS-CoV-2.1	295	29.5	2.765	1.68059	1.83182
	SARS-CoV-2.1	296	29.6	-3.23148		SARS-CoV-2.1	296	29.6	2.79059	1.66757	1.82552
	SARS-CoV-2.1	297	29.7	-6.51522		SARS-CoV-2.1	297	29.7	2.79515	1.67608	1.83652
	SARS-CoV-2.1	298	29.8	-5.61254		SARS-CoV-2.1	298	29.8	2.79138	1.66961	1.825
	SARS-CoV-2.1	299	29.9	-4.87831		SARS-CoV-2.1	299	29.9	2.77996	1.67053	1.82424
	SARS-CoV-2.1	300	30	-2.61268		SARS-CoV-2.1	300	30	2.78349	1.67283	1.83183
	SARS-CoV-2.1	301	30.1	-0.618245		SARS-CoV-2.1	301	30.1	2.77039	1.67648	1.83899
	SARS-CoV-2.1	302	30.2	-6.89882		SARS-CoV-2.1	302	30.2	2.77889	1.67601	1.82659
	SARS-CoV-2.1	303	30.3	-5.77049		SARS-CoV-2.1	303	30.3	2.76994	1.66809	1.82429
	SARS-CoV-2.1	304	30.4	-1.74784		SARS-CoV-2.1	304	30.4	2.79459	1.65837	1.81447
	SARS-CoV-2.1	305	30.5	-4.90893		SARS-CoV-2.1	305	30.5	2.78009	1.68187	1.82519
	SARS-CoV-2.1	306	30.6	-7.60537		SARS-CoV-2.1	306	30.6	2.78448	1.66037	1.81908
	SARS-CoV-2.1	307	30.7	-5.70568		SARS-CoV-2.1	307	30.7	2.76165	1.67152	1.82443
	SARS-CoV-2.1	308	30.8	-1.78127		SARS-CoV-2.1	308	30.8	2.77155	1.67327	1.83116
	SARS-CoV-2.1	309	30.9	-5.89126		SARS-CoV-2.1	309	30.9	2.79296	1.65289	1.8153
	SARS-CoV-2.1	310	31	-5.193		SARS-CoV-2.1	310	31	2.77678	1.66338	1.8209
	SARS-CoV-2.1	311	31.1	-4.18713		SARS-CoV-2.1	311	31.1	2.78087	1.67006	1.81686
	SARS-CoV-2.1	312	31.2	-2.35974		SARS-CoV-2.1	312	31.2	2.77806	1.6694	1.82568
	SARS-CoV-2.1	313	31.3	-6.03438		SARS-CoV-2.1	313	31.3	2.77105	1.67414	1.82764
	SARS-CoV-2.1	314	31.4	-5.17345		SARS-CoV-2.1	314	31.4	2.77704	1.6726	1.83414
	SARS-CoV-2.1	315	31.5	-6.2413		SARS-CoV-2.1	315	31.5	2.76526	1.66728	1.81956
	SARS-CoV-2.1	316	31.6	-1.86592		SARS-CoV-2.1	316	31.6	2.8002	1.67153	1.8323
	SARS-CoV-2.1	317	31.7	-5.80746		SARS-CoV-2.1	317	31.7	2.77826	1.66032	1.81993
	SARS-CoV-2.1	318	31.8	-7.06812		SARS-CoV-2.1	318	31.8	2.8083	1.66378	1.81919
	SARS-CoV-2.1	319	31.9	-7.45816		SARS-CoV-2.1	319	31.9	2.76821	1.64913	1.8133
	SARS-CoV-2.1	320	32	-5.67958		SARS-CoV-2.1	320	32	2.79731	1.65395	1.81857
	SARS-CoV-2.1	321	32.1	-6.27256		SARS-CoV-2.1	321	32.1	2.79942	1.65615	1.82896
	SARS-CoV-2.1	322	32.2	-6.07702		SARS-CoV-2.1	322	32.2	2.76027	1.66242	1.83467
	SARS-CoV-2.1	323	32.3	-4.52479		SARS-CoV-2.1	323	32.3	2.80819	1.65302	1.82374
	SARS-CoV-2.1	324	32.4	-5.02225		SARS-CoV-2.1	324	32.4	2.76117	1.66438	1.82698
	SARS-CoV-2.1	325	32.5	-9.24864		SARS-CoV-2.1	325	32.5	2.80762	1.65069	1.82572
	SARS-CoV-2.1	326	32.6	-2.79618		SARS-CoV-2.1	326	32.6	2.78153	1.66314	1.80615
	SARS-CoV-2.1	327	32.7	-2.94744		SARS-CoV-2.1	327	32.7	2.7886	1.64977	1.80584
	SARS-CoV-2.1	328	32.8	-4.5254		SARS-CoV-2.1	328	32.8	2.77665	1.65423	1.81411
	SARS-CoV-2.1	329	32.9	-8.60081		SARS-CoV-2.1	329	32.9	2.77713	1.65285	1.8147
	SARS-CoV-2.1	330	33	-6.71204		SARS-CoV-2.1	330	33	2.76433	1.64572	1.82509
	SARS-CoV-2.1	331	33.1	-5.39422		SARS-CoV-2.1	331	33.1	2.76941	1.66409	1.8314
	SARS-CoV-2.1	332	33.2	-4.45851		SARS-CoV-2.1	332	33.2	2.78546	1.64882	1.80371
	SARS-CoV-2.1	333	33.3	-6.61529		SARS-CoV-2.1	333	33.3	2.78526	1.65498	1.81335
	SARS-CoV-2.1	334	33.4	-8.49345		SARS-CoV-2.1	334	33.4	2.75592	1.65968	1.81471
	SARS-CoV-2.1	335	33.5	-9.14234		SARS-CoV-2.1	335	33.5	2.77583	1.64259	1.80907
	SARS-CoV-2.1	336	33.6	-8.43317		SARS-CoV-2.1	336	33.6	2.77373	1.65535	1.81216
	SARS-CoV-2.1	337	33.7	-3.97908		SARS-CoV-2.1	337	33.7	2.76463	1.65057	1.80895
	SARS-CoV-2.1	338	33.8	-6.66056		SARS-CoV-2.1	338	33.8	2.77827	1.66084	1.82501
	SARS-CoV-2.1	339	33.9	-5.96422		SARS-CoV-2.1	339	33.9	2.78241	1.6476	1.82329
	SARS-CoV-2.1	340	34	-4.81645		SARS-CoV-2.1	340	34	2.77048	1.65013	1.82823
	SARS-CoV-2.1	341	34.1	-9.08046		SARS-CoV-2.1	341	34.1	2.77539	1.64421	1.81219
	SARS-CoV-2.1	342	34.2	-5.40751		SARS-CoV-2.1	342	34.2	2.75925	1.65255	1.80689
	SARS-CoV-2.1	343	34.3	-3.87873		SARS-CoV-2.1	343	34.3	2.77179	1.66375	1.81613
	SARS-CoV-2.1	344	34.4	-6.37469		SARS-CoV-2.1	344	34.4	2.77079	1.65596	1.82424
	SARS-CoV-2.1	345	34.5	-7.40212		SARS-CoV-2.1	345	34.5	2.76758	1.657	1.82482
	SARS-CoV-2.1	346	34.6	-7.26713		SARS-CoV-2.1	346	34.6	2.76957	1.66167	1.81812
	SARS-CoV-2.1	347	34.7	-5.34383		SARS-CoV-2.1	347	34.7	2.76229	1.65613	1.81884
	SARS-CoV-2.1	348	34.8	-3.33169		SARS-CoV-2.1	348	34.8	2.78028	1.67055	1.83686
	SARS-CoV-2.1	349	34.9	-4.17999		SARS-CoV-2.1	349	34.9	2.77087	1.65922	1.8197
	SARS-CoV-2.1	350	35	-10.259		SARS-CoV-2.1	350	35	2.78382	1.66792	1.83446
	SARS-CoV-2.1	351	35.1	-7.28229		SARS-CoV-2.1	351	35.1	2.76763	1.65699	1.82488
	SARS-CoV-2.1	352	35.2	-5.68711		SARS-CoV-2.1	352	35.2	2.75077	1.65728	1.82422
	SARS-CoV-2.1	353	35.3	-7.15051		SARS-CoV-2.1	353	35.3	2.76881	1.65851	1.81673
	SARS-CoV-2.1	354	35.4	-7.24519		SARS-CoV-2.1	354	35.4	2.74082	1.66672	1.8229
	SARS-CoV-2.1	355	35.5	-4.05809		SARS-CoV-2.1	355	35.5	2.7886	1.66996	1.82472
	SARS-CoV-2.1	356	35.6	-5.36015		SARS-CoV-2.1	356	35.6	2.78089	1.65175	1.81582
	SARS-CoV-2.1	357	35.7	-4.05872		SARS-CoV-2.1	357	35.7	2.7705	1.66206	1.82912
	SARS-CoV-2.1	358	35.8	-5.43918		SARS-CoV-2.1	358	35.8	2.77005	1.64391	1.79802
	SARS-CoV-2.1	359	35.9	-5.74355		SARS-CoV-2.1	359	35.9	2.77951	1.66326	1.81191
	SARS-CoV-2.1	360	36	-1.28991		SARS-CoV-2.1	360	36	2.75843	1.66987	1.82191
	SARS-CoV-2.1	361	36.1	-2.91145		SARS-CoV-2.1	361	36.1	2.79105	1.66029	1.82103
	SARS-CoV-2.1	362	36.2	-6.19549		SARS-CoV-2.1	362	36.2	2.7465	1.66848	1.8206
	SARS-CoV-2.1	363	36.3	-1.25445		SARS-CoV-2.1	363	36.3	2.75091	1.66959	1.82683
	SARS-CoV-2.1	364	36.4	-4.73676		SARS-CoV-2.1	364	36.4	2.78325	1.6647	1.82358
	SARS-CoV-2.1	365	36.5	-2.22014		SARS-CoV-2.1	365	36.5	2.79373	1.66269	1.81031
	SARS-CoV-2.1	366	36.6	-1.41948		SARS-CoV-2.1	366	36.6	2.79528	1.67483	1.81241
	SARS-CoV-2.1	367	36.7	-3.53949		SARS-CoV-2.1	367	36.7	2.77478	1.67605	1.8267
	SARS-CoV-2.1	368	36.8	-5.37035		SARS-CoV-2.1	368	36.8	2.7728	1.67381	1.8173
	SARS-CoV-2.1	369	36.9	-2.81927		SARS-CoV-2.1	369	36.9	2.79265	1.68129	1.81442
	SARS-CoV-2.1	370	37	-1.5522		SARS-CoV-2.1	370	37	2.77413	1.68602	1.83672
	SARS-CoV-2.1	371	37.1	-5.06416		SARS-CoV-2.1	371	37.1	2.76952	1.66588	1.81361
	SARS-CoV-2.1	372	37.2	-2.08803		SARS-CoV-2.1	372	37.2	2.78184	1.65656	1.81682
	SARS-CoV-2.1	373	37.3	-8.34724		SARS-CoV-2.1	373	37.3	2.77896	1.66047	1.81407
	SARS-CoV-2.1	374	37.4	-3.65453		SARS-CoV-2.1	374	37.4	2.81777	1.6774	1.82895
	SARS-CoV-2.1	375	37.5	-3.5119		SARS-CoV-2.1	375	37.5	2.79339	1.67648	1.81317
	SARS-CoV-2.1	376	37.6	-4.32211		SARS-CoV-2.1	376	37.6	2.78423	1.67641	1.82448
	SARS-CoV-2.1	377	37.7	-2.14252		SARS-CoV-2.1	377	37.7	2.79206	1.67142	1.81696
	SARS-CoV-2.1	378	37.8	-6.57954		SARS-CoV-2.1	378	37.8	2.78511	1.68306	1.82867
	SARS-CoV-2.1	379	37.9	-5.2187		SARS-CoV-2.1	379	37.9	2.77836	1.66578	1.8117
	SARS-CoV-2.1	380	38	-7.09218		SARS-CoV-2.1	380	38	2.77042	1.67663	1.82177
	SARS-CoV-2.1	381	38.1	-4.98094		SARS-CoV-2.1	381	38.1	2.75624	1.67605	1.83011
	SARS-CoV-2.1	382	38.2	-6.77333		SARS-CoV-2.1	382	38.2	2.76413	1.67785	1.81554
	SARS-CoV-2.1	383	38.3	-5.93328		SARS-CoV-2.1	383	38.3	2.78593	1.6854	1.82002
	SARS-CoV-2.1	384	38.4	-1.85024		SARS-CoV-2.1	384	38.4	2.76387	1.66545	1.80817
	SARS-CoV-2.1	385	38.5	-4.88102		SARS-CoV-2.1	385	38.5	2.75487	1.67323	1.82116
	SARS-CoV-2.1	386	38.6	-6.16679		SARS-CoV-2.1	386	38.6	2.76197	1.67703	1.82164
	SARS-CoV-2.1	387	38.7	-6.57739		SARS-CoV-2.1	387	38.7	2.78483	1.6749	1.83503
	SARS-CoV-2.1	388	38.8	-4.57828		SARS-CoV-2.1	388	38.8	2.77313	1.67502	1.82142
	SARS-CoV-2.1	389	38.9	-8.54111		SARS-CoV-2.1	389	38.9	2.76445	1.66901	1.81498
	SARS-CoV-2.1	390	39	-5.29074		SARS-CoV-2.1	390	39	2.79386	1.67205	1.82085
	SARS-CoV-2.1	391	39.1	-6.39133		SARS-CoV-2.1	391	39.1	2.80648	1.65924	1.82794
	SARS-CoV-2.1	392	39.2	-6.16402		SARS-CoV-2.1	392	39.2	2.74287	1.67443	1.81979
	SARS-CoV-2.1	393	39.3	-0.952552		SARS-CoV-2.1	393	39.3	2.74648	1.67677	1.82435
	SARS-CoV-2.1	394	39.4	0.312118		SARS-CoV-2.1	394	39.4	2.75064	1.68616	1.83777
	SARS-CoV-2.1	395	39.5	-6.85751		SARS-CoV-2.1	395	39.5	2.75376	1.68164	1.8316
	SARS-CoV-2.1	396	39.6	-5.60767		SARS-CoV-2.1	396	39.6	2.743	1.67569	1.81252
	SARS-CoV-2.1	397	39.7	-5.57032		SARS-CoV-2.1	397	39.7	2.763	1.66241	1.81983
	SARS-CoV-2.1	398	39.8	-7.64494		SARS-CoV-2.1	398	39.8	2.75504	1.6788	1.82587
	SARS-CoV-2.1	399	39.9	-3.06507		SARS-CoV-2.1	399	39.9	2.76506	1.67194	1.82453
	SARS-CoV-2.1	400	40	-6.8974		SARS-CoV-2.1	400	40	2.78871	1.66624	1.81741
	SARS-CoV-2.1	401	40.1	-3.6279		SARS-CoV-2.1	401	40.1	2.76547	1.66915	1.82586
	SARS-CoV-2.1	402	40.2	-4.9635		SARS-CoV-2.1	402	40.2	2.77521	1.67909	1.83203
	SARS-CoV-2.1	403	40.3	-7.81861		SARS-CoV-2.1	403	40.3	2.76861	1.66709	1.81435
	SARS-CoV-2.1	404	40.4	-7.40429		SARS-CoV-2.1	404	40.4	2.77669	1.67717	1.82827
	SARS-CoV-2.1	405	40.5	-2.32799		SARS-CoV-2.1	405	40.5	2.76903	1.65704	1.80664
	SARS-CoV-2.1	406	40.6	-8.81822		SARS-CoV-2.1	406	40.6	2.79228	1.65126	1.8057
	SARS-CoV-2.1	407	40.7	-4.32835		SARS-CoV-2.1	407	40.7	2.80316	1.67472	1.82249
	SARS-CoV-2.1	408	40.8	-5.34624		SARS-CoV-2.1	408	40.8	2.75443	1.67369	1.8189
	SARS-CoV-2.1	409	40.9	-3.94734		SARS-CoV-2.1	409	40.9	2.76865	1.67391	1.82911
	SARS-CoV-2.1	410	41	-6.31258		SARS-CoV-2.1	410	41	2.77648	1.66976	1.8237
	SARS-CoV-2.1	411	41.1	-6.68552		SARS-CoV-2.1	411	41.1	2.76192	1.66292	1.81036
	SARS-CoV-2.1	412	41.2	-8.75945		SARS-CoV-2.1	412	41.2	2.77458	1.68274	1.82517
	SARS-CoV-2.1	413	41.3	-7.23855		SARS-CoV-2.1	413	41.3	2.75478	1.67299	1.81713
	SARS-CoV-2.1	414	41.4	-2.52716		SARS-CoV-2.1	414	41.4	2.77952	1.66787	1.83734
	SARS-CoV-2.1	415	41.5	-5.40409		SARS-CoV-2.1	415	41.5	2.77158	1.6723	1.82911
	SARS-CoV-2.1	416	41.6	-12.2759		SARS-CoV-2.1	416	41.6	2.78391	1.67383	1.82527
	SARS-CoV-2.1	417	41.7	-3.55236		SARS-CoV-2.1	417	41.7	2.74989	1.6758	1.81839
	SARS-CoV-2.1	418	41.8	-3.7353		SARS-CoV-2.1	418	41.8	2.76889	1.6723	1.81012
	SARS-CoV-2.1	419	41.9	-4.57115		SARS-CoV-2.1	419	41.9	2.74083	1.67292	1.8099
	SARS-CoV-2.1	420	42	-5.03242		SARS-CoV-2.1	420	42	2.73156	1.67879	1.82218
	SARS-CoV-2.1	421	42.1	-4.60587		SARS-CoV-2.1	421	42.1	2.7634	1.66858	1.81132
	SARS-CoV-2.1	422	42.2	-1.81		SARS-CoV-2.1	422	42.2	2.72894	1.6682	1.81965
	SARS-CoV-2.1	423	42.3	-1.69028		SARS-CoV-2.1	423	42.3	2.77544	1.67764	1.814
	SARS-CoV-2.1	424	42.4	-0.0428964		SARS-CoV-2.1	424	42.4	2.75926	1.66242	1.82332
	SARS-CoV-2.1	425	42.5	-4.76906		SARS-CoV-2.1	425	42.5	2.7736	1.68034	1.81941
	SARS-CoV-2.1	426	42.6	-5.68677		SARS-CoV-2.1	426	42.6	2.79248	1.6741	1.8277
	SARS-CoV-2.1	427	42.7	-10.4884		SARS-CoV-2.1	427	42.7	2.76758	1.66383	1.80665
	SARS-CoV-2.1	428	42.8	-8.24968		SARS-CoV-2.1	428	42.8	2.75841	1.66782	1.81038
	SARS-CoV-2.1	429	42.9	-7.39126		SARS-CoV-2.1	429	42.9	2.76699	1.67443	1.82391
	SARS-CoV-2.1	430	43	-6.26694		SARS-CoV-2.1	430	43	2.7773	1.67048	1.81878
	SARS-CoV-2.1	431	43.1	-4.3825		SARS-CoV-2.1	431	43.1	2.78725	1.66352	1.82164
	SARS-CoV-2.1	432	43.2	-6.94676		SARS-CoV-2.1	432	43.2	2.74485	1.66785	1.81382
	SARS-CoV-2.1	433	43.3	-4.31927		SARS-CoV-2.1	433	43.3	2.7398	1.66355	1.80877
	SARS-CoV-2.1	434	43.4	-7.31391		SARS-CoV-2.1	434	43.4	2.77272	1.67093	1.83038
	SARS-CoV-2.1	435	43.5	-8.48362		SARS-CoV-2.1	435	43.5	2.77019	1.6781	1.81548
	SARS-CoV-2.1	436	43.6	-5.70494		SARS-CoV-2.1	436	43.6	2.75514	1.66659	1.81153
	SARS-CoV-2.1	437	43.7	-5.18258		SARS-CoV-2.1	437	43.7	2.7661	1.67372	1.82427
	SARS-CoV-2.1	438	43.8	-6.52254		SARS-CoV-2.1	438	43.8	2.7812	1.66671	1.81231
	SARS-CoV-2.1	439	43.9	-4.20938		SARS-CoV-2.1	439	43.9	2.77777	1.67619	1.81839
	SARS-CoV-2.1	440	44	-6.07978		SARS-CoV-2.1	440	44	2.76551	1.66681	1.81319
	SARS-CoV-2.1	441	44.1	-6.32514		SARS-CoV-2.1	441	44.1	2.78715	1.67527	1.82206
	SARS-CoV-2.1	442	44.2	-8.90681		SARS-CoV-2.1	442	44.2	2.78016	1.65443	1.82424
	SARS-CoV-2.1	443	44.3	-8.29425		SARS-CoV-2.1	443	44.3	2.79523	1.66849	1.82705
	SARS-CoV-2.1	444	44.4	-3.81419		SARS-CoV-2.1	444	44.4	2.76841	1.66597	1.81389
	SARS-CoV-2.1	445	44.5	-2.67478		SARS-CoV-2.1	445	44.5	2.76785	1.67188	1.82956
	SARS-CoV-2.1	446	44.6	-1.29172		SARS-CoV-2.1	446	44.6	2.75868	1.66609	1.81112
	SARS-CoV-2.1	447	44.7	-6.27675		SARS-CoV-2.1	447	44.7	2.76078	1.66925	1.8112
	SARS-CoV-2.1	448	44.8	-5.35613		SARS-CoV-2.1	448	44.8	2.75096	1.65286	1.79801
	SARS-CoV-2.1	449	44.9	-3.81448		SARS-CoV-2.1	449	44.9	2.71326	1.68187	1.81509
	SARS-CoV-2.1	450	45	-9.09531		SARS-CoV-2.1	450	45	2.74399	1.67249	1.82578
	SARS-CoV-2.1	451	45.1	-3.6973		SARS-CoV-2.1	451	45.1	2.73461	1.66464	1.81806
	SARS-CoV-2.1	452	45.2	-4.19979		SARS-CoV-2.1	452	45.2	2.73767	1.66161	1.81052
	SARS-CoV-2.1	453	45.3	-6.80514		SARS-CoV-2.1	453	45.3	2.7292	1.66586	1.8016
	SARS-CoV-2.1	454	45.4	-6.27901		SARS-CoV-2.1	454	45.4	2.75932	1.66785	1.81535
	SARS-CoV-2.1	455	45.5	-4.2719		SARS-CoV-2.1	455	45.5	2.76286	1.65887	1.79857
	SARS-CoV-2.1	456	45.6	-6.88968		SARS-CoV-2.1	456	45.6	2.74954	1.66613	1.80663
	SARS-CoV-2.1	457	45.7	-3.55775		SARS-CoV-2.1	457	45.7	2.74535	1.6685	1.80833
	SARS-CoV-2.1	458	45.8	-4.20631		SARS-CoV-2.1	458	45.8	2.75561	1.6683	1.81856
	SARS-CoV-2.1	459	45.9	-3.07744		SARS-CoV-2.1	459	45.9	2.76791	1.6723	1.8229
	SARS-CoV-2.1	460	46	-4.90898		SARS-CoV-2.1	460	46	2.78312	1.66722	1.81038
	SARS-CoV-2.1	461	46.1	-3.92308		SARS-CoV-2.1	461	46.1	2.79444	1.66118	1.81879
	SARS-CoV-2.1	462	46.2	-4.94575		SARS-CoV-2.1	462	46.2	2.75169	1.6607	1.82542
	SARS-CoV-2.1	463	46.3	-4.15952		SARS-CoV-2.1	463	46.3	2.77523	1.67054	1.821
	SARS-CoV-2.1	464	46.4	-6.46961		SARS-CoV-2.1	464	46.4	2.79883	1.67085	1.81103
	SARS-CoV-2.1	465	46.5	-0.640615		SARS-CoV-2.1	465	46.5	2.76108	1.66808	1.82108
	SARS-CoV-2.1	466	46.6	-8.87764		SARS-CoV-2.1	466	46.6	2.75111	1.67585	1.82582
	SARS-CoV-2.1	467	46.7	-4.89965		SARS-CoV-2.1	467	46.7	2.73751	1.66823	1.82221
	SARS-CoV-2.1	468	46.8	-5.80888		SARS-CoV-2.1	468	46.8	2.75867	1.65806	1.81512
	SARS-CoV-2.1	469	46.9	-5.66917		SARS-CoV-2.1	469	46.9	2.73528	1.67327	1.8233
	SARS-CoV-2.1	470	47	-3.31073		SARS-CoV-2.1	470	47	2.7397	1.65995	1.81311
	SARS-CoV-2.1	471	47.1	-1.83954		SARS-CoV-2.1	471	47.1	2.72737	1.66644	1.82993
	SARS-CoV-2.1	472	47.2	-3.62848		SARS-CoV-2.1	472	47.2	2.7408	1.67237	1.8344
	SARS-CoV-2.1	473	47.3	-3.2103		SARS-CoV-2.1	473	47.3	2.7269	1.67426	1.84663
	SARS-CoV-2.1	474	47.4	-2.86996		SARS-CoV-2.1	474	47.4	2.74381	1.66848	1.83944
	SARS-CoV-2.1	475	47.5	-8.45403		SARS-CoV-2.1	475	47.5	2.7563	1.65739	1.83254
	SARS-CoV-2.1	476	47.6	-3.99256		SARS-CoV-2.1	476	47.6	2.71557	1.66559	1.82479
	SARS-CoV-2.1	477	47.7	-0.0503023		SARS-CoV-2.1	477	47.7	2.70491	1.66285	1.8254
	SARS-CoV-2.1	478	47.8	-2.22882		SARS-CoV-2.1	478	47.8	2.72285	1.65921	1.83018
	SARS-CoV-2.1	479	47.9	-3.09625		SARS-CoV-2.1	479	47.9	2.71885	1.66411	1.82824
	SARS-CoV-2.1	480	48	-0.300982		SARS-CoV-2.1	480	48	2.72801	1.65125	1.81829
	SARS-CoV-2.1	481	48.1	-6.73074		SARS-CoV-2.1	481	48.1	2.73843	1.65272	1.82453
	SARS-CoV-2.1	482	48.2	0.674355		SARS-CoV-2.1	482	48.2	2.74252	1.65761	1.81604
	SARS-CoV-2.1	483	48.3	-1.63867		SARS-CoV-2.1	483	48.3	2.74953	1.64763	1.81783
	SARS-CoV-2.1	484	48.4	1.13364		SARS-CoV-2.1	484	48.4	2.75435	1.65823	1.83672
	SARS-CoV-2.1	485	48.5	-4.01498		SARS-CoV-2.1	485	48.5	2.73338	1.67302	1.82391
	SARS-CoV-2.1	486	48.6	-4.69821		SARS-CoV-2.1	486	48.6	2.73342	1.65968	1.8076
	SARS-CoV-2.1	487	48.7	-4.91145		SARS-CoV-2.1	487	48.7	2.72306	1.65306	1.81511
	SARS-CoV-2.1	488	48.8	-0.0531654		SARS-CoV-2.1	488	48.8	2.72733	1.64501	1.81534
	SARS-CoV-2.1	489	48.9	-1.75342		SARS-CoV-2.1	489	48.9	2.71847	1.6423	1.81613
	SARS-CoV-2.1	490	49	-2.3636		SARS-CoV-2.1	490	49	2.7271	1.64853	1.82225
	SARS-CoV-2.1	491	49.1	-4.86154		SARS-CoV-2.1	491	49.1	2.70735	1.67058	1.83074
	SARS-CoV-2.1	492	49.2	-5.9616		SARS-CoV-2.1	492	49.2	2.72589	1.66584	1.81587
	SARS-CoV-2.1	493	49.3	-7.15954		SARS-CoV-2.1	493	49.3	2.75172	1.65951	1.80339
	SARS-CoV-2.1	494	49.4	-4.08328		SARS-CoV-2.1	494	49.4	2.7389	1.66655	1.82069
	SARS-CoV-2.1	495	49.5	-2.64072		SARS-CoV-2.1	495	49.5	2.76583	1.67341	1.82977
	SARS-CoV-2.1	496	49.6	-6.4117		SARS-CoV-2.1	496	49.6	2.74543	1.65001	1.82606
	SARS-CoV-2.1	497	49.7	0.248081		SARS-CoV-2.1	497	49.7	2.76001	1.66147	1.83292
	SARS-CoV-2.1	498	49.8	-1.68021		SARS-CoV-2.1	498	49.8	2.76145	1.65801	1.83827
	SARS-CoV-2.1	499	49.9	-1.7818		SARS-CoV-2.1	499	49.9	2.7518	1.66182	1.84225
	SARS-CoV-2.1	500	50	-4.01779		SARS-CoV-2.1	500	50	2.75685	1.65813	1.84439
	SARS-CoV-2.1	501	50.1	-0.597149		SARS-CoV-2.1	501	50.1	2.73742	1.64891	1.82756
	SARS-CoV-2.1	502	50.2	-6.73674		SARS-CoV-2.1	502	50.2	2.77848	1.66276	1.8421
	SARS-CoV-2.1	503	50.3	-2.23819		SARS-CoV-2.1	503	50.3	2.76634	1.65658	1.833
	SARS-CoV-2.1	504	50.4	-1.98764		SARS-CoV-2.1	504	50.4	2.73247	1.6641	1.83204
	SARS-CoV-2.1	505	50.5	-3.98366		SARS-CoV-2.1	505	50.5	2.7727	1.6604	1.82789
	SARS-CoV-2.1	506	50.6	-3.5543		SARS-CoV-2.1	506	50.6	2.72049	1.67739	1.83037
	SARS-CoV-2.1	507	50.7	-6.48798		SARS-CoV-2.1	507	50.7	2.75774	1.65993	1.81149
	SARS-CoV-2.1	508	50.8	-2.54665		SARS-CoV-2.1	508	50.8	2.78471	1.65386	1.81838
	SARS-CoV-2.1	509	50.9	-5.41623		SARS-CoV-2.1	509	50.9	2.79359	1.66613	1.81835
	SARS-CoV-2.1	510	51	3.76174		SARS-CoV-2.1	510	51	2.76205	1.66185	1.81831
	SARS-CoV-2.1	511	51.1	-2.20312		SARS-CoV-2.1	511	51.1	2.78417	1.65809	1.82787
	SARS-CoV-2.1	512	51.2	-3.26303		SARS-CoV-2.1	512	51.2	2.7785	1.65693	1.81332
	SARS-CoV-2.1	513	51.3	-3.60059		SARS-CoV-2.1	513	51.3	2.76862	1.65892	1.82537
	SARS-CoV-2.1	514	51.4	0.60722		SARS-CoV-2.1	514	51.4	2.76605	1.65701	1.81085
	SARS-CoV-2.1	515	51.5	-6.38211		SARS-CoV-2.1	515	51.5	2.78314	1.65243	1.82658
	SARS-CoV-2.1	516	51.6	1.31622		SARS-CoV-2.1	516	51.6	2.7628	1.65014	1.81808
	SARS-CoV-2.1	517	51.7	-3.15191		SARS-CoV-2.1	517	51.7	2.80084	1.66154	1.83286
	SARS-CoV-2.1	518	51.8	-12.3307		SARS-CoV-2.1	518	51.8	2.79279	1.66328	1.83042
	SARS-CoV-2.1	519	51.9	-2.87374		SARS-CoV-2.1	519	51.9	2.78294	1.65351	1.81102
	SARS-CoV-2.1	520	52	-5.00374		SARS-CoV-2.1	520	52	2.77548	1.6506	1.81738
	SARS-CoV-2.1	521	52.1	-3.9689		SARS-CoV-2.1	521	52.1	2.75642	1.65581	1.824
	SARS-CoV-2.1	522	52.2	-1.62157		SARS-CoV-2.1	522	52.2	2.78229	1.66393	1.82604
	SARS-CoV-2.1	523	52.3	1.03172		SARS-CoV-2.1	523	52.3	2.78285	1.65429	1.81699
	SARS-CoV-2.1	524	52.4	-5.04345		SARS-CoV-2.1	524	52.4	2.75658	1.67687	1.83979
	SARS-CoV-2.1	525	52.5	-4.41059		SARS-CoV-2.1	525	52.5	2.7539	1.65551	1.81516
	SARS-CoV-2.1	526	52.6	-8.25552		SARS-CoV-2.1	526	52.6	2.74007	1.64715	1.82013
	SARS-CoV-2.1	527	52.7	-2.62771		SARS-CoV-2.1	527	52.7	2.72518	1.65401	1.82265
	SARS-CoV-2.1	528	52.8	0.0208231		SARS-CoV-2.1	528	52.8	2.75033	1.65549	1.82706
	SARS-CoV-2.1	529	52.9	-6.01518		SARS-CoV-2.1	529	52.9	2.73487	1.64666	1.8284
	SARS-CoV-2.1	530	53	-2.49551		SARS-CoV-2.1	530	53	2.76486	1.67135	1.84106
	SARS-CoV-2.1	531	53.1	-5.81266		SARS-CoV-2.1	531	53.1	2.79797	1.66118	1.83311
	SARS-CoV-2.1	532	53.2	-3.39922		SARS-CoV-2.1	532	53.2	2.76062	1.65807	1.82561
	SARS-CoV-2.1	533	53.3	-5.24205		SARS-CoV-2.1	533	53.3	2.7699	1.64457	1.80939
	SARS-CoV-2.1	534	53.4	-7.3633		SARS-CoV-2.1	534	53.4	2.76726	1.65804	1.82107
	SARS-CoV-2.1	535	53.5	-6.37868		SARS-CoV-2.1	535	53.5	2.76034	1.65207	1.82046
	SARS-CoV-2.1	536	53.6	-8.61185		SARS-CoV-2.1	536	53.6	2.7634	1.65683	1.82474
	SARS-CoV-2.1	537	53.7	-8.3787		SARS-CoV-2.1	537	53.7	2.79943	1.66397	1.83473
	SARS-CoV-2.1	538	53.8	-3.26898		SARS-CoV-2.1	538	53.8	2.76707	1.6511	1.81416
	SARS-CoV-2.1	539	53.9	-3.54955		SARS-CoV-2.1	539	53.9	2.7601	1.65315	1.80037
	SARS-CoV-2.1	540	54	-6.64396		SARS-CoV-2.1	540	54	2.74332	1.65746	1.82719
	SARS-CoV-2.1	541	54.1	-2.55612		SARS-CoV-2.1	541	54.1	2.74397	1.66684	1.83384
	SARS-CoV-2.1	542	54.2	-6.49023		SARS-CoV-2.1	542	54.2	2.73908	1.67468	1.83603
	SARS-CoV-2.1	543	54.3	-8.52533		SARS-CoV-2.1	543	54.3	2.75126	1.65878	1.83432
	SARS-CoV-2.1	544	54.4	-3.56127		SARS-CoV-2.1	544	54.4	2.77164	1.65595	1.83277
	SARS-CoV-2.1	545	54.5	-3.49663		SARS-CoV-2.1	545	54.5	2.73822	1.66536	1.82306
	SARS-CoV-2.1	546	54.6	1.25399		SARS-CoV-2.1	546	54.6	2.74993	1.66572	1.82151
	SARS-CoV-2.1	547	54.7	-0.0733146		SARS-CoV-2.1	547	54.7	2.76345	1.65639	1.81529
	SARS-CoV-2.1	548	54.8	-0.513579		SARS-CoV-2.1	548	54.8	2.7403	1.66496	1.82083
	SARS-CoV-2.1	549	54.9	-8.20769		SARS-CoV-2.1	549	54.9	2.77683	1.67895	1.85105
	SARS-CoV-2.1	550	55	-7.91638		SARS-CoV-2.1	550	55	2.78397	1.65643	1.81576
	SARS-CoV-2.1	551	55.1	-5.89713		SARS-CoV-2.1	551	55.1	2.75399	1.68557	1.84878
	SARS-CoV-2.1	552	55.2	-4.74847		SARS-CoV-2.1	552	55.2	2.76223	1.67113	1.83851
	SARS-CoV-2.1	553	55.3	-3.25082		SARS-CoV-2.1	553	55.3	2.73359	1.68335	1.84196
	SARS-CoV-2.1	554	55.4	-3.55665		SARS-CoV-2.1	554	55.4	2.74206	1.66167	1.8245
	SARS-CoV-2.1	555	55.5	-3.57407		SARS-CoV-2.1	555	55.5	2.7357	1.67008	1.8235
	SARS-CoV-2.1	556	55.6	-6.07381		SARS-CoV-2.1	556	55.6	2.76381	1.65122	1.81883
	SARS-CoV-2.1	557	55.7	-7.88208		SARS-CoV-2.1	557	55.7	2.74781	1.65561	1.80774
	SARS-CoV-2.1	558	55.8	-1.78067		SARS-CoV-2.1	558	55.8	2.74566	1.66656	1.82841
	SARS-CoV-2.1	559	55.9	-7.12226		SARS-CoV-2.1	559	55.9	2.74707	1.66559	1.81913
	SARS-CoV-2.1	560	56	-5.5044		SARS-CoV-2.1	560	56	2.75371	1.6649	1.82465
	SARS-CoV-2.1	561	56.1	-8.52266		SARS-CoV-2.1	561	56.1	2.73149	1.67256	1.83787
	SARS-CoV-2.1	562	56.2	-6.11839		SARS-CoV-2.1	562	56.2	2.75199	1.67845	1.8189
	SARS-CoV-2.1	563	56.3	-4.64948		SARS-CoV-2.1	563	56.3	2.73945	1.66227	1.8168
	SARS-CoV-2.1	564	56.4	-1.23924		SARS-CoV-2.1	564	56.4	2.77012	1.66728	1.81596
	SARS-CoV-2.1	565	56.5	-6.23695		SARS-CoV-2.1	565	56.5	2.735	1.66094	1.81374
	SARS-CoV-2.1	566	56.6	-0.242707		SARS-CoV-2.1	566	56.6	2.74342	1.65614	1.81147
	SARS-CoV-2.1	567	56.7	-4.3317		SARS-CoV-2.1	567	56.7	2.74871	1.66297	1.82714
	SARS-CoV-2.1	568	56.8	-3.58571		SARS-CoV-2.1	568	56.8	2.77254	1.6701	1.82666
	SARS-CoV-2.1	569	56.9	-3.60467		SARS-CoV-2.1	569	56.9	2.76382	1.65868	1.81718
	SARS-CoV-2.1	570	57	-7.85825		SARS-CoV-2.1	570	57	2.77887	1.65976	1.81585
	SARS-CoV-2.1	571	57.1	-10.1102		SARS-CoV-2.1	571	57.1	2.76762	1.66418	1.80488
	SARS-CoV-2.1	572	57.2	-5.53127		SARS-CoV-2.1	572	57.2	2.74027	1.65505	1.8075
	SARS-CoV-2.1	573	57.3	-1.37762		SARS-CoV-2.1	573	57.3	2.77638	1.66842	1.82454
	SARS-CoV-2.1	574	57.4	-8.43862		SARS-CoV-2.1	574	57.4	2.72789	1.66599	1.81689
	SARS-CoV-2.1	575	57.5	-5.33		SARS-CoV-2.1	575	57.5	2.7856	1.6716	1.82144
	SARS-CoV-2.1	576	57.6	-4.49518		SARS-CoV-2.1	576	57.6	2.76738	1.66532	1.80645
	SARS-CoV-2.1	577	57.7	-10.5278		SARS-CoV-2.1	577	57.7	2.76622	1.66482	1.81319
	SARS-CoV-2.1	578	57.8	-8.09501		SARS-CoV-2.1	578	57.8	2.75706	1.66616	1.80608
	SARS-CoV-2.1	579	57.9	-5.76402		SARS-CoV-2.1	579	57.9	2.7845	1.66395	1.80455
	SARS-CoV-2.1	580	58	-5.70651		SARS-CoV-2.1	580	58	2.75297	1.6646	1.80842
	SARS-CoV-2.1	581	58.1	-10.5635		SARS-CoV-2.1	581	58.1	2.74701	1.66908	1.81847
	SARS-CoV-2.1	582	58.2	-11.4186		SARS-CoV-2.1	582	58.2	2.75072	1.67096	1.81995
	SARS-CoV-2.1	583	58.3	-4.9331		SARS-CoV-2.1	583	58.3	2.76559	1.6615	1.81325
	SARS-CoV-2.1	584	58.4	-3.48795		SARS-CoV-2.1	584	58.4	2.73623	1.66073	1.80137
	SARS-CoV-2.1	585	58.5	-8.00983		SARS-CoV-2.1	585	58.5	2.7493	1.66895	1.83279
	SARS-CoV-2.1	586	58.6	-2.49767		SARS-CoV-2.1	586	58.6	2.77462	1.67117	1.80572
	SARS-CoV-2.1	587	58.7	-4.35733		SARS-CoV-2.1	587	58.7	2.74844	1.66656	1.8044
	SARS-CoV-2.1	588	58.8	-8.84934		SARS-CoV-2.1	588	58.8	2.73709	1.64938	1.81798
	SARS-CoV-2.1	589	58.9	-4.56309		SARS-CoV-2.1	589	58.9	2.73043	1.65668	1.83556
	SARS-CoV-2.1	590	59	-4.49296		SARS-CoV-2.1	590	59	2.70199	1.65085	1.81937
	SARS-CoV-2.1	591	59.1	-5.83152		SARS-CoV-2.1	591	59.1	2.73298	1.66681	1.82296
	SARS-CoV-2.1	592	59.2	-5.79782		SARS-CoV-2.1	592	59.2	2.74063	1.66165	1.82212
	SARS-CoV-2.1	593	59.3	-12.4031		SARS-CoV-2.1	593	59.3	2.75402	1.66584	1.82338
	SARS-CoV-2.1	594	59.4	-3.61567		SARS-CoV-2.1	594	59.4	2.73439	1.66128	1.81091
	SARS-CoV-2.1	595	59.5	-6.65426		SARS-CoV-2.1	595	59.5	2.75307	1.65728	1.80999
	SARS-CoV-2.1	596	59.6	-6.99066		SARS-CoV-2.1	596	59.6	2.76527	1.66076	1.80063
	SARS-CoV-2.1	597	59.7	-8.18296		SARS-CoV-2.1	597	59.7	2.74124	1.66187	1.80693
	SARS-CoV-2.1	598	59.8	-5.61498		SARS-CoV-2.1	598	59.8	2.72154	1.65725	1.80121
	SARS-CoV-2.1	599	59.9	-3.28801		SARS-CoV-2.1	599	59.9	2.74931	1.6728	1.81541
	SARS-CoV-2.1	600	60	-6.50082		SARS-CoV-2.1	600	60	2.75313	1.6718	1.81346
	SARS-CoV-2.1	601	60.1	-8.68435		SARS-CoV-2.1	601	60.1	2.74134	1.6668	1.81569
	SARS-CoV-2.1	602	60.2	-8.25965		SARS-CoV-2.1	602	60.2	2.75981	1.67344	1.81819
	SARS-CoV-2.1	603	60.3	-4.31026		SARS-CoV-2.1	603	60.3	2.72141	1.66551	1.80971
	SARS-CoV-2.1	604	60.4	-5.05842		SARS-CoV-2.1	604	60.4	2.73372	1.66771	1.79716
	SARS-CoV-2.1	605	60.5	-1.59524		SARS-CoV-2.1	605	60.5	2.73923	1.66419	1.81358
	SARS-CoV-2.1	606	60.6	-3.3378		SARS-CoV-2.1	606	60.6	2.70729	1.66435	1.80619
	SARS-CoV-2.1	607	60.7	-3.10947		SARS-CoV-2.1	607	60.7	2.73072	1.66445	1.82365
	SARS-CoV-2.1	608	60.8	-7.69335		SARS-CoV-2.1	608	60.8	2.6967	1.66865	1.8224
	SARS-CoV-2.1	609	60.9	-6.45423		SARS-CoV-2.1	609	60.9	2.72386	1.66712	1.82555
	SARS-CoV-2.1	610	61	-7.54287		SARS-CoV-2.1	610	61	2.7515	1.65879	1.81159
	SARS-CoV-2.1	611	61.1	-6.54833		SARS-CoV-2.1	611	61.1	2.74395	1.66596	1.81384
	SARS-CoV-2.1	612	61.2	-1.33698		SARS-CoV-2.1	612	61.2	2.773	1.66487	1.81577
	SARS-CoV-2.1	613	61.3	-6.07035		SARS-CoV-2.1	613	61.3	2.72542	1.66684	1.8043
	SARS-CoV-2.1	614	61.4	-5.14325		SARS-CoV-2.1	614	61.4	2.73946	1.66403	1.81463
	SARS-CoV-2.1	615	61.5	-2.38208		SARS-CoV-2.1	615	61.5	2.76181	1.6491	1.79661
	SARS-CoV-2.1	616	61.6	-7.30934		SARS-CoV-2.1	616	61.6	2.72105	1.6606	1.81014
	SARS-CoV-2.1	617	61.7	-3.28589		SARS-CoV-2.1	617	61.7	2.74896	1.65467	1.80649
	SARS-CoV-2.1	618	61.8	-4.45623		SARS-CoV-2.1	618	61.8	2.71112	1.65468	1.8071
	SARS-CoV-2.1	619	61.9	-8.43103		SARS-CoV-2.1	619	61.9	2.74379	1.66507	1.82372
	SARS-CoV-2.1	620	62	-3.46712		SARS-CoV-2.1	620	62	2.75068	1.65767	1.81635
	SARS-CoV-2.1	621	62.1	-4.49402		SARS-CoV-2.1	621	62.1	2.74344	1.65806	1.80712
	SARS-CoV-2.1	622	62.2	-3.49156		SARS-CoV-2.1	622	62.2	2.7502	1.65646	1.80316
	SARS-CoV-2.1	623	62.3	-9.21299		SARS-CoV-2.1	623	62.3	2.75924	1.64752	1.79798
	SARS-CoV-2.1	624	62.4	-8.81429		SARS-CoV-2.1	624	62.4	2.75944	1.65897	1.81144
	SARS-CoV-2.1	625	62.5	-0.584729		SARS-CoV-2.1	625	62.5	2.74731	1.65579	1.80544
	SARS-CoV-2.1	626	62.6	-3.56712		SARS-CoV-2.1	626	62.6	2.71964	1.66504	1.82411
	SARS-CoV-2.1	627	62.7	-4.58419		SARS-CoV-2.1	627	62.7	2.74698	1.66306	1.81847
	SARS-CoV-2.1	628	62.8	-4.27071		SARS-CoV-2.1	628	62.8	2.76103	1.65625	1.82085
	SARS-CoV-2.1	629	62.9	-3.587		SARS-CoV-2.1	629	62.9	2.7525	1.65879	1.8284
	SARS-CoV-2.1	630	63	-4.19845		SARS-CoV-2.1	630	63	2.7656	1.66567	1.82075
	SARS-CoV-2.1	631	63.1	-1.13619		SARS-CoV-2.1	631	63.1	2.74573	1.6591	1.81212
	SARS-CoV-2.1	632	63.2	-3.64646		SARS-CoV-2.1	632	63.2	2.77733	1.67028	1.82418
	SARS-CoV-2.1	633	63.3	-6.12565		SARS-CoV-2.1	633	63.3	2.74459	1.66713	1.81451
	SARS-CoV-2.1	634	63.4	-4.03477		SARS-CoV-2.1	634	63.4	2.73715	1.66369	1.81844
	SARS-CoV-2.1	635	63.5	-3.63902		SARS-CoV-2.1	635	63.5	2.74922	1.66174	1.8024
	SARS-CoV-2.1	636	63.6	-5.55975		SARS-CoV-2.1	636	63.6	2.75295	1.67065	1.80478
	SARS-CoV-2.1	637	63.7	-2.57988		SARS-CoV-2.1	637	63.7	2.76851	1.67202	1.81488
	SARS-CoV-2.1	638	63.8	-5.01125		SARS-CoV-2.1	638	63.8	2.77396	1.66097	1.81367
	SARS-CoV-2.1	639	63.9	-5.30987		SARS-CoV-2.1	639	63.9	2.79357	1.66422	1.8159
	SARS-CoV-2.1	640	64	-6.1644		SARS-CoV-2.1	640	64	2.76736	1.67321	1.80535
	SARS-CoV-2.1	641	64.1	-1.28546		SARS-CoV-2.1	641	64.1	2.76682	1.66868	1.81291
	SARS-CoV-2.1	642	64.2	-3.4086		SARS-CoV-2.1	642	64.2	2.76875	1.66216	1.80957
	SARS-CoV-2.1	643	64.3	-4.22617		SARS-CoV-2.1	643	64.3	2.76076	1.66814	1.81805
	SARS-CoV-2.1	644	64.4	-4.0131		SARS-CoV-2.1	644	64.4	2.75239	1.67036	1.82126
	SARS-CoV-2.1	645	64.5	-3.3289		SARS-CoV-2.1	645	64.5	2.78041	1.66301	1.82371
	SARS-CoV-2.1	646	64.6	-7.85451		SARS-CoV-2.1	646	64.6	2.77507	1.66632	1.82185
	SARS-CoV-2.1	647	64.7	-0.310829		SARS-CoV-2.1	647	64.7	2.74504	1.67134	1.82629
	SARS-CoV-2.1	648	64.8	-2.42448		SARS-CoV-2.1	648	64.8	2.76988	1.66812	1.83077
	SARS-CoV-2.1	649	64.9	-6.64309		SARS-CoV-2.1	649	64.9	2.80059	1.66708	1.81864
	SARS-CoV-2.1	650	65	-2.59022		SARS-CoV-2.1	650	65	2.78526	1.66274	1.8193
	SARS-CoV-2.1	651	65.1	-5.59974		SARS-CoV-2.1	651	65.1	2.77715	1.6643	1.81332
	SARS-CoV-2.1	652	65.2	-7.28971		SARS-CoV-2.1	652	65.2	2.77314	1.66669	1.80656
	SARS-CoV-2.1	653	65.3	-4.37565		SARS-CoV-2.1	653	65.3	2.76717	1.66727	1.81407
	SARS-CoV-2.1	654	65.4	-3.78687		SARS-CoV-2.1	654	65.4	2.76908	1.66154	1.81839
	SARS-CoV-2.1	655	65.5	-6.92586		SARS-CoV-2.1	655	65.5	2.78895	1.66572	1.81689
	SARS-CoV-2.1	656	65.6	-4.20481		SARS-CoV-2.1	656	65.6	2.78828	1.67018	1.81684
	SARS-CoV-2.1	657	65.7	-9.01085		SARS-CoV-2.1	657	65.7	2.73323	1.67236	1.80719
	SARS-CoV-2.1	658	65.8	-6.52884		SARS-CoV-2.1	658	65.8	2.77512	1.66581	1.81048
	SARS-CoV-2.1	659	65.9	-0.508348		SARS-CoV-2.1	659	65.9	2.77752	1.67383	1.81067
	SARS-CoV-2.1	660	66	-3.9868		SARS-CoV-2.1	660	66	2.78778	1.66392	1.80975
	SARS-CoV-2.1	661	66.1	-1.04527		SARS-CoV-2.1	661	66.1	2.79965	1.66372	1.8109
	SARS-CoV-2.1	662	66.2	-0.0665474		SARS-CoV-2.1	662	66.2	2.7648	1.66391	1.8151
	SARS-CoV-2.1	663	66.3	-5.24227		SARS-CoV-2.1	663	66.3	2.75487	1.66	1.80449
	SARS-CoV-2.1	664	66.4	-1.57663		SARS-CoV-2.1	664	66.4	2.79414	1.66975	1.82189
	SARS-CoV-2.1	665	66.5	-4.15164		SARS-CoV-2.1	665	66.5	2.76481	1.66761	1.81835
	SARS-CoV-2.1	666	66.6	-4.01472		SARS-CoV-2.1	666	66.6	2.74907	1.67158	1.81757
	SARS-CoV-2.1	667	66.7	-4.56169		SARS-CoV-2.1	667	66.7	2.74928	1.65695	1.81581
	SARS-CoV-2.1	668	66.8	-4.91658		SARS-CoV-2.1	668	66.8	2.76806	1.66651	1.83038
	SARS-CoV-2.1	669	66.9	-0.754527		SARS-CoV-2.1	669	66.9	2.77322	1.65751	1.81771
	SARS-CoV-2.1	670	67	-8.31356		SARS-CoV-2.1	670	67	2.75758	1.66022	1.82206
	SARS-CoV-2.1	671	67.1	-0.2102		SARS-CoV-2.1	671	67.1	2.7683	1.65103	1.82216
	SARS-CoV-2.1	672	67.2	-5.16842		SARS-CoV-2.1	672	67.2	2.7462	1.65939	1.82784
	SARS-CoV-2.1	673	67.3	1.15235		SARS-CoV-2.1	673	67.3	2.73433	1.64563	1.81375
	SARS-CoV-2.1	674	67.4	-5.41059		SARS-CoV-2.1	674	67.4	2.75774	1.65385	1.81193
	SARS-CoV-2.1	675	67.5	-5.38064		SARS-CoV-2.1	675	67.5	2.77716	1.65494	1.81613
	SARS-CoV-2.1	676	67.6	-5.08664		SARS-CoV-2.1	676	67.6	2.80159	1.65641	1.81194
	SARS-CoV-2.1	677	67.7	-4.69575		SARS-CoV-2.1	677	67.7	2.79744	1.66259	1.82137
	SARS-CoV-2.1	678	67.8	-5.20322		SARS-CoV-2.1	678	67.8	2.77725	1.65967	1.81656
	SARS-CoV-2.1	679	67.9	-5.00411		SARS-CoV-2.1	679	67.9	2.79818	1.66675	1.82584
	SARS-CoV-2.1	680	68	-10.1089		SARS-CoV-2.1	680	68	2.77887	1.66607	1.80894
	SARS-CoV-2.1	681	68.1	-6.35446		SARS-CoV-2.1	681	68.1	2.76797	1.67335	1.83085
	SARS-CoV-2.1	682	68.2	-4.70077		SARS-CoV-2.1	682	68.2	2.78193	1.67956	1.83232
	SARS-CoV-2.1	683	68.3	-5.49173		SARS-CoV-2.1	683	68.3	2.77527	1.66233	1.81639
	SARS-CoV-2.1	684	68.4	-4.92886		SARS-CoV-2.1	684	68.4	2.80246	1.66513	1.81522
	SARS-CoV-2.1	685	68.5	-2.0667		SARS-CoV-2.1	685	68.5	2.76843	1.66816	1.8209
	SARS-CoV-2.1	686	68.6	-4.39577		SARS-CoV-2.1	686	68.6	2.80323	1.67317	1.81222
	SARS-CoV-2.1	687	68.7	-5.23288		SARS-CoV-2.1	687	68.7	2.77636	1.66247	1.81709
	SARS-CoV-2.1	688	68.8	-8.68806		SARS-CoV-2.1	688	68.8	2.7662	1.65278	1.82167
	SARS-CoV-2.1	689	68.9	-3.2643		SARS-CoV-2.1	689	68.9	2.74025	1.66504	1.82703
	SARS-CoV-2.1	690	69	-6.22652		SARS-CoV-2.1	690	69	2.74582	1.65587	1.80269
	SARS-CoV-2.1	691	69.1	2.28969		SARS-CoV-2.1	691	69.1	2.77511	1.67457	1.82523
	SARS-CoV-2.1	692	69.2	-2.86148		SARS-CoV-2.1	692	69.2	2.75652	1.66446	1.8234
	SARS-CoV-2.1	693	69.3	-4.33406		SARS-CoV-2.1	693	69.3	2.76156	1.6682	1.81691
	SARS-CoV-2.1	694	69.4	-8.6818		SARS-CoV-2.1	694	69.4	2.77072	1.65778	1.81385
	SARS-CoV-2.1	695	69.5	-6.9233		SARS-CoV-2.1	695	69.5	2.76105	1.67168	1.81981
	SARS-CoV-2.1	696	69.6	-7.75293		SARS-CoV-2.1	696	69.6	2.76795	1.66241	1.81784
	SARS-CoV-2.1	697	69.7	-4.6266		SARS-CoV-2.1	697	69.7	2.7661	1.6645	1.81935
	SARS-CoV-2.1	698	69.8	-4.63646		SARS-CoV-2.1	698	69.8	2.76755	1.6733	1.82901
	SARS-CoV-2.1	699	69.9	-9.74911		SARS-CoV-2.1	699	69.9	2.78992	1.66829	1.81225
	SARS-CoV-2.1	700	70	-6.02833		SARS-CoV-2.1	700	70	2.79081	1.66449	1.80998
	SARS-CoV-2.1	701	70.1	-8.46586		SARS-CoV-2.1	701	70.1	2.77838	1.66606	1.81274
	SARS-CoV-2.1	702	70.2	-8.15529		SARS-CoV-2.1	702	70.2	2.75074	1.66688	1.81753
	SARS-CoV-2.1	703	70.3	-4.05031		SARS-CoV-2.1	703	70.3	2.74528	1.66579	1.82461
	SARS-CoV-2.1	704	70.4	-5.40628		SARS-CoV-2.1	704	70.4	2.75523	1.66878	1.81629
	SARS-CoV-2.1	705	70.5	-3.9508		SARS-CoV-2.1	705	70.5	2.78302	1.65795	1.82794
	SARS-CoV-2.1	706	70.6	-1.48341		SARS-CoV-2.1	706	70.6	2.75551	1.66779	1.82331
	SARS-CoV-2.1	707	70.7	-6.03463		SARS-CoV-2.1	707	70.7	2.77346	1.68221	1.82464
	SARS-CoV-2.1	708	70.8	-4.99148		SARS-CoV-2.1	708	70.8	2.77756	1.67337	1.83294
	SARS-CoV-2.1	709	70.9	-6.74072		SARS-CoV-2.1	709	70.9	2.77681	1.66534	1.81216
	SARS-CoV-2.1	710	71	-5.25957		SARS-CoV-2.1	710	71	2.78997	1.67093	1.81315
	SARS-CoV-2.1	711	71.1	-7.80456		SARS-CoV-2.1	711	71.1	2.76129	1.6647	1.82028
	SARS-CoV-2.1	712	71.2	-1.62608		SARS-CoV-2.1	712	71.2	2.77367	1.66034	1.81438
	SARS-CoV-2.1	713	71.3	0.555802		SARS-CoV-2.1	713	71.3	2.7796	1.66078	1.81222
	SARS-CoV-2.1	714	71.4	-3.65614		SARS-CoV-2.1	714	71.4	2.78596	1.66656	1.81697
	SARS-CoV-2.1	715	71.5	-2.77167		SARS-CoV-2.1	715	71.5	2.77446	1.66169	1.81166
	SARS-CoV-2.1	716	71.6	1.92156		SARS-CoV-2.1	716	71.6	2.78653	1.66181	1.80513
	SARS-CoV-2.1	717	71.7	-0.862472		SARS-CoV-2.1	717	71.7	2.76288	1.67536	1.82273
	SARS-CoV-2.1	718	71.8	0.0144792		SARS-CoV-2.1	718	71.8	2.75779	1.68151	1.83371
	SARS-CoV-2.1	719	71.9	-3.71578		SARS-CoV-2.1	719	71.9	2.76814	1.67431	1.80811
	SARS-CoV-2.1	720	72	-8.32771		SARS-CoV-2.1	720	72	2.76812	1.67481	1.81022
	SARS-CoV-2.1	721	72.1	-6.46243		SARS-CoV-2.1	721	72.1	2.78167	1.68224	1.81316
	SARS-CoV-2.1	722	72.2	-2.7451		SARS-CoV-2.1	722	72.2	2.79405	1.66533	1.82353
	SARS-CoV-2.1	723	72.3	-3.97535		SARS-CoV-2.1	723	72.3	2.78863	1.67529	1.81687
	SARS-CoV-2.1	724	72.4	-1.44065		SARS-CoV-2.1	724	72.4	2.77548	1.67231	1.84525
	SARS-CoV-2.1	725	72.5	-1.43722		SARS-CoV-2.1	725	72.5	2.78624	1.67588	1.82709
	SARS-CoV-2.1	726	72.6	-5.97434		SARS-CoV-2.1	726	72.6	2.78708	1.66884	1.80704
	SARS-CoV-2.1	727	72.7	-5.61157		SARS-CoV-2.1	727	72.7	2.76228	1.67056	1.82522
	SARS-CoV-2.1	728	72.8	-3.40719		SARS-CoV-2.1	728	72.8	2.79927	1.67087	1.81379
	SARS-CoV-2.1	729	72.9	-6.54081		SARS-CoV-2.1	729	72.9	2.85053	1.67187	1.81616
	SARS-CoV-2.1	730	73	-2.97779		SARS-CoV-2.1	730	73	2.77856	1.66341	1.8153
	SARS-CoV-2.1	731	73.1	-2.30489		SARS-CoV-2.1	731	73.1	2.75717	1.67636	1.82313
	SARS-CoV-2.1	732	73.2	-5.86852		SARS-CoV-2.1	732	73.2	2.80391	1.68649	1.83098
	SARS-CoV-2.1	733	73.3	-2.12332		SARS-CoV-2.1	733	73.3	2.76776	1.68296	1.83265
	SARS-CoV-2.1	734	73.4	-4.76029		SARS-CoV-2.1	734	73.4	2.76959	1.68435	1.8291
	SARS-CoV-2.1	735	73.5	-1.43095		SARS-CoV-2.1	735	73.5	2.77532	1.68331	1.83258
	SARS-CoV-2.1	736	73.6	-2.06768		SARS-CoV-2.1	736	73.6	2.76527	1.68576	1.82673
	SARS-CoV-2.1	737	73.7	-4.20415		SARS-CoV-2.1	737	73.7	2.77796	1.67309	1.82631
	SARS-CoV-2.1	738	73.8	-4.19454		SARS-CoV-2.1	738	73.8	2.77768	1.67712	1.82885
	SARS-CoV-2.1	739	73.9	-5.20711		SARS-CoV-2.1	739	73.9	2.74283	1.69311	1.83103
	SARS-CoV-2.1	740	74	0.718455		SARS-CoV-2.1	740	74	2.77763	1.67859	1.82614
	SARS-CoV-2.1	741	74.1	-2.01423		SARS-CoV-2.1	741	74.1	2.78369	1.67966	1.83512
	SARS-CoV-2.1	742	74.2	-3.67511		SARS-CoV-2.1	742	74.2	2.75325	1.68239	1.8368
	SARS-CoV-2.1	743	74.3	-3.54203		SARS-CoV-2.1	743	74.3	2.77964	1.68491	1.82314
	SARS-CoV-2.1	744	74.4	-3.33132		SARS-CoV-2.1	744	74.4	2.77786	1.6822	1.83846
	SARS-CoV-2.1	745	74.5	-9.87381		SARS-CoV-2.1	745	74.5	2.77512	1.67427	1.82909
	SARS-CoV-2.1	746	74.6	-2.91159		SARS-CoV-2.1	746	74.6	2.78311	1.67774	1.83928
	SARS-CoV-2.1	747	74.7	-1.84949		SARS-CoV-2.1	747	74.7	2.77469	1.67184	1.82802
	SARS-CoV-2.1	748	74.8	0.265314		SARS-CoV-2.1	748	74.8	2.78701	1.67543	1.82724
	SARS-CoV-2.1	749	74.9	-0.295709		SARS-CoV-2.1	749	74.9	2.75746	1.68338	1.81634
	SARS-CoV-2.1	750	75	-2.33838		SARS-CoV-2.1	750	75	2.78211	1.67688	1.83214
	SARS-CoV-2.1	751	75.1	-3.59852		SARS-CoV-2.1	751	75.1	2.7731	1.66749	1.82575
	SARS-CoV-2.1	752	75.2	-0.900438		SARS-CoV-2.1	752	75.2	2.76418	1.67077	1.8317
	SARS-CoV-2.1	753	75.3	-5.09217		SARS-CoV-2.1	753	75.3	2.78074	1.67116	1.81783
	SARS-CoV-2.1	754	75.4	-5.05065		SARS-CoV-2.1	754	75.4	2.7615	1.68013	1.81831
	SARS-CoV-2.1	755	75.5	0.91273		SARS-CoV-2.1	755	75.5	2.77858	1.67822	1.839
	SARS-CoV-2.1	756	75.6	-2.24324		SARS-CoV-2.1	756	75.6	2.80841	1.67764	1.82326
	SARS-CoV-2.1	757	75.7	-1.33154		SARS-CoV-2.1	757	75.7	2.78521	1.68141	1.83398
	SARS-CoV-2.1	758	75.8	-7.05209		SARS-CoV-2.1	758	75.8	2.78195	1.69196	1.83209
	SARS-CoV-2.1	759	75.9	-3.68351		SARS-CoV-2.1	759	75.9	2.78478	1.67071	1.82495
	SARS-CoV-2.1	760	76	-2.52423		SARS-CoV-2.1	760	76	2.78641	1.66549	1.83702
	SARS-CoV-2.1	761	76.1	-2.82248		SARS-CoV-2.1	761	76.1	2.78991	1.67771	1.8259
	SARS-CoV-2.1	762	76.2	-7.28343		SARS-CoV-2.1	762	76.2	2.78034	1.66707	1.81961
	SARS-CoV-2.1	763	76.3	-1.19963		SARS-CoV-2.1	763	76.3	2.79146	1.67262	1.8155
	SARS-CoV-2.1	764	76.4	-2.75667		SARS-CoV-2.1	764	76.4	2.80549	1.67446	1.82645
	SARS-CoV-2.1	765	76.5	-6.05727		SARS-CoV-2.1	765	76.5	2.80302	1.6617	1.81681
	SARS-CoV-2.1	766	76.6	-5.5019		SARS-CoV-2.1	766	76.6	2.81353	1.66539	1.81765
	SARS-CoV-2.1	767	76.7	0.0813381		SARS-CoV-2.1	767	76.7	2.80998	1.68178	1.82157
	SARS-CoV-2.1	768	76.8	-5.42449		SARS-CoV-2.1	768	76.8	2.78534	1.67015	1.82756
	SARS-CoV-2.1	769	76.9	-3.58433		SARS-CoV-2.1	769	76.9	2.78409	1.67072	1.821
	SARS-CoV-2.1	770	77	-6.39423		SARS-CoV-2.1	770	77	2.81125	1.66352	1.81018
	SARS-CoV-2.1	771	77.1	-3.38854		SARS-CoV-2.1	771	77.1	2.7843	1.6762	1.82155
	SARS-CoV-2.1	772	77.2	-5.37409		SARS-CoV-2.1	772	77.2	2.78306	1.67033	1.82071
	SARS-CoV-2.1	773	77.3	-3.95006		SARS-CoV-2.1	773	77.3	2.77828	1.66132	1.82754
	SARS-CoV-2.1	774	77.4	-4.31592		SARS-CoV-2.1	774	77.4	2.77973	1.67449	1.82159
	SARS-CoV-2.1	775	77.5	-3.48107		SARS-CoV-2.1	775	77.5	2.7712	1.65625	1.81368
	SARS-CoV-2.1	776	77.6	-2.45578		SARS-CoV-2.1	776	77.6	2.78291	1.67111	1.82447
	SARS-CoV-2.1	777	77.7	-0.836687		SARS-CoV-2.1	777	77.7	2.79669	1.65774	1.82073
	SARS-CoV-2.1	778	77.8	-3.02559		SARS-CoV-2.1	778	77.8	2.79459	1.66457	1.82382
	SARS-CoV-2.1	779	77.9	-1.67351		SARS-CoV-2.1	779	77.9	2.81245	1.66995	1.83337
	SARS-CoV-2.1	780	78	-8.43036		SARS-CoV-2.1	780	78	2.78053	1.67237	1.83204
	SARS-CoV-2.1	781	78.1	-1.67787		SARS-CoV-2.1	781	78.1	2.76045	1.66981	1.82348
	SARS-CoV-2.1	782	78.2	-6.17654		SARS-CoV-2.1	782	78.2	2.75612	1.66106	1.82099
	SARS-CoV-2.1	783	78.3	-4.01272		SARS-CoV-2.1	783	78.3	2.79314	1.65228	1.81401
	SARS-CoV-2.1	784	78.4	-2.12504		SARS-CoV-2.1	784	78.4	2.78347	1.66213	1.82062
	SARS-CoV-2.1	785	78.5	1.28829		SARS-CoV-2.1	785	78.5	2.765	1.66716	1.82894
	SARS-CoV-2.1	786	78.6	-2.69629		SARS-CoV-2.1	786	78.6	2.76093	1.65244	1.81624
	SARS-CoV-2.1	787	78.7	-6.67952		SARS-CoV-2.1	787	78.7	2.7734	1.65763	1.82103
	SARS-CoV-2.1	788	78.8	-4.51702		SARS-CoV-2.1	788	78.8	2.76742	1.65515	1.81852
	SARS-CoV-2.1	789	78.9	-5.64791		SARS-CoV-2.1	789	78.9	2.74957	1.65549	1.81409
	SARS-CoV-2.1	790	79	-9.1666		SARS-CoV-2.1	790	79	2.73181	1.66812	1.8167
	SARS-CoV-2.1	791	79.1	-2.57792		SARS-CoV-2.1	791	79.1	2.76576	1.66571	1.81984
	SARS-CoV-2.1	792	79.2	-0.76215		SARS-CoV-2.1	792	79.2	2.79263	1.64874	1.81103
	SARS-CoV-2.1	793	79.3	-1.21559		SARS-CoV-2.1	793	79.3	2.77285	1.65566	1.81614
	SARS-CoV-2.1	794	79.4	-1.34461		SARS-CoV-2.1	794	79.4	2.76242	1.65832	1.8109
	SARS-CoV-2.1	795	79.5	-2.65026		SARS-CoV-2.1	795	79.5	2.76671	1.66579	1.81748
	SARS-CoV-2.1	796	79.6	-8.96496		SARS-CoV-2.1	796	79.6	2.77203	1.6772	1.81828
	SARS-CoV-2.1	797	79.7	-0.875352		SARS-CoV-2.1	797	79.7	2.74473	1.67556	1.81745
	SARS-CoV-2.1	798	79.8	-3.2575		SARS-CoV-2.1	798	79.8	2.75479	1.67181	1.80976
	SARS-CoV-2.1	799	79.9	0.225532		SARS-CoV-2.1	799	79.9	2.76326	1.67067	1.81262
	SARS-CoV-2.1	800	80	-0.688198		SARS-CoV-2.1	800	80	2.77104	1.68751	1.82845
	SARS-CoV-2.1	801	80.1	-8.04588		SARS-CoV-2.1	801	80.1	2.77676	1.6701	1.82135
	SARS-CoV-2.1	802	80.2	-8.63162		SARS-CoV-2.1	802	80.2	2.73853	1.66584	1.8043
	SARS-CoV-2.1	803	80.3	-2.32072		SARS-CoV-2.1	803	80.3	2.75583	1.66361	1.81473
	SARS-CoV-2.1	804	80.4	-5.74113		SARS-CoV-2.1	804	80.4	2.7605	1.67278	1.81475
	SARS-CoV-2.1	805	80.5	-4.46631		SARS-CoV-2.1	805	80.5	2.75534	1.67193	1.82936
	SARS-CoV-2.1	806	80.6	-1.11171		SARS-CoV-2.1	806	80.6	2.77264	1.67495	1.80986
	SARS-CoV-2.1	807	80.7	-0.408056		SARS-CoV-2.1	807	80.7	2.78611	1.67061	1.82163
	SARS-CoV-2.1	808	80.8	-0.997207		SARS-CoV-2.1	808	80.8	2.7847	1.6663	1.81133
	SARS-CoV-2.1	809	80.9	-2.12281		SARS-CoV-2.1	809	80.9	2.77023	1.66081	1.81821
	SARS-CoV-2.1	810	81	-4.35845		SARS-CoV-2.1	810	81	2.79239	1.66864	1.81857
	SARS-CoV-2.1	811	81.1	-0.10915		SARS-CoV-2.1	811	81.1	2.72995	1.66257	1.80431
	SARS-CoV-2.1	812	81.2	-3.66334		SARS-CoV-2.1	812	81.2	2.76805	1.66796	1.81844
	SARS-CoV-2.1	813	81.3	-5.96113		SARS-CoV-2.1	813	81.3	2.75993	1.67697	1.8182
	SARS-CoV-2.1	814	81.4	-2.1583		SARS-CoV-2.1	814	81.4	2.77777	1.67202	1.81726
	SARS-CoV-2.1	815	81.5	-5.89115		SARS-CoV-2.1	815	81.5	2.79266	1.66865	1.82692
	SARS-CoV-2.1	816	81.6	-4.68443		SARS-CoV-2.1	816	81.6	2.75745	1.67247	1.82656
	SARS-CoV-2.1	817	81.7	-1.56252		SARS-CoV-2.1	817	81.7	2.77759	1.67494	1.82754
	SARS-CoV-2.1	818	81.8	-4.47848		SARS-CoV-2.1	818	81.8	2.76645	1.67565	1.82231
	SARS-CoV-2.1	819	81.9	-1.88401		SARS-CoV-2.1	819	81.9	2.77876	1.67335	1.81891
	SARS-CoV-2.1	820	82	-3.44103		SARS-CoV-2.1	820	82	2.76708	1.68167	1.82645
	SARS-CoV-2.1	821	82.1	-2.47902		SARS-CoV-2.1	821	82.1	2.7507	1.68792	1.82166
	SARS-CoV-2.1	822	82.2	-1.53739		SARS-CoV-2.1	822	82.2	2.77976	1.67712	1.82011
	SARS-CoV-2.1	823	82.3	-1.87997		SARS-CoV-2.1	823	82.3	2.8023	1.6711	1.81608
	SARS-CoV-2.1	824	82.4	-1.84153		SARS-CoV-2.1	824	82.4	2.80325	1.67363	1.81679
	SARS-CoV-2.1	825	82.5	-0.791288		SARS-CoV-2.1	825	82.5	2.7925	1.67981	1.82045
	SARS-CoV-2.1	826	82.6	-3.30638		SARS-CoV-2.1	826	82.6	2.80897	1.68272	1.8321
	SARS-CoV-2.1	827	82.7	-0.519815		SARS-CoV-2.1	827	82.7	2.77258	1.67725	1.83267
	SARS-CoV-2.1	828	82.8	-3.6406		SARS-CoV-2.1	828	82.8	2.76741	1.68223	1.80228
	SARS-CoV-2.1	829	82.9	-0.250831		SARS-CoV-2.1	829	82.9	2.81798	1.67601	1.82275
	SARS-CoV-2.1	830	83	-0.267514		SARS-CoV-2.1	830	83	2.80901	1.67284	1.82499
	SARS-CoV-2.1	831	83.1	-5.00985		SARS-CoV-2.1	831	83.1	2.78026	1.67093	1.82447
	SARS-CoV-2.1	832	83.2	-2.19178		SARS-CoV-2.1	832	83.2	2.77758	1.66489	1.81971
	SARS-CoV-2.1	833	83.3	-0.308059		SARS-CoV-2.1	833	83.3	2.76998	1.67118	1.8261
	SARS-CoV-2.1	834	83.4	-0.0906885		SARS-CoV-2.1	834	83.4	2.77907	1.65993	1.80603
	SARS-CoV-2.1	835	83.5	-2.45723		SARS-CoV-2.1	835	83.5	2.75298	1.67798	1.82457
	SARS-CoV-2.1	836	83.6	-4.84081		SARS-CoV-2.1	836	83.6	2.77657	1.66495	1.81593
	SARS-CoV-2.1	837	83.7	-4.23457		SARS-CoV-2.1	837	83.7	2.77815	1.66111	1.80541
	SARS-CoV-2.1	838	83.8	-5.52407		SARS-CoV-2.1	838	83.8	2.78253	1.66561	1.81669
	SARS-CoV-2.1	839	83.9	-1.7037		SARS-CoV-2.1	839	83.9	2.82449	1.65431	1.80683
	SARS-CoV-2.1	840	84	-0.582847		SARS-CoV-2.1	840	84	2.83506	1.66973	1.82034
	SARS-CoV-2.1	841	84.1	-1.32957		SARS-CoV-2.1	841	84.1	2.81829	1.66494	1.81113
	SARS-CoV-2.1	842	84.2	-5.4284		SARS-CoV-2.1	842	84.2	2.82913	1.66905	1.83072
	SARS-CoV-2.1	843	84.3	0.38252		SARS-CoV-2.1	843	84.3	2.8015	1.67388	1.83039
	SARS-CoV-2.1	844	84.4	1.51295		SARS-CoV-2.1	844	84.4	2.78003	1.66249	1.80383
	SARS-CoV-2.1	845	84.5	-7.03959		SARS-CoV-2.1	845	84.5	2.79563	1.6637	1.83318
	SARS-CoV-2.1	846	84.6	-4.19834		SARS-CoV-2.1	846	84.6	2.79221	1.66457	1.81897
	SARS-CoV-2.1	847	84.7	-0.507256		SARS-CoV-2.1	847	84.7	2.79228	1.66354	1.82007
	SARS-CoV-2.1	848	84.8	-5.56059		SARS-CoV-2.1	848	84.8	2.80004	1.66136	1.81336
	SARS-CoV-2.1	849	84.9	-1.43205		SARS-CoV-2.1	849	84.9	2.80485	1.67542	1.82582
	SARS-CoV-2.1	850	85	-1.35086		SARS-CoV-2.1	850	85	2.77334	1.65747	1.81698
	SARS-CoV-2.1	851	85.1	-7.72685		SARS-CoV-2.1	851	85.1	2.78141	1.67021	1.82064
	SARS-CoV-2.1	852	85.2	-1.07784		SARS-CoV-2.1	852	85.2	2.7835	1.66383	1.80821
	SARS-CoV-2.1	853	85.3	-2.62726		SARS-CoV-2.1	853	85.3	2.78931	1.66308	1.82302
	SARS-CoV-2.1	854	85.4	-2.47053		SARS-CoV-2.1	854	85.4	2.7912	1.66511	1.82001
	SARS-CoV-2.1	855	85.5	-2.11518		SARS-CoV-2.1	855	85.5	2.83238	1.67048	1.81846
	SARS-CoV-2.1	856	85.6	-3.84332		SARS-CoV-2.1	856	85.6	2.81626	1.67449	1.82736
	SARS-CoV-2.1	857	85.7	-4.94748		SARS-CoV-2.1	857	85.7	2.78452	1.66986	1.82312
	SARS-CoV-2.1	858	85.8	-2.25681		SARS-CoV-2.1	858	85.8	2.7936	1.65511	1.81728
	SARS-CoV-2.1	859	85.9	-3.01229		SARS-CoV-2.1	859	85.9	2.81659	1.66175	1.81527
	SARS-CoV-2.1	860	86	-1.32085		SARS-CoV-2.1	860	86	2.80819	1.67058	1.81741
	SARS-CoV-2.1	861	86.1	-4.88589		SARS-CoV-2.1	861	86.1	2.80255	1.65851	1.81524
	SARS-CoV-2.1	862	86.2	-3.40391		SARS-CoV-2.1	862	86.2	2.80575	1.66547	1.80852
	SARS-CoV-2.1	863	86.3	-2.459		SARS-CoV-2.1	863	86.3	2.79087	1.67654	1.82005
	SARS-CoV-2.1	864	86.4	-1.74158		SARS-CoV-2.1	864	86.4	2.80429	1.66934	1.81158
	SARS-CoV-2.1	865	86.5	-5.60637		SARS-CoV-2.1	865	86.5	2.79015	1.65935	1.80425
	SARS-CoV-2.1	866	86.6	-6.20774		SARS-CoV-2.1	866	86.6	2.79708	1.65153	1.81735
	SARS-CoV-2.1	867	86.7	-1.20031		SARS-CoV-2.1	867	86.7	2.80199	1.65543	1.82754
	SARS-CoV-2.1	868	86.8	-4.38688		SARS-CoV-2.1	868	86.8	2.80737	1.67018	1.81765
	SARS-CoV-2.1	869	86.9	-6.5048		SARS-CoV-2.1	869	86.9	2.80637	1.65674	1.82197
	SARS-CoV-2.1	870	87	-1.5452		SARS-CoV-2.1	870	87	2.76398	1.66577	1.83063
	SARS-CoV-2.1	871	87.1	-2.37099		SARS-CoV-2.1	871	87.1	2.77817	1.66154	1.82055
	SARS-CoV-2.1	872	87.2	-3.65372		SARS-CoV-2.1	872	87.2	2.78145	1.66393	1.82741
	SARS-CoV-2.1	873	87.3	-2.2056		SARS-CoV-2.1	873	87.3	2.79667	1.66115	1.8084
	SARS-CoV-2.1	874	87.4	-3.83232		SARS-CoV-2.1	874	87.4	2.77925	1.67113	1.82063
	SARS-CoV-2.1	875	87.5	-2.92416		SARS-CoV-2.1	875	87.5	2.74775	1.66763	1.82981
	SARS-CoV-2.1	876	87.6	-9.31004		SARS-CoV-2.1	876	87.6	2.76579	1.65631	1.81814
	SARS-CoV-2.1	877	87.7	-4.41854		SARS-CoV-2.1	877	87.7	2.76688	1.65345	1.8216
	SARS-CoV-2.1	878	87.8	-5.35983		SARS-CoV-2.1	878	87.8	2.752	1.66057	1.82658
	SARS-CoV-2.1	879	87.9	-4.7158		SARS-CoV-2.1	879	87.9	2.7689	1.66984	1.81314
	SARS-CoV-2.1	880	88	-0.694246		SARS-CoV-2.1	880	88	2.78197	1.65867	1.8107
	SARS-CoV-2.1	881	88.1	-1.88414		SARS-CoV-2.1	881	88.1	2.77713	1.66013	1.80597
	SARS-CoV-2.1	882	88.2	-3.19479		SARS-CoV-2.1	882	88.2	2.74866	1.65744	1.81794
	SARS-CoV-2.1	883	88.3	-1.95068		SARS-CoV-2.1	883	88.3	2.75491	1.66813	1.82504
	SARS-CoV-2.1	884	88.4	-1.03222		SARS-CoV-2.1	884	88.4	2.77495	1.66961	1.8257
	SARS-CoV-2.1	885	88.5	-3.69802		SARS-CoV-2.1	885	88.5	2.74683	1.65779	1.80639
	SARS-CoV-2.1	886	88.6	-4.64324		SARS-CoV-2.1	886	88.6	2.76511	1.66467	1.80917
	SARS-CoV-2.1	887	88.7	-2.92299		SARS-CoV-2.1	887	88.7	2.74231	1.66955	1.82305
	SARS-CoV-2.1	888	88.8	-2.10758		SARS-CoV-2.1	888	88.8	2.74717	1.66804	1.81887
	SARS-CoV-2.1	889	88.9	-5.73123		SARS-CoV-2.1	889	88.9	2.77516	1.67155	1.83413
	SARS-CoV-2.1	890	89	-6.66461		SARS-CoV-2.1	890	89	2.76581	1.66313	1.82547
	SARS-CoV-2.1	891	89.1	-6.30028		SARS-CoV-2.1	891	89.1	2.74392	1.66412	1.82913
	SARS-CoV-2.1	892	89.2	-5.46537		SARS-CoV-2.1	892	89.2	2.76207	1.66195	1.82585
	SARS-CoV-2.1	893	89.3	-8.43918		SARS-CoV-2.1	893	89.3	2.75442	1.64921	1.80355
	SARS-CoV-2.1	894	89.4	-3.86632		SARS-CoV-2.1	894	89.4	2.75653	1.65686	1.82049
	SARS-CoV-2.1	895	89.5	-6.00688		SARS-CoV-2.1	895	89.5	2.77039	1.67126	1.81955
	SARS-CoV-2.1	896	89.6	-6.88032		SARS-CoV-2.1	896	89.6	2.74286	1.65203	1.81777
	SARS-CoV-2.1	897	89.7	-0.0132605		SARS-CoV-2.1	897	89.7	2.73921	1.65799	1.81891
	SARS-CoV-2.1	898	89.8	-2.75114		SARS-CoV-2.1	898	89.8	2.77796	1.65227	1.81198
	SARS-CoV-2.1	899	89.9	-3.49445		SARS-CoV-2.1	899	89.9	2.77239	1.65423	1.8074
	SARS-CoV-2.1	900	90	-3.44578		SARS-CoV-2.1	900	90	2.74299	1.66498	1.80895
	SARS-CoV-2.1	901	90.1	-0.580401		SARS-CoV-2.1	901	90.1	2.76184	1.66397	1.81144
	SARS-CoV-2.1	902	90.2	-4.15588		SARS-CoV-2.1	902	90.2	2.78921	1.66566	1.83503
	SARS-CoV-2.1	903	90.3	-3.90326		SARS-CoV-2.1	903	90.3	2.7626	1.65674	1.81091
	SARS-CoV-2.1	904	90.4	-3.43212		SARS-CoV-2.1	904	90.4	2.76008	1.65809	1.80723
	SARS-CoV-2.1	905	90.5	-0.971925		SARS-CoV-2.1	905	90.5	2.78316	1.66467	1.82421
	SARS-CoV-2.1	906	90.6	-6.75869		SARS-CoV-2.1	906	90.6	2.79937	1.67197	1.81872
	SARS-CoV-2.1	907	90.7	-4.88353		SARS-CoV-2.1	907	90.7	2.76075	1.67154	1.81461
	SARS-CoV-2.1	908	90.8	-5.46559		SARS-CoV-2.1	908	90.8	2.75549	1.66304	1.8187
	SARS-CoV-2.1	909	90.9	-7.22414		SARS-CoV-2.1	909	90.9	2.75413	1.67186	1.81371
	SARS-CoV-2.1	910	91	-5.28896		SARS-CoV-2.1	910	91	2.7715	1.66291	1.81499
	SARS-CoV-2.1	911	91.1	-4.16254		SARS-CoV-2.1	911	91.1	2.75403	1.66085	1.80954
	SARS-CoV-2.1	912	91.2	-3.60128		SARS-CoV-2.1	912	91.2	2.74212	1.6601	1.82184
	SARS-CoV-2.1	913	91.3	-3.82202		SARS-CoV-2.1	913	91.3	2.75205	1.66541	1.81255
	SARS-CoV-2.1	914	91.4	-7.25967		SARS-CoV-2.1	914	91.4	2.76988	1.65135	1.81551
	SARS-CoV-2.1	915	91.5	-4.0337		SARS-CoV-2.1	915	91.5	2.77214	1.6543	1.81367
	SARS-CoV-2.1	916	91.6	-6.44182		SARS-CoV-2.1	916	91.6	2.76222	1.66976	1.82545
	SARS-CoV-2.1	917	91.7	-4.88683		SARS-CoV-2.1	917	91.7	2.75712	1.66309	1.8206
	SARS-CoV-2.1	918	91.8	-2.1649		SARS-CoV-2.1	918	91.8	2.73431	1.65637	1.81337
	SARS-CoV-2.1	919	91.9	-5.61595		SARS-CoV-2.1	919	91.9	2.7485	1.65857	1.81142
	SARS-CoV-2.1	920	92	-6.09828		SARS-CoV-2.1	920	92	2.76241	1.6681	1.81598
	SARS-CoV-2.1	921	92.1	-0.684221		SARS-CoV-2.1	921	92.1	2.76244	1.6594	1.82343
	SARS-CoV-2.1	922	92.2	-5.86562		SARS-CoV-2.1	922	92.2	2.77529	1.65874	1.81465
	SARS-CoV-2.1	923	92.3	-4.56653		SARS-CoV-2.1	923	92.3	2.75926	1.67823	1.8367
	SARS-CoV-2.1	924	92.4	-5.00176		SARS-CoV-2.1	924	92.4	2.75589	1.66028	1.81306
	SARS-CoV-2.1	925	92.5	-0.571025		SARS-CoV-2.1	925	92.5	2.78286	1.66941	1.82405
	SARS-CoV-2.1	926	92.6	-6.94592		SARS-CoV-2.1	926	92.6	2.77064	1.67084	1.82035
	SARS-CoV-2.1	927	92.7	-5.72427		SARS-CoV-2.1	927	92.7	2.77717	1.66365	1.82264
	SARS-CoV-2.1	928	92.8	-6.96946		SARS-CoV-2.1	928	92.8	2.7449	1.65711	1.81745
	SARS-CoV-2.1	929	92.9	-9.51382		SARS-CoV-2.1	929	92.9	2.72969	1.66877	1.82319
	SARS-CoV-2.1	930	93	-5.66851		SARS-CoV-2.1	930	93	2.78134	1.65731	1.82214
	SARS-CoV-2.1	931	93.1	-5.85057		SARS-CoV-2.1	931	93.1	2.76348	1.66644	1.82477
	SARS-CoV-2.1	932	93.2	-1.99847		SARS-CoV-2.1	932	93.2	2.7653	1.66417	1.82547
	SARS-CoV-2.1	933	93.3	-5.69019		SARS-CoV-2.1	933	93.3	2.78036	1.66093	1.80048
	SARS-CoV-2.1	934	93.4	-5.80813		SARS-CoV-2.1	934	93.4	2.755	1.6593	1.81549
	SARS-CoV-2.1	935	93.5	-4.24789		SARS-CoV-2.1	935	93.5	2.76476	1.66692	1.81213
	SARS-CoV-2.1	936	93.6	-5.61554		SARS-CoV-2.1	936	93.6	2.76118	1.65347	1.81495
	SARS-CoV-2.1	937	93.7	-0.738915		SARS-CoV-2.1	937	93.7	2.7599	1.65851	1.81753
	SARS-CoV-2.1	938	93.8	-2.4298		SARS-CoV-2.1	938	93.8	2.75326	1.66388	1.82331
	SARS-CoV-2.1	939	93.9	-1.76219		SARS-CoV-2.1	939	93.9	2.77661	1.66435	1.81113
	SARS-CoV-2.1	940	94	-3.12909		SARS-CoV-2.1	940	94	2.7677	1.66913	1.81864
	SARS-CoV-2.1	941	94.1	0.73759		SARS-CoV-2.1	941	94.1	2.7537	1.67046	1.806
	SARS-CoV-2.1	942	94.2	-2.36467		SARS-CoV-2.1	942	94.2	2.75773	1.65573	1.8219
	SARS-CoV-2.1	943	94.3	-2.94457		SARS-CoV-2.1	943	94.3	2.78357	1.65737	1.81651
	SARS-CoV-2.1	944	94.4	-2.60198		SARS-CoV-2.1	944	94.4	2.78497	1.66189	1.80796
	SARS-CoV-2.1	945	94.5	-6.19835		SARS-CoV-2.1	945	94.5	2.78061	1.6631	1.82118
	SARS-CoV-2.1	946	94.6	-7.04627		SARS-CoV-2.1	946	94.6	2.75431	1.66237	1.81439
	SARS-CoV-2.1	947	94.7	-1.8901		SARS-CoV-2.1	947	94.7	2.74806	1.6606	1.82215
	SARS-CoV-2.1	948	94.8	-1.32191		SARS-CoV-2.1	948	94.8	2.75028	1.66653	1.80824
	SARS-CoV-2.1	949	94.9	-3.8213		SARS-CoV-2.1	949	94.9	2.72482	1.66763	1.81203
	SARS-CoV-2.1	950	95	-3.76913		SARS-CoV-2.1	950	95	2.74345	1.675	1.82349
	SARS-CoV-2.1	951	95.1	-2.45144		SARS-CoV-2.1	951	95.1	2.76575	1.66494	1.8152
	SARS-CoV-2.1	952	95.2	-4.71991		SARS-CoV-2.1	952	95.2	2.74942	1.67512	1.8242
	SARS-CoV-2.1	953	95.3	-9.216		SARS-CoV-2.1	953	95.3	2.7684	1.68142	1.82245
	SARS-CoV-2.1	954	95.4	-7.94336		SARS-CoV-2.1	954	95.4	2.74732	1.66502	1.8077
	SARS-CoV-2.1	955	95.5	-0.310581		SARS-CoV-2.1	955	95.5	2.75859	1.66573	1.80777
	SARS-CoV-2.1	956	95.6	-5.42156		SARS-CoV-2.1	956	95.6	2.73969	1.68019	1.82362
	SARS-CoV-2.1	957	95.7	-6.72706		SARS-CoV-2.1	957	95.7	2.74483	1.67438	1.82616
	SARS-CoV-2.1	958	95.8	-2.13015		SARS-CoV-2.1	958	95.8	2.74743	1.67017	1.80598
	SARS-CoV-2.1	959	95.9	-3.14534		SARS-CoV-2.1	959	95.9	2.74266	1.66496	1.8099
	SARS-CoV-2.1	960	96	-5.48311		SARS-CoV-2.1	960	96	2.74692	1.66225	1.8076
	SARS-CoV-2.1	961	96.1	-2.44305		SARS-CoV-2.1	961	96.1	2.77387	1.66697	1.80808
	SARS-CoV-2.1	962	96.2	-0.552432		SARS-CoV-2.1	962	96.2	2.7635	1.67384	1.82722
	SARS-CoV-2.1	963	96.3	-3.01674		SARS-CoV-2.1	963	96.3	2.77593	1.66414	1.81844
	SARS-CoV-2.1	964	96.4	-0.826006		SARS-CoV-2.1	964	96.4	2.74945	1.66425	1.81194
	SARS-CoV-2.1	965	96.5	-1.30407		SARS-CoV-2.1	965	96.5	2.75648	1.67367	1.82065
	SARS-CoV-2.1	966	96.6	-3.05964		SARS-CoV-2.1	966	96.6	2.74962	1.67029	1.81441
	SARS-CoV-2.1	967	96.7	-1.07652		SARS-CoV-2.1	967	96.7	2.81218	1.66635	1.82976
	SARS-CoV-2.1	968	96.8	-2.78536		SARS-CoV-2.1	968	96.8	2.80489	1.66399	1.81521
	SARS-CoV-2.1	969	96.9	-3.90712		SARS-CoV-2.1	969	96.9	2.76205	1.65846	1.7947
	SARS-CoV-2.1	970	97	-5.23858		SARS-CoV-2.1	970	97	2.78217	1.6767	1.82179
	SARS-CoV-2.1	971	97.1	-2.78445		SARS-CoV-2.1	971	97.1	2.79073	1.66899	1.82092
	SARS-CoV-2.1	972	97.2	-4.24109		SARS-CoV-2.1	972	97.2	2.79054	1.66729	1.80169
	SARS-CoV-2.1	973	97.3	-0.626712		SARS-CoV-2.1	973	97.3	2.79011	1.67296	1.80778
	SARS-CoV-2.1	974	97.4	-3.30762		SARS-CoV-2.1	974	97.4	2.76951	1.6521	1.81688
	SARS-CoV-2.1	975	97.5	-5.12122		SARS-CoV-2.1	975	97.5	2.80102	1.6471	1.81356
	SARS-CoV-2.1	976	97.6	-5.66153		SARS-CoV-2.1	976	97.6	2.77989	1.6682	1.82927
	SARS-CoV-2.1	977	97.7	-2.28625		SARS-CoV-2.1	977	97.7	2.76629	1.6647	1.81706
	SARS-CoV-2.1	978	97.8	-4.4766		SARS-CoV-2.1	978	97.8	2.7916	1.65427	1.81759
	SARS-CoV-2.1	979	97.9	-3.70544		SARS-CoV-2.1	979	97.9	2.76294	1.66292	1.8191
	SARS-CoV-2.1	980	98	-2.23595		SARS-CoV-2.1	980	98	2.75851	1.66355	1.80539
	SARS-CoV-2.1	981	98.1	-7.24106		SARS-CoV-2.1	981	98.1	2.77238	1.66937	1.83101
	SARS-CoV-2.1	982	98.2	-6.11733		SARS-CoV-2.1	982	98.2	2.79778	1.68202	1.82801
	SARS-CoV-2.1	983	98.3	-5.84936		SARS-CoV-2.1	983	98.3	2.77165	1.66643	1.81678
	SARS-CoV-2.1	984	98.4	-4.84021		SARS-CoV-2.1	984	98.4	2.74678	1.66757	1.81319
	SARS-CoV-2.1	985	98.5	-0.236255		SARS-CoV-2.1	985	98.5	2.76406	1.67325	1.82119
	SARS-CoV-2.1	986	98.6	-3.05169		SARS-CoV-2.1	986	98.6	2.77478	1.66434	1.81627
	SARS-CoV-2.1	987	98.7	-0.0190379		SARS-CoV-2.1	987	98.7	2.77919	1.66201	1.812
	SARS-CoV-2.1	988	98.8	-3.83008		SARS-CoV-2.1	988	98.8	2.75418	1.66946	1.81862
	SARS-CoV-2.1	989	98.9	-3.89462		SARS-CoV-2.1	989	98.9	2.78847	1.67198	1.80982
	SARS-CoV-2.1	990	99	-4.59644		SARS-CoV-2.1	990	99	2.7868	1.66959	1.81735
	SARS-CoV-2.1	991	99.1	-7.41151		SARS-CoV-2.1	991	99.1	2.76955	1.66216	1.80624
	SARS-CoV-2.1	992	99.2	-2.53742		SARS-CoV-2.1	992	99.2	2.81742	1.676	1.82113
	SARS-CoV-2.1	993	99.3	-2.87442		SARS-CoV-2.1	993	99.3	2.80658	1.67647	1.81301
	SARS-CoV-2.1	994	99.4	-6.3467		SARS-CoV-2.1	994	99.4	2.81691	1.67729	1.82361
	SARS-CoV-2.1	995	99.5	-4.34281		SARS-CoV-2.1	995	99.5	2.81853	1.66183	1.80586
	SARS-CoV-2.1	996	99.6	-8.48851		SARS-CoV-2.1	996	99.6	2.81874	1.66124	1.80719
	SARS-CoV-2.1	997	99.7	-4.33854		SARS-CoV-2.1	997	99.7	2.80476	1.66006	1.80834
	SARS-CoV-2.1	998	99.8	-2.39438		SARS-CoV-2.1	998	99.8	2.78177	1.66817	1.82213
	SARS-CoV-2.1	999	99.9	-6.30651		SARS-CoV-2.1	999	99.9	2.76322	1.67896	1.82772
	SARS-CoV-2.1	1000	100	-5.45225		SARS-CoV-2.1	1000	100	2.75217	1.67516	1.81914
	SARS-CoV-2.1	1001	100.1	-8.46753		SARS-CoV-2.1	1001	100.1	2.7566	1.66636	1.81467
	SARS-CoV-2.1	1002	100.2	-2.34061		SARS-CoV-2.1	1002	100.2	2.79811	1.67096	1.83079
	SARS-CoV-2.1	1003	100.3	-6.0456		SARS-CoV-2.1	1003	100.3	2.77697	1.67924	1.83173
	SARS-CoV-2.1	1004	100.4	-8.96295		SARS-CoV-2.1	1004	100.4	2.76358	1.66668	1.81232
	SARS-CoV-2.1	1005	100.5	-7.11066		SARS-CoV-2.1	1005	100.5	2.78072	1.66587	1.80829
	SARS-CoV-2.1	1006	100.6	-4.55815		SARS-CoV-2.1	1006	100.6	2.73714	1.66708	1.81675
	SARS-CoV-2.1	1007	100.7	-3.62593		SARS-CoV-2.1	1007	100.7	2.73056	1.66178	1.82008
	SARS-CoV-2.1	1008	100.8	-6.04354		SARS-CoV-2.1	1008	100.8	2.77094	1.66191	1.81498
	SARS-CoV-2.1	1009	100.9	-4.57453		SARS-CoV-2.1	1009	100.9	2.75653	1.65366	1.81252
	SARS-CoV-2.1	1010	101	-5.28017		SARS-CoV-2.1	1010	101	2.78432	1.66812	1.80827
	SARS-CoV-2.1	1011	101.1	-4.44937		SARS-CoV-2.1	1011	101.1	2.76695	1.67112	1.8074
	SARS-CoV-2.1	1012	101.2	-2.90349		SARS-CoV-2.1	1012	101.2	2.78233	1.66572	1.81545
	SARS-CoV-2.1	1013	101.3	-2.27736		SARS-CoV-2.1	1013	101.3	2.78417	1.66277	1.81659
	SARS-CoV-2.1	1014	101.4	-2.90324		SARS-CoV-2.1	1014	101.4	2.74766	1.66048	1.80885
	SARS-CoV-2.1	1015	101.5	-5.43298		SARS-CoV-2.1	1015	101.5	2.73611	1.67301	1.82172
	SARS-CoV-2.1	1016	101.6	-1.67983		SARS-CoV-2.1	1016	101.6	2.77542	1.66831	1.81772
	SARS-CoV-2.1	1017	101.7	-4.51509		SARS-CoV-2.1	1017	101.7	2.76906	1.66708	1.82099
	SARS-CoV-2.1	1018	101.8	-1.37104		SARS-CoV-2.1	1018	101.8	2.7616	1.66914	1.80488
	SARS-CoV-2.1	1019	101.9	-2.51011		SARS-CoV-2.1	1019	101.9	2.71816	1.67227	1.814
	SARS-CoV-2.1	1020	102	-3.97242		SARS-CoV-2.1	1020	102	2.74721	1.66926	1.82709
	SARS-CoV-2.1	1021	102.1	-2.04208		SARS-CoV-2.1	1021	102.1	2.74891	1.66736	1.81493
	SARS-CoV-2.1	1022	102.2	-1.12972		SARS-CoV-2.1	1022	102.2	2.73568	1.67639	1.81521
	SARS-CoV-2.1	1023	102.3	-0.146878		SARS-CoV-2.1	1023	102.3	2.74951	1.66857	1.81891
	SARS-CoV-2.1	1024	102.4	-5.17604		SARS-CoV-2.1	1024	102.4	2.74195	1.66175	1.82308
	SARS-CoV-2.1	1025	102.5	-2.77651		SARS-CoV-2.1	1025	102.5	2.75149	1.66719	1.82675
	SARS-CoV-2.1	1026	102.6	-5.96666		SARS-CoV-2.1	1026	102.6	2.72973	1.67014	1.82859
	SARS-CoV-2.1	1027	102.7	-4.44653		SARS-CoV-2.1	1027	102.7	2.71547	1.67278	1.82961
	SARS-CoV-2.1	1028	102.8	-4.23141		SARS-CoV-2.1	1028	102.8	2.72182	1.66572	1.81719
	SARS-CoV-2.1	1029	102.9	-2.11023		SARS-CoV-2.1	1029	102.9	2.71401	1.64701	1.82398
	SARS-CoV-2.1	1030	103	-2.91203		SARS-CoV-2.1	1030	103	2.69862	1.66855	1.82486
	SARS-CoV-2.1	1031	103.1	-3.14882		SARS-CoV-2.1	1031	103.1	2.72496	1.66782	1.84096
	SARS-CoV-2.1	1032	103.2	-2.84465		SARS-CoV-2.1	1032	103.2	2.73164	1.66875	1.83114
	SARS-CoV-2.1	1033	103.3	-0.788733		SARS-CoV-2.1	1033	103.3	2.72781	1.65992	1.82413
	SARS-CoV-2.1	1034	103.4	-4.14562		SARS-CoV-2.1	1034	103.4	2.71856	1.66997	1.82561
	SARS-CoV-2.1	1035	103.5	-5.67133		SARS-CoV-2.1	1035	103.5	2.75503	1.66248	1.81538
	SARS-CoV-2.1	1036	103.6	-3.06541		SARS-CoV-2.1	1036	103.6	2.70751	1.66976	1.82777
	SARS-CoV-2.1	1037	103.7	-4.26175		SARS-CoV-2.1	1037	103.7	2.72631	1.67336	1.83321
	SARS-CoV-2.1	1038	103.8	-0.351171		SARS-CoV-2.1	1038	103.8	2.73805	1.66596	1.8253
	SARS-CoV-2.1	1039	103.9	-5.14568		SARS-CoV-2.1	1039	103.9	2.72417	1.67639	1.82361
	SARS-CoV-2.1	1040	104	-6.19881		SARS-CoV-2.1	1040	104	2.69492	1.68115	1.82413
	SARS-CoV-2.1	1041	104.1	-4.05977		SARS-CoV-2.1	1041	104.1	2.73296	1.68052	1.84803
	SARS-CoV-2.1	1042	104.2	-3.34156		SARS-CoV-2.1	1042	104.2	2.71794	1.67576	1.83042
	SARS-CoV-2.1	1043	104.3	1.22825		SARS-CoV-2.1	1043	104.3	2.74374	1.67711	1.82879
	SARS-CoV-2.1	1044	104.4	-8.16732		SARS-CoV-2.1	1044	104.4	2.7616	1.66575	1.82422
	SARS-CoV-2.1	1045	104.5	-3.13231		SARS-CoV-2.1	1045	104.5	2.749	1.66252	1.8164
	SARS-CoV-2.1	1046	104.6	-3.0146		SARS-CoV-2.1	1046	104.6	2.75393	1.67769	1.83032
	SARS-CoV-2.1	1047	104.7	-7.28163		SARS-CoV-2.1	1047	104.7	2.76632	1.67172	1.82703
	SARS-CoV-2.1	1048	104.8	-6.53792		SARS-CoV-2.1	1048	104.8	2.78739	1.67193	1.82107
	SARS-CoV-2.1	1049	104.9	-5.88456		SARS-CoV-2.1	1049	104.9	2.78147	1.67491	1.82622
	SARS-CoV-2.1	1050	105	-5.9867		SARS-CoV-2.1	1050	105	2.77529	1.67932	1.81636
	SARS-CoV-2.1	1051	105.1	-8.03257		SARS-CoV-2.1	1051	105.1	2.77507	1.66541	1.82988
	SARS-CoV-2.1	1052	105.2	-2.88098		SARS-CoV-2.1	1052	105.2	2.76113	1.67342	1.81461
	SARS-CoV-2.1	1053	105.3	-5.14123		SARS-CoV-2.1	1053	105.3	2.76811	1.67066	1.81265
	SARS-CoV-2.1	1054	105.4	-10.8692		SARS-CoV-2.1	1054	105.4	2.76153	1.67478	1.81717
	SARS-CoV-2.1	1055	105.5	-4.96564		SARS-CoV-2.1	1055	105.5	2.77485	1.66975	1.81466
	SARS-CoV-2.1	1056	105.6	-2.21293		SARS-CoV-2.1	1056	105.6	2.77857	1.68713	1.8139
	SARS-CoV-2.1	1057	105.7	-2.755		SARS-CoV-2.1	1057	105.7	2.76251	1.67955	1.80889
	SARS-CoV-2.1	1058	105.8	-5.4644		SARS-CoV-2.1	1058	105.8	2.77455	1.6804	1.83275
	SARS-CoV-2.1	1059	105.9	-5.43183		SARS-CoV-2.1	1059	105.9	2.75602	1.68188	1.83204
	SARS-CoV-2.1	1060	106	-5.17911		SARS-CoV-2.1	1060	106	2.74401	1.68461	1.81686
	SARS-CoV-2.1	1061	106.1	-1.06951		SARS-CoV-2.1	1061	106.1	2.7631	1.68268	1.80973
	SARS-CoV-2.1	1062	106.2	-6.70516		SARS-CoV-2.1	1062	106.2	2.77807	1.67351	1.81779
	SARS-CoV-2.1	1063	106.3	-1.99205		SARS-CoV-2.1	1063	106.3	2.78188	1.68479	1.825
	SARS-CoV-2.1	1064	106.4	-5.79393		SARS-CoV-2.1	1064	106.4	2.8007	1.66849	1.82632
	SARS-CoV-2.1	1065	106.5	-3.53134		SARS-CoV-2.1	1065	106.5	2.78966	1.66759	1.81477
	SARS-CoV-2.1	1066	106.6	-5.37356		SARS-CoV-2.1	1066	106.6	2.7728	1.67906	1.82365
	SARS-CoV-2.1	1067	106.7	-3.50953		SARS-CoV-2.1	1067	106.7	2.78767	1.6624	1.81011
	SARS-CoV-2.1	1068	106.8	-2.02071		SARS-CoV-2.1	1068	106.8	2.77518	1.67365	1.81636
	SARS-CoV-2.1	1069	106.9	-2.71821		SARS-CoV-2.1	1069	106.9	2.79986	1.67885	1.82428
	SARS-CoV-2.1	1070	107	-3.25095		SARS-CoV-2.1	1070	107	2.76397	1.67188	1.81431
	SARS-CoV-2.1	1071	107.1	-4.57079		SARS-CoV-2.1	1071	107.1	2.80561	1.67574	1.81305
	SARS-CoV-2.1	1072	107.2	-0.594421		SARS-CoV-2.1	1072	107.2	2.81954	1.68102	1.81601
	SARS-CoV-2.1	1073	107.3	-4.37646		SARS-CoV-2.1	1073	107.3	2.77032	1.67434	1.80421
	SARS-CoV-2.1	1074	107.4	-2.31389		SARS-CoV-2.1	1074	107.4	2.77826	1.67411	1.80874
	SARS-CoV-2.1	1075	107.5	-3.36105		SARS-CoV-2.1	1075	107.5	2.7938	1.67136	1.81014
	SARS-CoV-2.1	1076	107.6	-5.10785		SARS-CoV-2.1	1076	107.6	2.78979	1.69918	1.83144
	SARS-CoV-2.1	1077	107.7	-5.125		SARS-CoV-2.1	1077	107.7	2.76774	1.66933	1.81455
	SARS-CoV-2.1	1078	107.8	-2.71577		SARS-CoV-2.1	1078	107.8	2.78182	1.66515	1.81788
	SARS-CoV-2.1	1079	107.9	-0.606229		SARS-CoV-2.1	1079	107.9	2.75123	1.67727	1.81341
	SARS-CoV-2.1	1080	108	-2.97934		SARS-CoV-2.1	1080	108	2.7528	1.67934	1.82534
	SARS-CoV-2.1	1081	108.1	-1.47497		SARS-CoV-2.1	1081	108.1	2.74572	1.66402	1.79144
	SARS-CoV-2.1	1082	108.2	-0.925604		SARS-CoV-2.1	1082	108.2	2.74279	1.67551	1.82279
	SARS-CoV-2.1	1083	108.3	-2.71234		SARS-CoV-2.1	1083	108.3	2.77199	1.67408	1.81733
	SARS-CoV-2.1	1084	108.4	-10.4269		SARS-CoV-2.1	1084	108.4	2.75757	1.67364	1.82448
	SARS-CoV-2.1	1085	108.5	-7.39097		SARS-CoV-2.1	1085	108.5	2.7692	1.67701	1.82167
	SARS-CoV-2.1	1086	108.6	-3.26346		SARS-CoV-2.1	1086	108.6	2.7432	1.66848	1.80976
	SARS-CoV-2.1	1087	108.7	-4.02655		SARS-CoV-2.1	1087	108.7	2.76428	1.67831	1.84489
	SARS-CoV-2.1	1088	108.8	-3.87158		SARS-CoV-2.1	1088	108.8	2.78436	1.68272	1.82441
	SARS-CoV-2.1	1089	108.9	-4.33628		SARS-CoV-2.1	1089	108.9	2.77277	1.67399	1.83267
	SARS-CoV-2.1	1090	109	-5.911		SARS-CoV-2.1	1090	109	2.77614	1.67396	1.82868
	SARS-CoV-2.1	1091	109.1	-3.71706		SARS-CoV-2.1	1091	109.1	2.78086	1.67637	1.81622
	SARS-CoV-2.1	1092	109.2	-2.66365		SARS-CoV-2.1	1092	109.2	2.7475	1.66977	1.81797
	SARS-CoV-2.1	1093	109.3	-6.59195		SARS-CoV-2.1	1093	109.3	2.73254	1.66606	1.81924
	SARS-CoV-2.1	1094	109.4	-0.545456		SARS-CoV-2.1	1094	109.4	2.74611	1.68227	1.82513
	SARS-CoV-2.1	1095	109.5	-4.96229		SARS-CoV-2.1	1095	109.5	2.75953	1.67868	1.8121
	SARS-CoV-2.1	1096	109.6	-5.72707		SARS-CoV-2.1	1096	109.6	2.76231	1.67235	1.81811
	SARS-CoV-2.1	1097	109.7	-3.77242		SARS-CoV-2.1	1097	109.7	2.77751	1.67034	1.81122
	SARS-CoV-2.1	1098	109.8	-4.7134		SARS-CoV-2.1	1098	109.8	2.74324	1.67229	1.82518
	SARS-CoV-2.1	1099	109.9	-6.4692		SARS-CoV-2.1	1099	109.9	2.75582	1.68546	1.82079
	SARS-CoV-2.1	1100	110	-6.54103		SARS-CoV-2.1	1100	110	2.73487	1.68157	1.82757
	SARS-CoV-2.1	1101	110.1	-4.1902		SARS-CoV-2.1	1101	110.1	2.74044	1.67782	1.82032
	SARS-CoV-2.1	1102	110.2	-1.7392		SARS-CoV-2.1	1102	110.2	2.71692	1.6569	1.8319
	SARS-CoV-2.1	1103	110.3	-4.97501		SARS-CoV-2.1	1103	110.3	2.73045	1.67903	1.82761
	SARS-CoV-2.1	1104	110.4	-5.15191		SARS-CoV-2.1	1104	110.4	2.72818	1.65875	1.83636
	SARS-CoV-2.1	1105	110.5	-7.72438		SARS-CoV-2.1	1105	110.5	2.74879	1.66712	1.82106
	SARS-CoV-2.1	1106	110.6	-3.04534		SARS-CoV-2.1	1106	110.6	2.74622	1.6655	1.82683
	SARS-CoV-2.1	1107	110.7	-4.62079		SARS-CoV-2.1	1107	110.7	2.71301	1.67257	1.82614
	SARS-CoV-2.1	1108	110.8	-4.55533		SARS-CoV-2.1	1108	110.8	2.73626	1.66795	1.83753
	SARS-CoV-2.1	1109	110.9	-8.25754		SARS-CoV-2.1	1109	110.9	2.75659	1.68598	1.842
	SARS-CoV-2.1	1110	111	-4.29854		SARS-CoV-2.1	1110	111	2.7363	1.66969	1.83782
	SARS-CoV-2.1	1111	111.1	-3.717		SARS-CoV-2.1	1111	111.1	2.71492	1.65897	1.81957
	SARS-CoV-2.1	1112	111.2	-6.39999		SARS-CoV-2.1	1112	111.2	2.71231	1.67587	1.83009
	SARS-CoV-2.1	1113	111.3	-3.5161		SARS-CoV-2.1	1113	111.3	2.68977	1.66242	1.80467
	SARS-CoV-2.1	1114	111.4	-1.66479		SARS-CoV-2.1	1114	111.4	2.70054	1.6692	1.81985
	SARS-CoV-2.1	1115	111.5	-2.07936		SARS-CoV-2.1	1115	111.5	2.69906	1.66394	1.83237
	SARS-CoV-2.1	1116	111.6	-5.96812		SARS-CoV-2.1	1116	111.6	2.66258	1.65571	1.81466
	SARS-CoV-2.1	1117	111.7	-4.6764		SARS-CoV-2.1	1117	111.7	2.7202	1.65459	1.82176
	SARS-CoV-2.1	1118	111.8	-3.59263		SARS-CoV-2.1	1118	111.8	2.67678	1.67113	1.83366
	SARS-CoV-2.1	1119	111.9	-7.55888		SARS-CoV-2.1	1119	111.9	2.6912	1.67002	1.81538
	SARS-CoV-2.1	1120	112	-3.04979		SARS-CoV-2.1	1120	112	2.68739	1.66005	1.82455
	SARS-CoV-2.1	1121	112.1	-0.160374		SARS-CoV-2.1	1121	112.1	2.70289	1.67034	1.81573
	SARS-CoV-2.1	1122	112.2	-1.92445		SARS-CoV-2.1	1122	112.2	2.73141	1.6681	1.82921
	SARS-CoV-2.1	1123	112.3	-9.11589		SARS-CoV-2.1	1123	112.3	2.69859	1.66573	1.83706
	SARS-CoV-2.1	1124	112.4	-5.63016		SARS-CoV-2.1	1124	112.4	2.6811	1.66174	1.82761
	SARS-CoV-2.1	1125	112.5	-3.12649		SARS-CoV-2.1	1125	112.5	2.67851	1.65697	1.82421
	SARS-CoV-2.1	1126	112.6	-1.13166		SARS-CoV-2.1	1126	112.6	2.68487	1.66352	1.81891
	SARS-CoV-2.1	1127	112.7	-4.86874		SARS-CoV-2.1	1127	112.7	2.70556	1.6567	1.8189
	SARS-CoV-2.1	1128	112.8	0.674351		SARS-CoV-2.1	1128	112.8	2.68507	1.66992	1.82161
	SARS-CoV-2.1	1129	112.9	-5.34989		SARS-CoV-2.1	1129	112.9	2.68694	1.65833	1.81411
	SARS-CoV-2.1	1130	113	-2.48465		SARS-CoV-2.1	1130	113	2.68514	1.66627	1.82418
	SARS-CoV-2.1	1131	113.1	-0.406523		SARS-CoV-2.1	1131	113.1	2.68729	1.66554	1.83071
	SARS-CoV-2.1	1132	113.2	-5.34759		SARS-CoV-2.1	1132	113.2	2.68831	1.66575	1.82214
	SARS-CoV-2.1	1133	113.3	-0.4632		SARS-CoV-2.1	1133	113.3	2.69668	1.6593	1.81637
	SARS-CoV-2.1	1134	113.4	-2.03958		SARS-CoV-2.1	1134	113.4	2.67043	1.66204	1.81331
	SARS-CoV-2.1	1135	113.5	-4.22563		SARS-CoV-2.1	1135	113.5	2.70033	1.66985	1.81804
	SARS-CoV-2.1	1136	113.6	-3.50511		SARS-CoV-2.1	1136	113.6	2.71692	1.65423	1.81004
	SARS-CoV-2.1	1137	113.7	-5.09291		SARS-CoV-2.1	1137	113.7	2.72606	1.6656	1.82009
	SARS-CoV-2.1	1138	113.8	-5.08011		SARS-CoV-2.1	1138	113.8	2.74462	1.66375	1.81497
	SARS-CoV-2.1	1139	113.9	-1.61187		SARS-CoV-2.1	1139	113.9	2.72987	1.65636	1.81255
	SARS-CoV-2.1	1140	114	-4.66294		SARS-CoV-2.1	1140	114	2.75172	1.66053	1.80623
	SARS-CoV-2.1	1141	114.1	-3.48822		SARS-CoV-2.1	1141	114.1	2.74466	1.66604	1.82391
	SARS-CoV-2.1	1142	114.2	-4.75177		SARS-CoV-2.1	1142	114.2	2.76233	1.65796	1.79585
	SARS-CoV-2.1	1143	114.3	-2.55064		SARS-CoV-2.1	1143	114.3	2.77567	1.66433	1.81513
	SARS-CoV-2.1	1144	114.4	-6.64679		SARS-CoV-2.1	1144	114.4	2.71516	1.66458	1.82501
	SARS-CoV-2.1	1145	114.5	-4.90495		SARS-CoV-2.1	1145	114.5	2.71321	1.66471	1.80631
	SARS-CoV-2.1	1146	114.6	-0.961531		SARS-CoV-2.1	1146	114.6	2.71123	1.65903	1.81758
	SARS-CoV-2.1	1147	114.7	-6.24924		SARS-CoV-2.1	1147	114.7	2.70567	1.67023	1.82311
	SARS-CoV-2.1	1148	114.8	-1.83097		SARS-CoV-2.1	1148	114.8	2.69297	1.6622	1.80567
	SARS-CoV-2.1	1149	114.9	-2.13235		SARS-CoV-2.1	1149	114.9	2.68715	1.67623	1.82421
	SARS-CoV-2.1	1150	115	-2.04159		SARS-CoV-2.1	1150	115	2.69	1.66143	1.81762
	SARS-CoV-2.1	1151	115.1	-5.75788		SARS-CoV-2.1	1151	115.1	2.67052	1.66846	1.81604
	SARS-CoV-2.1	1152	115.2	1.10663		SARS-CoV-2.1	1152	115.2	2.65277	1.67171	1.8137
	SARS-CoV-2.1	1153	115.3	-0.245948		SARS-CoV-2.1	1153	115.3	2.67374	1.68119	1.81943
	SARS-CoV-2.1	1154	115.4	-8.29984		SARS-CoV-2.1	1154	115.4	2.67258	1.66617	1.81829
	SARS-CoV-2.1	1155	115.5	-3.46228		SARS-CoV-2.1	1155	115.5	2.66648	1.65852	1.81179
	SARS-CoV-2.1	1156	115.6	-2.80791		SARS-CoV-2.1	1156	115.6	2.66865	1.66042	1.81108
	SARS-CoV-2.1	1157	115.7	1.13613		SARS-CoV-2.1	1157	115.7	2.65337	1.6724	1.81065
	SARS-CoV-2.1	1158	115.8	-4.5231		SARS-CoV-2.1	1158	115.8	2.64453	1.65605	1.80874
	SARS-CoV-2.1	1159	115.9	-1.17223		SARS-CoV-2.1	1159	115.9	2.68016	1.66922	1.81668
	SARS-CoV-2.1	1160	116	-6.93341		SARS-CoV-2.1	1160	116	2.65984	1.66384	1.8107
	SARS-CoV-2.1	1161	116.1	-1.00472		SARS-CoV-2.1	1161	116.1	2.65712	1.6631	1.81039
	SARS-CoV-2.1	1162	116.2	-3.22308		SARS-CoV-2.1	1162	116.2	2.65316	1.66587	1.81727
	SARS-CoV-2.1	1163	116.3	-1.02384		SARS-CoV-2.1	1163	116.3	2.68076	1.65092	1.80659
	SARS-CoV-2.1	1164	116.4	-3.39563		SARS-CoV-2.1	1164	116.4	2.67413	1.67437	1.81705
	SARS-CoV-2.1	1165	116.5	-3.27712		SARS-CoV-2.1	1165	116.5	2.68794	1.66531	1.81891
	SARS-CoV-2.1	1166	116.6	-3.28221		SARS-CoV-2.1	1166	116.6	2.67351	1.68019	1.81874
	SARS-CoV-2.1	1167	116.7	-1.60887		SARS-CoV-2.1	1167	116.7	2.65816	1.6739	1.81785
	SARS-CoV-2.1	1168	116.8	-8.94298		SARS-CoV-2.1	1168	116.8	2.6897	1.67919	1.81488
	SARS-CoV-2.1	1169	116.9	-3.09231		SARS-CoV-2.1	1169	116.9	2.67069	1.67237	1.81755
	SARS-CoV-2.1	1170	117	-4.36859		SARS-CoV-2.1	1170	117	2.68288	1.67469	1.83296
	SARS-CoV-2.1	1171	117.1	-0.348809		SARS-CoV-2.1	1171	117.1	2.67983	1.66383	1.82411
	SARS-CoV-2.1	1172	117.2	-3.07337		SARS-CoV-2.1	1172	117.2	2.68806	1.67074	1.81993
	SARS-CoV-2.1	1173	117.3	-2.72186		SARS-CoV-2.1	1173	117.3	2.69263	1.67156	1.83283
	SARS-CoV-2.1	1174	117.4	-5.03831		SARS-CoV-2.1	1174	117.4	2.67838	1.67151	1.82536
	SARS-CoV-2.1	1175	117.5	-5.67699		SARS-CoV-2.1	1175	117.5	2.69926	1.67207	1.82623
	SARS-CoV-2.1	1176	117.6	-3.98496		SARS-CoV-2.1	1176	117.6	2.70459	1.67014	1.82337
	SARS-CoV-2.1	1177	117.7	-1.96207		SARS-CoV-2.1	1177	117.7	2.69359	1.66896	1.81481
	SARS-CoV-2.1	1178	117.8	-4.71413		SARS-CoV-2.1	1178	117.8	2.69101	1.67606	1.80173
	SARS-CoV-2.1	1179	117.9	-5.03204		SARS-CoV-2.1	1179	117.9	2.7136	1.663	1.80133
	SARS-CoV-2.1	1180	118	-3.74773		SARS-CoV-2.1	1180	118	2.7251	1.6742	1.81683
	SARS-CoV-2.1	1181	118.1	-4.58963		SARS-CoV-2.1	1181	118.1	2.71875	1.65854	1.80749
	SARS-CoV-2.1	1182	118.2	-1.34744		SARS-CoV-2.1	1182	118.2	2.69434	1.67898	1.82241
	SARS-CoV-2.1	1183	118.3	-0.77498		SARS-CoV-2.1	1183	118.3	2.697	1.67535	1.82183
	SARS-CoV-2.1	1184	118.4	-4.99355		SARS-CoV-2.1	1184	118.4	2.71887	1.66231	1.80453
	SARS-CoV-2.1	1185	118.5	-4.64135		SARS-CoV-2.1	1185	118.5	2.70394	1.67277	1.80609
	SARS-CoV-2.1	1186	118.6	-1.02651		SARS-CoV-2.1	1186	118.6	2.68403	1.67234	1.83458
	SARS-CoV-2.1	1187	118.7	0.399005		SARS-CoV-2.1	1187	118.7	2.70255	1.677	1.82268
	SARS-CoV-2.1	1188	118.8	-3.94927		SARS-CoV-2.1	1188	118.8	2.72078	1.65924	1.81891
	SARS-CoV-2.1	1189	118.9	-4.12518		SARS-CoV-2.1	1189	118.9	2.7111	1.68276	1.818
	SARS-CoV-2.1	1190	119	-4.50839		SARS-CoV-2.1	1190	119	2.70311	1.6708	1.81325
	SARS-CoV-2.1	1191	119.1	-5.27784		SARS-CoV-2.1	1191	119.1	2.69919	1.67098	1.80983
	SARS-CoV-2.1	1192	119.2	-5.73032		SARS-CoV-2.1	1192	119.2	2.71845	1.68094	1.81266
	SARS-CoV-2.1	1193	119.3	-1.23375		SARS-CoV-2.1	1193	119.3	2.71691	1.68215	1.81423
	SARS-CoV-2.1	1194	119.4	-6.20578		SARS-CoV-2.1	1194	119.4	2.73025	1.66966	1.81724
	SARS-CoV-2.1	1195	119.5	1.3606		SARS-CoV-2.1	1195	119.5	2.71864	1.67732	1.82804
	SARS-CoV-2.1	1196	119.6	-5.47525		SARS-CoV-2.1	1196	119.6	2.71507	1.67594	1.83008
	SARS-CoV-2.1	1197	119.7	-5.01583		SARS-CoV-2.1	1197	119.7	2.73537	1.6652	1.83005
	SARS-CoV-2.1	1198	119.8	-4.6321		SARS-CoV-2.1	1198	119.8	2.74147	1.67905	1.82651
	SARS-CoV-2.1	1199	119.9	-2.44882		SARS-CoV-2.1	1199	119.9	2.74692	1.67302	1.82241
	SARS-CoV-2.1	1200	120	-4.22075		SARS-CoV-2.1	1200	120	2.74605	1.67009	1.81513
	SARS-CoV-2.1	1201	120.1	-0.632329		SARS-CoV-2.1	1201	120.1	2.74724	1.67558	1.81963
	SARS-CoV-2.1	1202	120.2	-2.79386		SARS-CoV-2.1	1202	120.2	2.69764	1.67015	1.81258
	SARS-CoV-2.1	1203	120.3	-4.54166		SARS-CoV-2.1	1203	120.3	2.7033	1.67085	1.82193
	SARS-CoV-2.1	1204	120.4	-4.48992		SARS-CoV-2.1	1204	120.4	2.68365	1.67205	1.82396
	SARS-CoV-2.1	1205	120.5	-3.29591		SARS-CoV-2.1	1205	120.5	2.68637	1.68276	1.82691
	SARS-CoV-2.1	1206	120.6	-3.62877		SARS-CoV-2.1	1206	120.6	2.69613	1.66512	1.81384
	SARS-CoV-2.1	1207	120.7	-3.17704		SARS-CoV-2.1	1207	120.7	2.66606	1.67138	1.81251
	SARS-CoV-2.1	1208	120.8	-3.1651		SARS-CoV-2.1	1208	120.8	2.63989	1.68577	1.82571
	SARS-CoV-2.1	1209	120.9	-2.19319		SARS-CoV-2.1	1209	120.9	2.67406	1.68467	1.82118
	SARS-CoV-2.1	1210	121	-7.52276		SARS-CoV-2.1	1210	121	2.67794	1.68304	1.81963
	SARS-CoV-2.1	1211	121.1	-0.850855		SARS-CoV-2.1	1211	121.1	2.69694	1.67158	1.81546
	SARS-CoV-2.1	1212	121.2	-1.43982		SARS-CoV-2.1	1212	121.2	2.70012	1.67928	1.82801
	SARS-CoV-2.1	1213	121.3	-5.09925		SARS-CoV-2.1	1213	121.3	2.68592	1.68686	1.82217
	SARS-CoV-2.1	1214	121.4	-6.04552		SARS-CoV-2.1	1214	121.4	2.65773	1.67358	1.81786
	SARS-CoV-2.1	1215	121.5	-6.36551		SARS-CoV-2.1	1215	121.5	2.6577	1.68365	1.82816
	SARS-CoV-2.1	1216	121.6	-4.81024		SARS-CoV-2.1	1216	121.6	2.68299	1.6738	1.80682
	SARS-CoV-2.1	1217	121.7	-3.2471		SARS-CoV-2.1	1217	121.7	2.67063	1.68131	1.81847
	SARS-CoV-2.1	1218	121.8	-2.18226		SARS-CoV-2.1	1218	121.8	2.68746	1.6875	1.83295
	SARS-CoV-2.1	1219	121.9	-1.83101		SARS-CoV-2.1	1219	121.9	2.66754	1.67346	1.81524
	SARS-CoV-2.1	1220	122	-5.69063		SARS-CoV-2.1	1220	122	2.69076	1.67877	1.83003
	SARS-CoV-2.1	1221	122.1	-4.49706		SARS-CoV-2.1	1221	122.1	2.68792	1.67715	1.83063
	SARS-CoV-2.1	1222	122.2	-2.60596		SARS-CoV-2.1	1222	122.2	2.66903	1.68325	1.82845
	SARS-CoV-2.1	1223	122.3	-6.18929		SARS-CoV-2.1	1223	122.3	2.69715	1.68479	1.82099
	SARS-CoV-2.1	1224	122.4	-2.72863		SARS-CoV-2.1	1224	122.4	2.7066	1.66919	1.82169
	SARS-CoV-2.1	1225	122.5	-6.7625		SARS-CoV-2.1	1225	122.5	2.71319	1.6803	1.82391
	SARS-CoV-2.1	1226	122.6	-9.2051		SARS-CoV-2.1	1226	122.6	2.68161	1.68835	1.81243
	SARS-CoV-2.1	1227	122.7	-5.54784		SARS-CoV-2.1	1227	122.7	2.6864	1.67531	1.8174
	SARS-CoV-2.1	1228	122.8	-6.37859		SARS-CoV-2.1	1228	122.8	2.69434	1.67365	1.81746
	SARS-CoV-2.1	1229	122.9	-5.35471		SARS-CoV-2.1	1229	122.9	2.67827	1.67312	1.81148
	SARS-CoV-2.1	1230	123	-6.02467		SARS-CoV-2.1	1230	123	2.71104	1.66742	1.80644
	SARS-CoV-2.1	1231	123.1	-3.55431		SARS-CoV-2.1	1231	123.1	2.69397	1.68143	1.82332
	SARS-CoV-2.1	1232	123.2	-0.138958		SARS-CoV-2.1	1232	123.2	2.72165	1.67625	1.81002
	SARS-CoV-2.1	1233	123.3	-9.21714		SARS-CoV-2.1	1233	123.3	2.74086	1.67094	1.82036
	SARS-CoV-2.1	1234	123.4	-4.86208		SARS-CoV-2.1	1234	123.4	2.7718	1.67992	1.83157
	SARS-CoV-2.1	1235	123.5	-6.06907		SARS-CoV-2.1	1235	123.5	2.74535	1.67339	1.80363
	SARS-CoV-2.1	1236	123.6	-5.63282		SARS-CoV-2.1	1236	123.6	2.71137	1.68447	1.81816
	SARS-CoV-2.1	1237	123.7	-7.45339		SARS-CoV-2.1	1237	123.7	2.71543	1.68593	1.82067
	SARS-CoV-2.1	1238	123.8	-5.55995		SARS-CoV-2.1	1238	123.8	2.70735	1.6762	1.81287
	SARS-CoV-2.1	1239	123.9	-0.255625		SARS-CoV-2.1	1239	123.9	2.70639	1.65936	1.80163
	SARS-CoV-2.1	1240	124	-4.38823		SARS-CoV-2.1	1240	124	2.7004	1.67022	1.8012
	SARS-CoV-2.1	1241	124.1	-8.7894		SARS-CoV-2.1	1241	124.1	2.76002	1.67417	1.82624
	SARS-CoV-2.1	1242	124.2	-4.14897		SARS-CoV-2.1	1242	124.2	2.73359	1.67328	1.82195
	SARS-CoV-2.1	1243	124.3	-2.6132		SARS-CoV-2.1	1243	124.3	2.7272	1.67557	1.826
	SARS-CoV-2.1	1244	124.4	-2.36086		SARS-CoV-2.1	1244	124.4	2.7134	1.67511	1.83034
	SARS-CoV-2.1	1245	124.5	-6.34942		SARS-CoV-2.1	1245	124.5	2.7197	1.6787	1.82281
	SARS-CoV-2.1	1246	124.6	-5.98088		SARS-CoV-2.1	1246	124.6	2.73832	1.66415	1.81328
	SARS-CoV-2.1	1247	124.7	-1.6011		SARS-CoV-2.1	1247	124.7	2.75913	1.68192	1.83185
	SARS-CoV-2.1	1248	124.8	-1.4555		SARS-CoV-2.1	1248	124.8	2.73699	1.684	1.81564
	SARS-CoV-2.1	1249	124.9	-3.82414		SARS-CoV-2.1	1249	124.9	2.7246	1.66895	1.81818
	SARS-CoV-2.1	1250	125	-3.67394		SARS-CoV-2.1	1250	125	2.71996	1.68638	1.81883
	SARS-CoV-2.1	1251	125.1	-5.69618		SARS-CoV-2.1	1251	125.1	2.74637	1.68354	1.81498
	SARS-CoV-2.1	1252	125.2	-2.79858		SARS-CoV-2.1	1252	125.2	2.74358	1.67355	1.80967
	SARS-CoV-2.1	1253	125.3	-4.14278		SARS-CoV-2.1	1253	125.3	2.73068	1.68671	1.82958
	SARS-CoV-2.1	1254	125.4	-1.17128		SARS-CoV-2.1	1254	125.4	2.75458	1.67353	1.80852
	SARS-CoV-2.1	1255	125.5	-3.88899		SARS-CoV-2.1	1255	125.5	2.75145	1.67997	1.81204
	SARS-CoV-2.1	1256	125.6	-2.28125		SARS-CoV-2.1	1256	125.6	2.75856	1.67311	1.81287
	SARS-CoV-2.1	1257	125.7	-4.52165		SARS-CoV-2.1	1257	125.7	2.75326	1.67944	1.81402
	SARS-CoV-2.1	1258	125.8	-0.691427		SARS-CoV-2.1	1258	125.8	2.75092	1.68003	1.81952
	SARS-CoV-2.1	1259	125.9	-3.80669		SARS-CoV-2.1	1259	125.9	2.73825	1.67559	1.81215
	SARS-CoV-2.1	1260	126	-1.1159		SARS-CoV-2.1	1260	126	2.7279	1.66829	1.80983
	SARS-CoV-2.1	1261	126.1	-4.23823		SARS-CoV-2.1	1261	126.1	2.73785	1.68101	1.81661
	SARS-CoV-2.1	1262	126.2	-5.87714		SARS-CoV-2.1	1262	126.2	2.74175	1.68343	1.81715
	SARS-CoV-2.1	1263	126.3	-4.46748		SARS-CoV-2.1	1263	126.3	2.74609	1.68414	1.82051
	SARS-CoV-2.1	1264	126.4	-3.85873		SARS-CoV-2.1	1264	126.4	2.72732	1.67689	1.80675
	SARS-CoV-2.1	1265	126.5	-1.93525		SARS-CoV-2.1	1265	126.5	2.74935	1.68015	1.82249
	SARS-CoV-2.1	1266	126.6	-5.68809		SARS-CoV-2.1	1266	126.6	2.71452	1.68447	1.82714
	SARS-CoV-2.1	1267	126.7	-0.570261		SARS-CoV-2.1	1267	126.7	2.71546	1.67371	1.80862
	SARS-CoV-2.1	1268	126.8	-2.72808		SARS-CoV-2.1	1268	126.8	2.71412	1.67744	1.81876
	SARS-CoV-2.1	1269	126.9	-3.39717		SARS-CoV-2.1	1269	126.9	2.71371	1.6748	1.81437
	SARS-CoV-2.1	1270	127	-0.428664		SARS-CoV-2.1	1270	127	2.73102	1.68224	1.82311
	SARS-CoV-2.1	1271	127.1	-5.87093		SARS-CoV-2.1	1271	127.1	2.72683	1.67121	1.8162
	SARS-CoV-2.1	1272	127.2	-2.30321		SARS-CoV-2.1	1272	127.2	2.71467	1.67797	1.8203
	SARS-CoV-2.1	1273	127.3	-2.3186		SARS-CoV-2.1	1273	127.3	2.75159	1.68043	1.82386
	SARS-CoV-2.1	1274	127.4	-1.81969		SARS-CoV-2.1	1274	127.4	2.73385	1.67504	1.82465
	SARS-CoV-2.1	1275	127.5	-1.03328		SARS-CoV-2.1	1275	127.5	2.75178	1.67622	1.82189
	SARS-CoV-2.1	1276	127.6	-8.59248		SARS-CoV-2.1	1276	127.6	2.71826	1.68025	1.82175
	SARS-CoV-2.1	1277	127.7	-1.98429		SARS-CoV-2.1	1277	127.7	2.7034	1.67839	1.81807
	SARS-CoV-2.1	1278	127.8	0.597821		SARS-CoV-2.1	1278	127.8	2.67253	1.67416	1.81607
	SARS-CoV-2.1	1279	127.9	0.260604		SARS-CoV-2.1	1279	127.9	2.65271	1.68084	1.81762
	SARS-CoV-2.1	1280	128	-3.02139		SARS-CoV-2.1	1280	128	2.67957	1.68111	1.82133
	SARS-CoV-2.1	1281	128.1	-3.71106		SARS-CoV-2.1	1281	128.1	2.67767	1.67655	1.81783
	SARS-CoV-2.1	1282	128.2	-4.72767		SARS-CoV-2.1	1282	128.2	2.68766	1.67228	1.82542
	SARS-CoV-2.1	1283	128.3	-7.33912		SARS-CoV-2.1	1283	128.3	2.69538	1.68276	1.83125
	SARS-CoV-2.1	1284	128.4	-2.9579		SARS-CoV-2.1	1284	128.4	2.70347	1.67698	1.82465
	SARS-CoV-2.1	1285	128.5	-1.40107		SARS-CoV-2.1	1285	128.5	2.71673	1.68692	1.82357
	SARS-CoV-2.1	1286	128.6	-2.62947		SARS-CoV-2.1	1286	128.6	2.7085	1.66929	1.82599
	SARS-CoV-2.1	1287	128.7	-1.45189		SARS-CoV-2.1	1287	128.7	2.71134	1.67294	1.81894
	SARS-CoV-2.1	1288	128.8	-3.4679		SARS-CoV-2.1	1288	128.8	2.71029	1.6704	1.82622
	SARS-CoV-2.1	1289	128.9	-1.60758		SARS-CoV-2.1	1289	128.9	2.71054	1.67742	1.82248
	SARS-CoV-2.1	1290	129	-8.20676		SARS-CoV-2.1	1290	129	2.74375	1.68082	1.83959
	SARS-CoV-2.1	1291	129.1	-6.29158		SARS-CoV-2.1	1291	129.1	2.68266	1.68287	1.83862
	SARS-CoV-2.1	1292	129.2	-3.97918		SARS-CoV-2.1	1292	129.2	2.66614	1.67837	1.82296
	SARS-CoV-2.1	1293	129.3	-4.83152		SARS-CoV-2.1	1293	129.3	2.67593	1.67631	1.82279
	SARS-CoV-2.1	1294	129.4	-4.10839		SARS-CoV-2.1	1294	129.4	2.69395	1.67478	1.8219
	SARS-CoV-2.1	1295	129.5	-6.53008		SARS-CoV-2.1	1295	129.5	2.69853	1.6723	1.82386
	SARS-CoV-2.1	1296	129.6	-2.48192		SARS-CoV-2.1	1296	129.6	2.70581	1.68206	1.8191
	SARS-CoV-2.1	1297	129.7	-4.60735		SARS-CoV-2.1	1297	129.7	2.68888	1.66733	1.81945
	SARS-CoV-2.1	1298	129.8	-4.60123		SARS-CoV-2.1	1298	129.8	2.6808	1.67263	1.82597
	SARS-CoV-2.1	1299	129.9	-2.87251		SARS-CoV-2.1	1299	129.9	2.70779	1.67982	1.82131
	SARS-CoV-2.1	1300	130	-6.52085		SARS-CoV-2.1	1300	130	2.69801	1.68404	1.83582
	SARS-CoV-2.1	1301	130.1	-0.400733		SARS-CoV-2.1	1301	130.1	2.68701	1.66753	1.8115
	SARS-CoV-2.1	1302	130.2	-4.72183		SARS-CoV-2.1	1302	130.2	2.69189	1.68008	1.82972
	SARS-CoV-2.1	1303	130.3	-5.18951		SARS-CoV-2.1	1303	130.3	2.69309	1.68308	1.82675
	SARS-CoV-2.1	1304	130.4	-4.01207		SARS-CoV-2.1	1304	130.4	2.70173	1.66738	1.80895
	SARS-CoV-2.1	1305	130.5	-4.21747		SARS-CoV-2.1	1305	130.5	2.68404	1.66352	1.81788
	SARS-CoV-2.1	1306	130.6	-4.69707		SARS-CoV-2.1	1306	130.6	2.72111	1.67075	1.81667
	SARS-CoV-2.1	1307	130.7	-4.41498		SARS-CoV-2.1	1307	130.7	2.70572	1.6649	1.80763
	SARS-CoV-2.1	1308	130.8	1.04348		SARS-CoV-2.1	1308	130.8	2.7144	1.66757	1.81326
	SARS-CoV-2.1	1309	130.9	-2.85109		SARS-CoV-2.1	1309	130.9	2.72946	1.6659	1.80137
	SARS-CoV-2.1	1310	131	-0.48705		SARS-CoV-2.1	1310	131	2.73069	1.68245	1.83523
	SARS-CoV-2.1	1311	131.1	-9.66807		SARS-CoV-2.1	1311	131.1	2.75471	1.6756	1.82057
	SARS-CoV-2.1	1312	131.2	-0.963855		SARS-CoV-2.1	1312	131.2	2.69674	1.67799	1.82433
	SARS-CoV-2.1	1313	131.3	0.573894		SARS-CoV-2.1	1313	131.3	2.69642	1.67659	1.81936
	SARS-CoV-2.1	1314	131.4	-1.51848		SARS-CoV-2.1	1314	131.4	2.69541	1.66536	1.80345
	SARS-CoV-2.1	1315	131.5	-3.99459		SARS-CoV-2.1	1315	131.5	2.72815	1.67007	1.82201
	SARS-CoV-2.1	1316	131.6	-4.79705		SARS-CoV-2.1	1316	131.6	2.71365	1.68312	1.8318
	SARS-CoV-2.1	1317	131.7	-4.15058		SARS-CoV-2.1	1317	131.7	2.7102	1.66108	1.8174
	SARS-CoV-2.1	1318	131.8	-0.429142		SARS-CoV-2.1	1318	131.8	2.6921	1.67882	1.82548
	SARS-CoV-2.1	1319	131.9	-1.74688		SARS-CoV-2.1	1319	131.9	2.6725	1.67856	1.81535
	SARS-CoV-2.1	1320	132	2.33951		SARS-CoV-2.1	1320	132	2.69527	1.67713	1.82343
	SARS-CoV-2.1	1321	132.1	-1.34593		SARS-CoV-2.1	1321	132.1	2.69637	1.67889	1.82695
	SARS-CoV-2.1	1322	132.2	-0.7855		SARS-CoV-2.1	1322	132.2	2.69185	1.67007	1.81873
	SARS-CoV-2.1	1323	132.3	-8.04885		SARS-CoV-2.1	1323	132.3	2.71439	1.66187	1.8079
	SARS-CoV-2.1	1324	132.4	0.52778		SARS-CoV-2.1	1324	132.4	2.721	1.66333	1.79692
	SARS-CoV-2.1	1325	132.5	-4.52044		SARS-CoV-2.1	1325	132.5	2.72807	1.66928	1.81859
	SARS-CoV-2.1	1326	132.6	2.98147		SARS-CoV-2.1	1326	132.6	2.7281	1.66273	1.81975
	SARS-CoV-2.1	1327	132.7	-1.60332		SARS-CoV-2.1	1327	132.7	2.74974	1.66349	1.81714
	SARS-CoV-2.1	1328	132.8	-2.27337		SARS-CoV-2.1	1328	132.8	2.71961	1.64973	1.82018
	SARS-CoV-2.1	1329	132.9	-4.0179		SARS-CoV-2.1	1329	132.9	2.7268	1.67517	1.81757
	SARS-CoV-2.1	1330	133	-2.86038		SARS-CoV-2.1	1330	133	2.75198	1.67789	1.82124
	SARS-CoV-2.1	1331	133.1	-6.22798		SARS-CoV-2.1	1331	133.1	2.74819	1.66321	1.8054
	SARS-CoV-2.1	1332	133.2	-7.93379		SARS-CoV-2.1	1332	133.2	2.74362	1.66412	1.81785
	SARS-CoV-2.1	1333	133.3	-1.65667		SARS-CoV-2.1	1333	133.3	2.73758	1.65904	1.81008
	SARS-CoV-2.1	1334	133.4	-3.21486		SARS-CoV-2.1	1334	133.4	2.73247	1.66443	1.81855
	SARS-CoV-2.1	1335	133.5	-0.471211		SARS-CoV-2.1	1335	133.5	2.72022	1.66786	1.81205
	SARS-CoV-2.1	1336	133.6	-1.49644		SARS-CoV-2.1	1336	133.6	2.72524	1.67841	1.81522
	SARS-CoV-2.1	1337	133.7	-0.761373		SARS-CoV-2.1	1337	133.7	2.72037	1.65968	1.80824
	SARS-CoV-2.1	1338	133.8	-1.32623		SARS-CoV-2.1	1338	133.8	2.75388	1.67261	1.81204
	SARS-CoV-2.1	1339	133.9	-2.42935		SARS-CoV-2.1	1339	133.9	2.70752	1.66662	1.81533
	SARS-CoV-2.1	1340	134	1.52359		SARS-CoV-2.1	1340	134	2.73653	1.66212	1.81611
	SARS-CoV-2.1	1341	134.1	0.691898		SARS-CoV-2.1	1341	134.1	2.72396	1.66563	1.81301
	SARS-CoV-2.1	1342	134.2	-4.34296		SARS-CoV-2.1	1342	134.2	2.7371	1.66716	1.82025
	SARS-CoV-2.1	1343	134.3	-5.66664		SARS-CoV-2.1	1343	134.3	2.74361	1.68853	1.84557
	SARS-CoV-2.1	1344	134.4	-0.0067501		SARS-CoV-2.1	1344	134.4	2.7516	1.66663	1.8079
	SARS-CoV-2.1	1345	134.5	-4.13355		SARS-CoV-2.1	1345	134.5	2.75352	1.67401	1.82377
	SARS-CoV-2.1	1346	134.6	-5.9655		SARS-CoV-2.1	1346	134.6	2.7537	1.66552	1.83078
	SARS-CoV-2.1	1347	134.7	-2.8244		SARS-CoV-2.1	1347	134.7	2.74936	1.65835	1.82816
	SARS-CoV-2.1	1348	134.8	-2.04765		SARS-CoV-2.1	1348	134.8	2.72953	1.67241	1.83317
	SARS-CoV-2.1	1349	134.9	-2.33646		SARS-CoV-2.1	1349	134.9	2.75854	1.65606	1.80741
	SARS-CoV-2.1	1350	135	-2.39295		SARS-CoV-2.1	1350	135	2.7278	1.66181	1.81852
	SARS-CoV-2.1	1351	135.1	-2.8883		SARS-CoV-2.1	1351	135.1	2.73705	1.66366	1.82018
	SARS-CoV-2.1	1352	135.2	-1.31396		SARS-CoV-2.1	1352	135.2	2.72536	1.66847	1.81305
	SARS-CoV-2.1	1353	135.3	-5.4303		SARS-CoV-2.1	1353	135.3	2.70827	1.66315	1.80487
	SARS-CoV-2.1	1354	135.4	-2.34539		SARS-CoV-2.1	1354	135.4	2.67511	1.66582	1.81593
	SARS-CoV-2.1	1355	135.5	-3.83359		SARS-CoV-2.1	1355	135.5	2.67298	1.66879	1.81971
	SARS-CoV-2.1	1356	135.6	-3.67809		SARS-CoV-2.1	1356	135.6	2.70537	1.67694	1.83198
	SARS-CoV-2.1	1357	135.7	-6.57178		SARS-CoV-2.1	1357	135.7	2.7116	1.66567	1.82333
	SARS-CoV-2.1	1358	135.8	0.295785		SARS-CoV-2.1	1358	135.8	2.73781	1.67009	1.81402
	SARS-CoV-2.1	1359	135.9	-3.55699		SARS-CoV-2.1	1359	135.9	2.71077	1.67325	1.81702
	SARS-CoV-2.1	1360	136	-3.20768		SARS-CoV-2.1	1360	136	2.69764	1.67378	1.80953
	SARS-CoV-2.1	1361	136.1	-6.02251		SARS-CoV-2.1	1361	136.1	2.71732	1.67182	1.82106
	SARS-CoV-2.1	1362	136.2	-0.0230166		SARS-CoV-2.1	1362	136.2	2.70823	1.6708	1.82875
	SARS-CoV-2.1	1363	136.3	1.26371		SARS-CoV-2.1	1363	136.3	2.69773	1.66365	1.8102
	SARS-CoV-2.1	1364	136.4	-1.7133		SARS-CoV-2.1	1364	136.4	2.71967	1.67787	1.80877
	SARS-CoV-2.1	1365	136.5	-2.30788		SARS-CoV-2.1	1365	136.5	2.74115	1.67942	1.81991
	SARS-CoV-2.1	1366	136.6	-0.0511754		SARS-CoV-2.1	1366	136.6	2.7263	1.67007	1.81842
	SARS-CoV-2.1	1367	136.7	-7.01989		SARS-CoV-2.1	1367	136.7	2.74769	1.66081	1.82658
	SARS-CoV-2.1	1368	136.8	0.0453017		SARS-CoV-2.1	1368	136.8	2.74453	1.66707	1.82138
	SARS-CoV-2.1	1369	136.9	-4.36327		SARS-CoV-2.1	1369	136.9	2.7319	1.67805	1.82582
	SARS-CoV-2.1	1370	137	-1.86015		SARS-CoV-2.1	1370	137	2.78451	1.67174	1.82924
	SARS-CoV-2.1	1371	137.1	-5.1098		SARS-CoV-2.1	1371	137.1	2.77736	1.67522	1.8234
	SARS-CoV-2.1	1372	137.2	3.82836		SARS-CoV-2.1	1372	137.2	2.77535	1.67893	1.81711
	SARS-CoV-2.1	1373	137.3	-3.30576		SARS-CoV-2.1	1373	137.3	2.75821	1.65836	1.81379
	SARS-CoV-2.1	1374	137.4	0.497275		SARS-CoV-2.1	1374	137.4	2.76034	1.67136	1.82579
	SARS-CoV-2.1	1375	137.5	-0.902344		SARS-CoV-2.1	1375	137.5	2.75515	1.67716	1.8281
	SARS-CoV-2.1	1376	137.6	-3.24971		SARS-CoV-2.1	1376	137.6	2.7385	1.66361	1.81686
	SARS-CoV-2.1	1377	137.7	-4.95518		SARS-CoV-2.1	1377	137.7	2.73755	1.67624	1.82283
	SARS-CoV-2.1	1378	137.8	-1.63855		SARS-CoV-2.1	1378	137.8	2.74676	1.67875	1.83979
	SARS-CoV-2.1	1379	137.9	-1.51063		SARS-CoV-2.1	1379	137.9	2.72012	1.67683	1.83361
	SARS-CoV-2.1	1380	138	-7.96478		SARS-CoV-2.1	1380	138	2.75473	1.66257	1.81631
	SARS-CoV-2.1	1381	138.1	0.402615		SARS-CoV-2.1	1381	138.1	2.7244	1.65885	1.81567
	SARS-CoV-2.1	1382	138.2	-4.31068		SARS-CoV-2.1	1382	138.2	2.72637	1.66859	1.82326
	SARS-CoV-2.1	1383	138.3	-2.57049		SARS-CoV-2.1	1383	138.3	2.73728	1.65486	1.81005
	SARS-CoV-2.1	1384	138.4	-5.93419		SARS-CoV-2.1	1384	138.4	2.70024	1.6703	1.82087
	SARS-CoV-2.1	1385	138.5	0.366949		SARS-CoV-2.1	1385	138.5	2.70389	1.6575	1.81733
	SARS-CoV-2.1	1386	138.6	-2.53493		SARS-CoV-2.1	1386	138.6	2.74024	1.67247	1.82009
	SARS-CoV-2.1	1387	138.7	-3.91119		SARS-CoV-2.1	1387	138.7	2.70968	1.6593	1.82465
	SARS-CoV-2.1	1388	138.8	0.662842		SARS-CoV-2.1	1388	138.8	2.74073	1.66871	1.82432
	SARS-CoV-2.1	1389	138.9	-0.74209		SARS-CoV-2.1	1389	138.9	2.73851	1.67952	1.81894
	SARS-CoV-2.1	1390	139	-3.65981		SARS-CoV-2.1	1390	139	2.72037	1.6624	1.80739
	SARS-CoV-2.1	1391	139.1	-2.7286		SARS-CoV-2.1	1391	139.1	2.71463	1.66672	1.82216
	SARS-CoV-2.1	1392	139.2	-4.03483		SARS-CoV-2.1	1392	139.2	2.71071	1.66477	1.80456
	SARS-CoV-2.1	1393	139.3	-0.210316		SARS-CoV-2.1	1393	139.3	2.7399	1.66844	1.81875
	SARS-CoV-2.1	1394	139.4	-0.444354		SARS-CoV-2.1	1394	139.4	2.71941	1.66586	1.82072
	SARS-CoV-2.1	1395	139.5	-0.894417		SARS-CoV-2.1	1395	139.5	2.71729	1.67178	1.81597
	SARS-CoV-2.1	1396	139.6	-0.659696		SARS-CoV-2.1	1396	139.6	2.71917	1.67545	1.81244
	SARS-CoV-2.1	1397	139.7	0.0936893		SARS-CoV-2.1	1397	139.7	2.71528	1.66718	1.81403
	SARS-CoV-2.1	1398	139.8	-1.67286		SARS-CoV-2.1	1398	139.8	2.72903	1.67981	1.81683
	SARS-CoV-2.1	1399	139.9	-3.66242		SARS-CoV-2.1	1399	139.9	2.71525	1.67401	1.81918
	SARS-CoV-2.1	1400	140	-4.0179		SARS-CoV-2.1	1400	140	2.75323	1.68689	1.82131
	SARS-CoV-2.1	1401	140.1	-2.4304		SARS-CoV-2.1	1401	140.1	2.75758	1.67209	1.80208
	SARS-CoV-2.1	1402	140.2	3.15831		SARS-CoV-2.1	1402	140.2	2.69553	1.68079	1.81264
	SARS-CoV-2.1	1403	140.3	-1.67452		SARS-CoV-2.1	1403	140.3	2.71004	1.67603	1.80416
	SARS-CoV-2.1	1404	140.4	-2.278		SARS-CoV-2.1	1404	140.4	2.75023	1.67965	1.81488
	SARS-CoV-2.1	1405	140.5	-2.28112		SARS-CoV-2.1	1405	140.5	2.74094	1.67861	1.82057
	SARS-CoV-2.1	1406	140.6	3.54089		SARS-CoV-2.1	1406	140.6	2.74012	1.67783	1.81476
	SARS-CoV-2.1	1407	140.7	-0.245405		SARS-CoV-2.1	1407	140.7	2.742	1.66791	1.81028
	SARS-CoV-2.1	1408	140.8	-0.730749		SARS-CoV-2.1	1408	140.8	2.73829	1.66907	1.81098
	SARS-CoV-2.1	1409	140.9	-3.01211		SARS-CoV-2.1	1409	140.9	2.74335	1.67384	1.81096
	SARS-CoV-2.1	1410	141	-2.12254		SARS-CoV-2.1	1410	141	2.75455	1.67282	1.81126
	SARS-CoV-2.1	1411	141.1	-0.067331		SARS-CoV-2.1	1411	141.1	2.75195	1.67482	1.83221
	SARS-CoV-2.1	1412	141.2	0.782908		SARS-CoV-2.1	1412	141.2	2.77736	1.67625	1.82097
	SARS-CoV-2.1	1413	141.3	-6.39129		SARS-CoV-2.1	1413	141.3	2.78123	1.68271	1.81899
	SARS-CoV-2.1	1414	141.4	-6.4336		SARS-CoV-2.1	1414	141.4	2.75678	1.66371	1.80626
	SARS-CoV-2.1	1415	141.5	-0.796647		SARS-CoV-2.1	1415	141.5	2.79492	1.67067	1.80633
	SARS-CoV-2.1	1416	141.6	-2.2328		SARS-CoV-2.1	1416	141.6	2.76504	1.66292	1.80759
	SARS-CoV-2.1	1417	141.7	-6.20692		SARS-CoV-2.1	1417	141.7	2.73389	1.66449	1.81272
	SARS-CoV-2.1	1418	141.8	1.57702		SARS-CoV-2.1	1418	141.8	2.76531	1.67457	1.81106
	SARS-CoV-2.1	1419	141.9	-2.8838		SARS-CoV-2.1	1419	141.9	2.76853	1.66664	1.79941
	SARS-CoV-2.1	1420	142	-3.22287		SARS-CoV-2.1	1420	142	2.75917	1.67239	1.80947
	SARS-CoV-2.1	1421	142.1	-1.23153		SARS-CoV-2.1	1421	142.1	2.7635	1.66688	1.81753
	SARS-CoV-2.1	1422	142.2	-2.57092		SARS-CoV-2.1	1422	142.2	2.77013	1.67626	1.81913
	SARS-CoV-2.1	1423	142.3	-1.72013		SARS-CoV-2.1	1423	142.3	2.7834	1.67577	1.82412
	SARS-CoV-2.1	1424	142.4	-1.17786		SARS-CoV-2.1	1424	142.4	2.76394	1.6628	1.80828
	SARS-CoV-2.1	1425	142.5	0.0463369		SARS-CoV-2.1	1425	142.5	2.75393	1.67851	1.81271
	SARS-CoV-2.1	1426	142.6	-1.24937		SARS-CoV-2.1	1426	142.6	2.76668	1.67254	1.81127
	SARS-CoV-2.1	1427	142.7	-5.39808		SARS-CoV-2.1	1427	142.7	2.7539	1.678	1.819
	SARS-CoV-2.1	1428	142.8	-3.0021		SARS-CoV-2.1	1428	142.8	2.73589	1.67285	1.81816
	SARS-CoV-2.1	1429	142.9	-1.5998		SARS-CoV-2.1	1429	142.9	2.74551	1.67171	1.8125
	SARS-CoV-2.1	1430	143	-4.23769		SARS-CoV-2.1	1430	143	2.74564	1.67334	1.82821
	SARS-CoV-2.1	1431	143.1	-2.95099		SARS-CoV-2.1	1431	143.1	2.76076	1.68108	1.8288
	SARS-CoV-2.1	1432	143.2	0.727424		SARS-CoV-2.1	1432	143.2	2.76532	1.66706	1.82287
	SARS-CoV-2.1	1433	143.3	-5.13666		SARS-CoV-2.1	1433	143.3	2.73524	1.67321	1.82469
	SARS-CoV-2.1	1434	143.4	-0.393733		SARS-CoV-2.1	1434	143.4	2.73183	1.6662	1.80388
	SARS-CoV-2.1	1435	143.5	-4.11399		SARS-CoV-2.1	1435	143.5	2.75654	1.66615	1.81008
	SARS-CoV-2.1	1436	143.6	-2.91524		SARS-CoV-2.1	1436	143.6	2.7546	1.65961	1.79698
	SARS-CoV-2.1	1437	143.7	-3.9897		SARS-CoV-2.1	1437	143.7	2.73952	1.68141	1.82902
	SARS-CoV-2.1	1438	143.8	-5.80493		SARS-CoV-2.1	1438	143.8	2.75016	1.6782	1.81958
	SARS-CoV-2.1	1439	143.9	-2.10415		SARS-CoV-2.1	1439	143.9	2.7383	1.6661	1.8098
	SARS-CoV-2.1	1440	144	-2.72648		SARS-CoV-2.1	1440	144	2.72814	1.6731	1.81363
	SARS-CoV-2.1	1441	144.1	-4.82959		SARS-CoV-2.1	1441	144.1	2.763	1.67052	1.80855
	SARS-CoV-2.1	1442	144.2	-0.851938		SARS-CoV-2.1	1442	144.2	2.73736	1.67504	1.8262
	SARS-CoV-2.1	1443	144.3	0.294013		SARS-CoV-2.1	1443	144.3	2.74486	1.67689	1.82
	SARS-CoV-2.1	1444	144.4	-2.68786		SARS-CoV-2.1	1444	144.4	2.75326	1.67162	1.81749
	SARS-CoV-2.1	1445	144.5	-3.55998		SARS-CoV-2.1	1445	144.5	2.7467	1.66904	1.8155
	SARS-CoV-2.1	1446	144.6	-1.04841		SARS-CoV-2.1	1446	144.6	2.7425	1.68662	1.83711
	SARS-CoV-2.1	1447	144.7	-3.29883		SARS-CoV-2.1	1447	144.7	2.77381	1.68372	1.82797
	SARS-CoV-2.1	1448	144.8	-1.77018		SARS-CoV-2.1	1448	144.8	2.73787	1.67788	1.82116
	SARS-CoV-2.1	1449	144.9	0.760774		SARS-CoV-2.1	1449	144.9	2.75994	1.67125	1.81964
	SARS-CoV-2.1	1450	145	-4.64528		SARS-CoV-2.1	1450	145	2.75109	1.6771	1.82257
	SARS-CoV-2.1	1451	145.1	-4.71123		SARS-CoV-2.1	1451	145.1	2.76494	1.6689	1.82423
	SARS-CoV-2.1	1452	145.2	-1.9037		SARS-CoV-2.1	1452	145.2	2.74058	1.67411	1.82199
	SARS-CoV-2.1	1453	145.3	-3.04699		SARS-CoV-2.1	1453	145.3	2.75524	1.66589	1.81721
	SARS-CoV-2.1	1454	145.4	-0.859651		SARS-CoV-2.1	1454	145.4	2.76697	1.66867	1.81598
	SARS-CoV-2.1	1455	145.5	1.5562		SARS-CoV-2.1	1455	145.5	2.78217	1.66785	1.8232
	SARS-CoV-2.1	1456	145.6	-2.94034		SARS-CoV-2.1	1456	145.6	2.75803	1.66849	1.8101
	SARS-CoV-2.1	1457	145.7	-2.04923		SARS-CoV-2.1	1457	145.7	2.77877	1.69142	1.83703
	SARS-CoV-2.1	1458	145.8	-3.54902		SARS-CoV-2.1	1458	145.8	2.7925	1.68678	1.81889
	SARS-CoV-2.1	1459	145.9	-2.94453		SARS-CoV-2.1	1459	145.9	2.7716	1.68243	1.83394
	SARS-CoV-2.1	1460	146	1.26384		SARS-CoV-2.1	1460	146	2.7769	1.67661	1.81119
	SARS-CoV-2.1	1461	146.1	1.60793		SARS-CoV-2.1	1461	146.1	2.80147	1.68831	1.83582
	SARS-CoV-2.1	1462	146.2	1.26735		SARS-CoV-2.1	1462	146.2	2.76809	1.67515	1.82936
	SARS-CoV-2.1	1463	146.3	-2.39665		SARS-CoV-2.1	1463	146.3	2.77687	1.68216	1.82849
	SARS-CoV-2.1	1464	146.4	-4.17941		SARS-CoV-2.1	1464	146.4	2.73746	1.6638	1.81875
	SARS-CoV-2.1	1465	146.5	-7.3872		SARS-CoV-2.1	1465	146.5	2.7694	1.67326	1.82421
	SARS-CoV-2.1	1466	146.6	4.9958		SARS-CoV-2.1	1466	146.6	2.78174	1.67922	1.82193
	SARS-CoV-2.1	1467	146.7	-3.33226		SARS-CoV-2.1	1467	146.7	2.77278	1.68365	1.83299
	SARS-CoV-2.1	1468	146.8	-1.21244		SARS-CoV-2.1	1468	146.8	2.74755	1.67242	1.81943
	SARS-CoV-2.1	1469	146.9	-5.57668		SARS-CoV-2.1	1469	146.9	2.74435	1.68598	1.8275
	SARS-CoV-2.1	1470	147	-4.70254		SARS-CoV-2.1	1470	147	2.73235	1.66888	1.82623
	SARS-CoV-2.1	1471	147.1	-1.15837		SARS-CoV-2.1	1471	147.1	2.73269	1.68168	1.81549
	SARS-CoV-2.1	1472	147.2	-4.04818		SARS-CoV-2.1	1472	147.2	2.76483	1.67527	1.81922
	SARS-CoV-2.1	1473	147.3	-5.0975		SARS-CoV-2.1	1473	147.3	2.75453	1.66708	1.82482
	SARS-CoV-2.1	1474	147.4	-1.12441		SARS-CoV-2.1	1474	147.4	2.75421	1.66716	1.82737
	SARS-CoV-2.1	1475	147.5	-3.93977		SARS-CoV-2.1	1475	147.5	2.7396	1.68403	1.83335
	SARS-CoV-2.1	1476	147.6	-4.36522		SARS-CoV-2.1	1476	147.6	2.76566	1.68794	1.83284
	SARS-CoV-2.1	1477	147.7	2.54212		SARS-CoV-2.1	1477	147.7	2.72989	1.68241	1.82962
	SARS-CoV-2.1	1478	147.8	-6.47074		SARS-CoV-2.1	1478	147.8	2.76636	1.66561	1.82196
	SARS-CoV-2.1	1479	147.9	-2.80293		SARS-CoV-2.1	1479	147.9	2.75794	1.66789	1.80541
	SARS-CoV-2.1	1480	148	-1.72911		SARS-CoV-2.1	1480	148	2.77257	1.67306	1.80392
	SARS-CoV-2.1	1481	148.1	-7.14579		SARS-CoV-2.1	1481	148.1	2.75643	1.68072	1.82749
	SARS-CoV-2.1	1482	148.2	-4.72268		SARS-CoV-2.1	1482	148.2	2.7621	1.66715	1.82205
	SARS-CoV-2.1	1483	148.3	-4.84874		SARS-CoV-2.1	1483	148.3	2.77134	1.67331	1.82356
	SARS-CoV-2.1	1484	148.4	-2.3269		SARS-CoV-2.1	1484	148.4	2.76938	1.67019	1.81403
	SARS-CoV-2.1	1485	148.5	-7.53657		SARS-CoV-2.1	1485	148.5	2.78273	1.68903	1.82875
	SARS-CoV-2.1	1486	148.6	-3.88651		SARS-CoV-2.1	1486	148.6	2.78975	1.67856	1.82248
	SARS-CoV-2.1	1487	148.7	-1.99927		SARS-CoV-2.1	1487	148.7	2.7775	1.68234	1.83098
	SARS-CoV-2.1	1488	148.8	-3.34739		SARS-CoV-2.1	1488	148.8	2.77851	1.68137	1.83017
	SARS-CoV-2.1	1489	148.9	-4.14967		SARS-CoV-2.1	1489	148.9	2.75493	1.67683	1.82939
	SARS-CoV-2.1	1490	149	-2.28453		SARS-CoV-2.1	1490	149	2.76204	1.68865	1.83216
	SARS-CoV-2.1	1491	149.1	-6.36648		SARS-CoV-2.1	1491	149.1	2.79532	1.67424	1.82673
	SARS-CoV-2.1	1492	149.2	-8.6654		SARS-CoV-2.1	1492	149.2	2.76501	1.68485	1.83437
	SARS-CoV-2.1	1493	149.3	-2.95375		SARS-CoV-2.1	1493	149.3	2.75901	1.68328	1.82382
	SARS-CoV-2.1	1494	149.4	0.11208		SARS-CoV-2.1	1494	149.4	2.77366	1.69028	1.83507
	SARS-CoV-2.1	1495	149.5	-5.25454		SARS-CoV-2.1	1495	149.5	2.78556	1.68716	1.83428
	SARS-CoV-2.1	1496	149.6	-2.99722		SARS-CoV-2.1	1496	149.6	2.79811	1.68124	1.83166
	SARS-CoV-2.1	1497	149.7	-4.51219		SARS-CoV-2.1	1497	149.7	2.7923	1.67667	1.81969
	SARS-CoV-2.1	1498	149.8	-4.1269		SARS-CoV-2.1	1498	149.8	2.76587	1.69624	1.83075
	SARS-CoV-2.1	1499	149.9	-3.02203		SARS-CoV-2.1	1499	149.9	2.78154	1.68969	1.83465
	SARS-CoV-2.1	1500	150	-0.607327		SARS-CoV-2.1	1500	150	2.77843	1.6845	1.82461
	SARS-CoV-2.1	1501	150.1	-5.29649		SARS-CoV-2.1	1501	150.1	2.7782	1.67849	1.8333
	SARS-CoV-2.1	1502	150.2	-0.811613		SARS-CoV-2.1	1502	150.2	2.76227	1.67961	1.83069
	SARS-CoV-2.1	1503	150.3	-4.34703		SARS-CoV-2.1	1503	150.3	2.76642	1.67688	1.82665
	SARS-CoV-2.1	1504	150.4	-1.77912		SARS-CoV-2.1	1504	150.4	2.783	1.68535	1.82538
	SARS-CoV-2.1	1505	150.5	-0.00977673		SARS-CoV-2.1	1505	150.5	2.75951	1.67949	1.82792
	SARS-CoV-2.1	1506	150.6	-0.165943		SARS-CoV-2.1	1506	150.6	2.75238	1.6688	1.81789
	SARS-CoV-2.1	1507	150.7	0.0332216		SARS-CoV-2.1	1507	150.7	2.76312	1.68979	1.8293
	SARS-CoV-2.1	1508	150.8	-1.73733		SARS-CoV-2.1	1508	150.8	2.73829	1.68581	1.83498
	SARS-CoV-2.1	1509	150.9	-5.11089		SARS-CoV-2.1	1509	150.9	2.74161	1.67125	1.83287
	SARS-CoV-2.1	1510	151	-4.06795		SARS-CoV-2.1	1510	151	2.72685	1.68432	1.83796
	SARS-CoV-2.1	1511	151.1	-1.75396		SARS-CoV-2.1	1511	151.1	2.73574	1.67336	1.83932
	SARS-CoV-2.1	1512	151.2	-1.57448		SARS-CoV-2.1	1512	151.2	2.74312	1.66788	1.82051
	SARS-CoV-2.1	1513	151.3	-1.65465		SARS-CoV-2.1	1513	151.3	2.75342	1.66584	1.8117
	SARS-CoV-2.1	1514	151.4	-0.546457		SARS-CoV-2.1	1514	151.4	2.75347	1.67237	1.82282
	SARS-CoV-2.1	1515	151.5	-0.577092		SARS-CoV-2.1	1515	151.5	2.74946	1.67805	1.82679
	SARS-CoV-2.1	1516	151.6	-4.91587		SARS-CoV-2.1	1516	151.6	2.77105	1.66321	1.83882
	SARS-CoV-2.1	1517	151.7	-3.87661		SARS-CoV-2.1	1517	151.7	2.76839	1.66897	1.8361
	SARS-CoV-2.1	1518	151.8	-3.18166		SARS-CoV-2.1	1518	151.8	2.74178	1.67728	1.82395
	SARS-CoV-2.1	1519	151.9	-3.4587		SARS-CoV-2.1	1519	151.9	2.73192	1.67453	1.81715
	SARS-CoV-2.1	1520	152	-5.37423		SARS-CoV-2.1	1520	152	2.73419	1.68239	1.82651
	SARS-CoV-2.1	1521	152.1	-2.48268		SARS-CoV-2.1	1521	152.1	2.74101	1.67048	1.81338
	SARS-CoV-2.1	1522	152.2	-6.38756		SARS-CoV-2.1	1522	152.2	2.754	1.66514	1.82226
	SARS-CoV-2.1	1523	152.3	-5.58001		SARS-CoV-2.1	1523	152.3	2.77282	1.68461	1.81794
	SARS-CoV-2.1	1524	152.4	-6.91961		SARS-CoV-2.1	1524	152.4	2.7823	1.67988	1.81049
	SARS-CoV-2.1	1525	152.5	-2.53202		SARS-CoV-2.1	1525	152.5	2.73459	1.67222	1.82435
	SARS-CoV-2.1	1526	152.6	-5.21531		SARS-CoV-2.1	1526	152.6	2.77221	1.66797	1.82063
	SARS-CoV-2.1	1527	152.7	-8.09655		SARS-CoV-2.1	1527	152.7	2.76815	1.67699	1.81869
	SARS-CoV-2.1	1528	152.8	-3.02419		SARS-CoV-2.1	1528	152.8	2.77962	1.67055	1.82966
	SARS-CoV-2.1	1529	152.9	-5.63422		SARS-CoV-2.1	1529	152.9	2.76505	1.66338	1.82073
	SARS-CoV-2.1	1530	153	-3.2971		SARS-CoV-2.1	1530	153	2.77697	1.68051	1.84037
	SARS-CoV-2.1	1531	153.1	-6.92459		SARS-CoV-2.1	1531	153.1	2.75378	1.66452	1.80522
	SARS-CoV-2.1	1532	153.2	-2.82005		SARS-CoV-2.1	1532	153.2	2.74447	1.66331	1.81512
	SARS-CoV-2.1	1533	153.3	-5.43908		SARS-CoV-2.1	1533	153.3	2.76041	1.67051	1.82007
	SARS-CoV-2.1	1534	153.4	-6.63426		SARS-CoV-2.1	1534	153.4	2.75178	1.67395	1.82846
	SARS-CoV-2.1	1535	153.5	-5.31647		SARS-CoV-2.1	1535	153.5	2.80311	1.66623	1.82466
	SARS-CoV-2.1	1536	153.6	-1.24557		SARS-CoV-2.1	1536	153.6	2.74591	1.66533	1.82064
	SARS-CoV-2.1	1537	153.7	-4.27401		SARS-CoV-2.1	1537	153.7	2.78289	1.67206	1.82325
	SARS-CoV-2.1	1538	153.8	-5.60187		SARS-CoV-2.1	1538	153.8	2.73489	1.66359	1.81353
	SARS-CoV-2.1	1539	153.9	-0.896916		SARS-CoV-2.1	1539	153.9	2.74468	1.67902	1.80482
	SARS-CoV-2.1	1540	154	-5.22991		SARS-CoV-2.1	1540	154	2.75074	1.67468	1.83098
	SARS-CoV-2.1	1541	154.1	-4.02719		SARS-CoV-2.1	1541	154.1	2.78154	1.67907	1.82637
	SARS-CoV-2.1	1542	154.2	-5.33726		SARS-CoV-2.1	1542	154.2	2.75638	1.67205	1.8285
	SARS-CoV-2.1	1543	154.3	-5.41859		SARS-CoV-2.1	1543	154.3	2.74508	1.68265	1.80553
	SARS-CoV-2.1	1544	154.4	-9.05284		SARS-CoV-2.1	1544	154.4	2.7244	1.68036	1.81391
	SARS-CoV-2.1	1545	154.5	-5.07985		SARS-CoV-2.1	1545	154.5	2.75311	1.66928	1.81899
	SARS-CoV-2.1	1546	154.6	-2.1601		SARS-CoV-2.1	1546	154.6	2.74312	1.67055	1.81675
	SARS-CoV-2.1	1547	154.7	-4.64303		SARS-CoV-2.1	1547	154.7	2.7658	1.68118	1.81915
	SARS-CoV-2.1	1548	154.8	-5.33308		SARS-CoV-2.1	1548	154.8	2.77388	1.67984	1.82698
	SARS-CoV-2.1	1549	154.9	-4.86609		SARS-CoV-2.1	1549	154.9	2.75475	1.67987	1.81818
	SARS-CoV-2.1	1550	155	-6.53634		SARS-CoV-2.1	1550	155	2.76851	1.67517	1.80926
	SARS-CoV-2.1	1551	155.1	-4.01838		SARS-CoV-2.1	1551	155.1	2.76517	1.67121	1.81452
	SARS-CoV-2.1	1552	155.2	-1.76504		SARS-CoV-2.1	1552	155.2	2.7395	1.67615	1.82432
	SARS-CoV-2.1	1553	155.3	-5.88744		SARS-CoV-2.1	1553	155.3	2.74712	1.66454	1.81245
	SARS-CoV-2.1	1554	155.4	-0.237517		SARS-CoV-2.1	1554	155.4	2.74703	1.67314	1.82285
	SARS-CoV-2.1	1555	155.5	-3.08132		SARS-CoV-2.1	1555	155.5	2.75059	1.66208	1.8065
	SARS-CoV-2.1	1556	155.6	-5.26378		SARS-CoV-2.1	1556	155.6	2.76559	1.66183	1.81034
	SARS-CoV-2.1	1557	155.7	-7.67424		SARS-CoV-2.1	1557	155.7	2.75838	1.67524	1.80503
	SARS-CoV-2.1	1558	155.8	-7.58461		SARS-CoV-2.1	1558	155.8	2.74514	1.67279	1.81821
	SARS-CoV-2.1	1559	155.9	-4.5494		SARS-CoV-2.1	1559	155.9	2.76917	1.66887	1.80979
	SARS-CoV-2.1	1560	156	-4.85049		SARS-CoV-2.1	1560	156	2.73139	1.66907	1.81607
	SARS-CoV-2.1	1561	156.1	-6.2291		SARS-CoV-2.1	1561	156.1	2.73665	1.68599	1.83067
	SARS-CoV-2.1	1562	156.2	-6.88622		SARS-CoV-2.1	1562	156.2	2.74054	1.65864	1.81247
	SARS-CoV-2.1	1563	156.3	-5.08584		SARS-CoV-2.1	1563	156.3	2.74851	1.67749	1.82551
	SARS-CoV-2.1	1564	156.4	-0.198592		SARS-CoV-2.1	1564	156.4	2.75009	1.68266	1.82715
	SARS-CoV-2.1	1565	156.5	-4.25462		SARS-CoV-2.1	1565	156.5	2.79026	1.68783	1.82929
	SARS-CoV-2.1	1566	156.6	-2.05736		SARS-CoV-2.1	1566	156.6	2.75869	1.68307	1.83166
	SARS-CoV-2.1	1567	156.7	-4.80825		SARS-CoV-2.1	1567	156.7	2.75365	1.67502	1.83086
	SARS-CoV-2.1	1568	156.8	-4.45112		SARS-CoV-2.1	1568	156.8	2.75685	1.66598	1.8225
	SARS-CoV-2.1	1569	156.9	-5.61351		SARS-CoV-2.1	1569	156.9	2.76381	1.67851	1.82097
	SARS-CoV-2.1	1570	157	-1.42776		SARS-CoV-2.1	1570	157	2.77046	1.66769	1.81779
	SARS-CoV-2.1	1571	157.1	-2.73005		SARS-CoV-2.1	1571	157.1	2.75777	1.67738	1.81908
	SARS-CoV-2.1	1572	157.2	-4.15142		SARS-CoV-2.1	1572	157.2	2.78993	1.67178	1.81578
	SARS-CoV-2.1	1573	157.3	-3.92035		SARS-CoV-2.1	1573	157.3	2.75358	1.67349	1.81418
	SARS-CoV-2.1	1574	157.4	-8.00964		SARS-CoV-2.1	1574	157.4	2.78731	1.66794	1.83239
	SARS-CoV-2.1	1575	157.5	-6.70106		SARS-CoV-2.1	1575	157.5	2.7881	1.67845	1.82327
	SARS-CoV-2.1	1576	157.6	-2.09236		SARS-CoV-2.1	1576	157.6	2.7487	1.6783	1.82488
	SARS-CoV-2.1	1577	157.7	-5.97776		SARS-CoV-2.1	1577	157.7	2.76673	1.67332	1.82102
	SARS-CoV-2.1	1578	157.8	-2.07616		SARS-CoV-2.1	1578	157.8	2.76874	1.67896	1.82793
	SARS-CoV-2.1	1579	157.9	-3.60867		SARS-CoV-2.1	1579	157.9	2.78059	1.66873	1.8215
	SARS-CoV-2.1	1580	158	-3.89467		SARS-CoV-2.1	1580	158	2.71777	1.67266	1.81985
	SARS-CoV-2.1	1581	158.1	-1.76404		SARS-CoV-2.1	1581	158.1	2.72948	1.6797	1.81536
	SARS-CoV-2.1	1582	158.2	-5.29471		SARS-CoV-2.1	1582	158.2	2.70015	1.67238	1.82435
	SARS-CoV-2.1	1583	158.3	-1.11262		SARS-CoV-2.1	1583	158.3	2.716	1.68119	1.83912
	SARS-CoV-2.1	1584	158.4	-6.09701		SARS-CoV-2.1	1584	158.4	2.71894	1.67625	1.83127
	SARS-CoV-2.1	1585	158.5	-5.18177		SARS-CoV-2.1	1585	158.5	2.74017	1.68444	1.83391
	SARS-CoV-2.1	1586	158.6	-5.87276		SARS-CoV-2.1	1586	158.6	2.74414	1.67312	1.82182
	SARS-CoV-2.1	1587	158.7	-1.56376		SARS-CoV-2.1	1587	158.7	2.74256	1.67616	1.84095
	SARS-CoV-2.1	1588	158.8	-3.84939		SARS-CoV-2.1	1588	158.8	2.74481	1.67561	1.83186
	SARS-CoV-2.1	1589	158.9	-2.63501		SARS-CoV-2.1	1589	158.9	2.75465	1.66219	1.82495
	SARS-CoV-2.1	1590	159	-5.19888		SARS-CoV-2.1	1590	159	2.73967	1.6768	1.82964
	SARS-CoV-2.1	1591	159.1	-4.483		SARS-CoV-2.1	1591	159.1	2.7261	1.65556	1.81742
	SARS-CoV-2.1	1592	159.2	-6.64285		SARS-CoV-2.1	1592	159.2	2.73334	1.66362	1.81921
	SARS-CoV-2.1	1593	159.3	-4.77793		SARS-CoV-2.1	1593	159.3	2.75281	1.65709	1.82895
	SARS-CoV-2.1	1594	159.4	-1.21524		SARS-CoV-2.1	1594	159.4	2.75988	1.6674	1.82056
	SARS-CoV-2.1	1595	159.5	-3.95676		SARS-CoV-2.1	1595	159.5	2.73498	1.67377	1.82923
	SARS-CoV-2.1	1596	159.6	-4.7724		SARS-CoV-2.1	1596	159.6	2.7451	1.6739	1.81966
	SARS-CoV-2.1	1597	159.7	-1.77952		SARS-CoV-2.1	1597	159.7	2.74293	1.66268	1.81472
	SARS-CoV-2.1	1598	159.8	-0.102692		SARS-CoV-2.1	1598	159.8	2.77138	1.66193	1.82757
	SARS-CoV-2.1	1599	159.9	-9.8382		SARS-CoV-2.1	1599	159.9	2.7369	1.66986	1.82117
	SARS-CoV-2.1	1600	160	-2.91885		SARS-CoV-2.1	1600	160	2.73254	1.66797	1.82752
	SARS-CoV-2.1	1601	160.1	-4.74737		SARS-CoV-2.1	1601	160.1	2.75028	1.66286	1.82701
	SARS-CoV-2.1	1602	160.2	-2.41233		SARS-CoV-2.1	1602	160.2	2.75952	1.67426	1.83104
	SARS-CoV-2.1	1603	160.3	-1.62146		SARS-CoV-2.1	1603	160.3	2.76492	1.66304	1.82481
	SARS-CoV-2.1	1604	160.4	-1.193		SARS-CoV-2.1	1604	160.4	2.77395	1.66894	1.81393
	SARS-CoV-2.1	1605	160.5	-5.77272		SARS-CoV-2.1	1605	160.5	2.74626	1.67081	1.81237
	SARS-CoV-2.1	1606	160.6	-3.30395		SARS-CoV-2.1	1606	160.6	2.76436	1.67666	1.8155
	SARS-CoV-2.1	1607	160.7	0.241995		SARS-CoV-2.1	1607	160.7	2.75612	1.66947	1.83042
	SARS-CoV-2.1	1608	160.8	-3.2134		SARS-CoV-2.1	1608	160.8	2.76823	1.67128	1.82782
	SARS-CoV-2.1	1609	160.9	-5.18323		SARS-CoV-2.1	1609	160.9	2.78807	1.67357	1.83648
	SARS-CoV-2.1	1610	161	-4.58016		SARS-CoV-2.1	1610	161	2.75433	1.67071	1.82298
	SARS-CoV-2.1	1611	161.1	-4.34488		SARS-CoV-2.1	1611	161.1	2.77456	1.66277	1.81367
	SARS-CoV-2.1	1612	161.2	-3.40822		SARS-CoV-2.1	1612	161.2	2.7235	1.66001	1.81425
	SARS-CoV-2.1	1613	161.3	-4.48379		SARS-CoV-2.1	1613	161.3	2.74064	1.66873	1.81939
	SARS-CoV-2.1	1614	161.4	-6.5747		SARS-CoV-2.1	1614	161.4	2.74667	1.67514	1.81106
	SARS-CoV-2.1	1615	161.5	-6.28473		SARS-CoV-2.1	1615	161.5	2.77863	1.66702	1.8154
	SARS-CoV-2.1	1616	161.6	-2.80366		SARS-CoV-2.1	1616	161.6	2.75865	1.67209	1.81329
	SARS-CoV-2.1	1617	161.7	-3.15166		SARS-CoV-2.1	1617	161.7	2.76855	1.66258	1.8164
	SARS-CoV-2.1	1618	161.8	-2.09118		SARS-CoV-2.1	1618	161.8	2.77959	1.66637	1.8236
	SARS-CoV-2.1	1619	161.9	-2.40644		SARS-CoV-2.1	1619	161.9	2.81178	1.66603	1.82071
	SARS-CoV-2.1	1620	162	-2.46779		SARS-CoV-2.1	1620	162	2.77564	1.66783	1.82002
	SARS-CoV-2.1	1621	162.1	-5.05526		SARS-CoV-2.1	1621	162.1	2.76289	1.66785	1.82645
	SARS-CoV-2.1	1622	162.2	-5.0817		SARS-CoV-2.1	1622	162.2	2.74464	1.66618	1.83139
	SARS-CoV-2.1	1623	162.3	-1.22375		SARS-CoV-2.1	1623	162.3	2.75625	1.66817	1.83806
	SARS-CoV-2.1	1624	162.4	-5.34113		SARS-CoV-2.1	1624	162.4	2.78306	1.66065	1.82857
	SARS-CoV-2.1	1625	162.5	-3.99311		SARS-CoV-2.1	1625	162.5	2.76668	1.66185	1.83281
	SARS-CoV-2.1	1626	162.6	-5.14403		SARS-CoV-2.1	1626	162.6	2.72926	1.66092	1.82048
	SARS-CoV-2.1	1627	162.7	-2.92689		SARS-CoV-2.1	1627	162.7	2.7643	1.67208	1.8158
	SARS-CoV-2.1	1628	162.8	-5.33363		SARS-CoV-2.1	1628	162.8	2.75398	1.67017	1.82219
	SARS-CoV-2.1	1629	162.9	-4.18778		SARS-CoV-2.1	1629	162.9	2.77558	1.67522	1.83365
	SARS-CoV-2.1	1630	163	-2.29678		SARS-CoV-2.1	1630	163	2.778	1.68269	1.83031
	SARS-CoV-2.1	1631	163.1	-2.92452		SARS-CoV-2.1	1631	163.1	2.72435	1.68011	1.82235
	SARS-CoV-2.1	1632	163.2	-4.48577		SARS-CoV-2.1	1632	163.2	2.74391	1.6714	1.83301
	SARS-CoV-2.1	1633	163.3	-3.19339		SARS-CoV-2.1	1633	163.3	2.73583	1.66484	1.83075
	SARS-CoV-2.1	1634	163.4	0.907077		SARS-CoV-2.1	1634	163.4	2.74534	1.66976	1.81829
	SARS-CoV-2.1	1635	163.5	-5.66094		SARS-CoV-2.1	1635	163.5	2.73866	1.67063	1.81526
	SARS-CoV-2.1	1636	163.6	-2.80058		SARS-CoV-2.1	1636	163.6	2.73656	1.66526	1.82289
	SARS-CoV-2.1	1637	163.7	-9.3683		SARS-CoV-2.1	1637	163.7	2.73885	1.67793	1.81846
	SARS-CoV-2.1	1638	163.8	-4.17915		SARS-CoV-2.1	1638	163.8	2.72613	1.67488	1.82654
	SARS-CoV-2.1	1639	163.9	-7.27923		SARS-CoV-2.1	1639	163.9	2.73344	1.65503	1.81217
	SARS-CoV-2.1	1640	164	-4.70578		SARS-CoV-2.1	1640	164	2.74581	1.6788	1.83165
	SARS-CoV-2.1	1641	164.1	-6.16059		SARS-CoV-2.1	1641	164.1	2.74522	1.67475	1.81584
	SARS-CoV-2.1	1642	164.2	-7.08277		SARS-CoV-2.1	1642	164.2	2.73152	1.66245	1.81395
	SARS-CoV-2.1	1643	164.3	-3.19817		SARS-CoV-2.1	1643	164.3	2.77323	1.67014	1.80843
	SARS-CoV-2.1	1644	164.4	-8.61287		SARS-CoV-2.1	1644	164.4	2.74583	1.66281	1.81534
	SARS-CoV-2.1	1645	164.5	-3.14738		SARS-CoV-2.1	1645	164.5	2.74551	1.68442	1.81977
	SARS-CoV-2.1	1646	164.6	-1.78296		SARS-CoV-2.1	1646	164.6	2.74127	1.65735	1.82637
	SARS-CoV-2.1	1647	164.7	-4.2819		SARS-CoV-2.1	1647	164.7	2.74386	1.66456	1.82256
	SARS-CoV-2.1	1648	164.8	-3.06632		SARS-CoV-2.1	1648	164.8	2.73636	1.6717	1.81051
	SARS-CoV-2.1	1649	164.9	-8.73738		SARS-CoV-2.1	1649	164.9	2.72164	1.6671	1.83242
	SARS-CoV-2.1	1650	165	-5.98237		SARS-CoV-2.1	1650	165	2.75154	1.66097	1.81569
	SARS-CoV-2.1	1651	165.1	-5.65162		SARS-CoV-2.1	1651	165.1	2.71923	1.67731	1.82524
	SARS-CoV-2.1	1652	165.2	1.04876		SARS-CoV-2.1	1652	165.2	2.74645	1.67278	1.82745
	SARS-CoV-2.1	1653	165.3	-6.97671		SARS-CoV-2.1	1653	165.3	2.73791	1.67448	1.82054
	SARS-CoV-2.1	1654	165.4	-6.89552		SARS-CoV-2.1	1654	165.4	2.7489	1.66857	1.82687
	SARS-CoV-2.1	1655	165.5	-5.84012		SARS-CoV-2.1	1655	165.5	2.75136	1.67263	1.80973
	SARS-CoV-2.1	1656	165.6	-7.03112		SARS-CoV-2.1	1656	165.6	2.76847	1.67036	1.82926
	SARS-CoV-2.1	1657	165.7	-6.65703		SARS-CoV-2.1	1657	165.7	2.74057	1.66836	1.82573
	SARS-CoV-2.1	1658	165.8	-5.59187		SARS-CoV-2.1	1658	165.8	2.72939	1.66013	1.80533
	SARS-CoV-2.1	1659	165.9	-10.699		SARS-CoV-2.1	1659	165.9	2.74526	1.66684	1.82376
	SARS-CoV-2.1	1660	166	-7.07116		SARS-CoV-2.1	1660	166	2.76377	1.67561	1.82448
	SARS-CoV-2.1	1661	166.1	-3.8014		SARS-CoV-2.1	1661	166.1	2.72139	1.68133	1.82688
	SARS-CoV-2.1	1662	166.2	-6.32095		SARS-CoV-2.1	1662	166.2	2.73441	1.68359	1.82299
	SARS-CoV-2.1	1663	166.3	-8.24629		SARS-CoV-2.1	1663	166.3	2.74413	1.67517	1.82191
	SARS-CoV-2.1	1664	166.4	-0.0348434		SARS-CoV-2.1	1664	166.4	2.73929	1.67284	1.82273
	SARS-CoV-2.1	1665	166.5	-4.91165		SARS-CoV-2.1	1665	166.5	2.75751	1.67726	1.82121
	SARS-CoV-2.1	1666	166.6	-5.68808		SARS-CoV-2.1	1666	166.6	2.75047	1.67678	1.82188
	SARS-CoV-2.1	1667	166.7	-4.02281		SARS-CoV-2.1	1667	166.7	2.7383	1.67297	1.82418
	SARS-CoV-2.1	1668	166.8	-2.28897		SARS-CoV-2.1	1668	166.8	2.72824	1.67871	1.81557
	SARS-CoV-2.1	1669	166.9	-8.40433		SARS-CoV-2.1	1669	166.9	2.75096	1.67821	1.81904
	SARS-CoV-2.1	1670	167	-3.96031		SARS-CoV-2.1	1670	167	2.73597	1.68552	1.83536
	SARS-CoV-2.1	1671	167.1	-4.44011		SARS-CoV-2.1	1671	167.1	2.71269	1.68643	1.83348
	SARS-CoV-2.1	1672	167.2	-10.0099		SARS-CoV-2.1	1672	167.2	2.74783	1.67752	1.82269
	SARS-CoV-2.1	1673	167.3	-3.04568		SARS-CoV-2.1	1673	167.3	2.7486	1.67409	1.8365
	SARS-CoV-2.1	1674	167.4	-0.762163		SARS-CoV-2.1	1674	167.4	2.73976	1.68448	1.83626
	SARS-CoV-2.1	1675	167.5	-3.83057		SARS-CoV-2.1	1675	167.5	2.75167	1.67945	1.83112
	SARS-CoV-2.1	1676	167.6	-2.96365		SARS-CoV-2.1	1676	167.6	2.80437	1.66925	1.82327
	SARS-CoV-2.1	1677	167.7	-3.70983		SARS-CoV-2.1	1677	167.7	2.77915	1.69126	1.82925
	SARS-CoV-2.1	1678	167.8	-5.85043		SARS-CoV-2.1	1678	167.8	2.78401	1.67433	1.82898
	SARS-CoV-2.1	1679	167.9	-5.80637		SARS-CoV-2.1	1679	167.9	2.78687	1.68288	1.84075
	SARS-CoV-2.1	1680	168	-9.68496		SARS-CoV-2.1	1680	168	2.7941	1.68272	1.83387
	SARS-CoV-2.1	1681	168.1	-4.50829		SARS-CoV-2.1	1681	168.1	2.73346	1.68038	1.81352
	SARS-CoV-2.1	1682	168.2	-2.8629		SARS-CoV-2.1	1682	168.2	2.75415	1.6803	1.82552
	SARS-CoV-2.1	1683	168.3	-0.880336		SARS-CoV-2.1	1683	168.3	2.75363	1.6616	1.81927
	SARS-CoV-2.1	1684	168.4	-2.36131		SARS-CoV-2.1	1684	168.4	2.75261	1.68005	1.83348
	SARS-CoV-2.1	1685	168.5	-5.83517		SARS-CoV-2.1	1685	168.5	2.79966	1.68406	1.84021
	SARS-CoV-2.1	1686	168.6	-3.43246		SARS-CoV-2.1	1686	168.6	2.7876	1.68388	1.83753
	SARS-CoV-2.1	1687	168.7	-3.35852		SARS-CoV-2.1	1687	168.7	2.80006	1.68425	1.8387
	SARS-CoV-2.1	1688	168.8	-0.379964		SARS-CoV-2.1	1688	168.8	2.78779	1.68257	1.82885
	SARS-CoV-2.1	1689	168.9	-4.33601		SARS-CoV-2.1	1689	168.9	2.77549	1.68797	1.82855
	SARS-CoV-2.1	1690	169	-4.58732		SARS-CoV-2.1	1690	169	2.78378	1.68077	1.83134
	SARS-CoV-2.1	1691	169.1	-6.88983		SARS-CoV-2.1	1691	169.1	2.76867	1.68339	1.84277
	SARS-CoV-2.1	1692	169.2	-1.82368		SARS-CoV-2.1	1692	169.2	2.7528	1.67039	1.82461
	SARS-CoV-2.1	1693	169.3	-5.91533		SARS-CoV-2.1	1693	169.3	2.76578	1.67623	1.83558
	SARS-CoV-2.1	1694	169.4	-8.31146		SARS-CoV-2.1	1694	169.4	2.77292	1.68711	1.83782
	SARS-CoV-2.1	1695	169.5	-3.90723		SARS-CoV-2.1	1695	169.5	2.78314	1.67707	1.82684
	SARS-CoV-2.1	1696	169.6	-3.91729		SARS-CoV-2.1	1696	169.6	2.79652	1.68487	1.84217
	SARS-CoV-2.1	1697	169.7	-2.10673		SARS-CoV-2.1	1697	169.7	2.77099	1.67581	1.82965
	SARS-CoV-2.1	1698	169.8	-3.27051		SARS-CoV-2.1	1698	169.8	2.80021	1.67386	1.82282
	SARS-CoV-2.1	1699	169.9	-5.71817		SARS-CoV-2.1	1699	169.9	2.78364	1.67079	1.82213
	SARS-CoV-2.1	1700	170	-2.38595		SARS-CoV-2.1	1700	170	2.76446	1.67531	1.82318
	SARS-CoV-2.1	1701	170.1	1.10066		SARS-CoV-2.1	1701	170.1	2.78953	1.67623	1.82474
	SARS-CoV-2.1	1702	170.2	-7.04541		SARS-CoV-2.1	1702	170.2	2.82048	1.67831	1.82311
	SARS-CoV-2.1	1703	170.3	-5.9765		SARS-CoV-2.1	1703	170.3	2.78384	1.67643	1.81951
	SARS-CoV-2.1	1704	170.4	-5.04225		SARS-CoV-2.1	1704	170.4	2.79444	1.67365	1.8296
	SARS-CoV-2.1	1705	170.5	-4.70592		SARS-CoV-2.1	1705	170.5	2.79137	1.68163	1.83269
	SARS-CoV-2.1	1706	170.6	-4.42119		SARS-CoV-2.1	1706	170.6	2.79846	1.67187	1.82124
	SARS-CoV-2.1	1707	170.7	-4.55577		SARS-CoV-2.1	1707	170.7	2.81241	1.6814	1.83757
	SARS-CoV-2.1	1708	170.8	-3.53222		SARS-CoV-2.1	1708	170.8	2.78573	1.67555	1.83035
	SARS-CoV-2.1	1709	170.9	-8.92934		SARS-CoV-2.1	1709	170.9	2.81829	1.68714	1.8334
	SARS-CoV-2.1	1710	171	-5.06891		SARS-CoV-2.1	1710	171	2.82613	1.67816	1.83302
	SARS-CoV-2.1	1711	171.1	-5.36297		SARS-CoV-2.1	1711	171.1	2.79076	1.69024	1.82958
	SARS-CoV-2.1	1712	171.2	-7.06271		SARS-CoV-2.1	1712	171.2	2.78622	1.66716	1.82109
	SARS-CoV-2.1	1713	171.3	-5.46065		SARS-CoV-2.1	1713	171.3	2.79251	1.68573	1.83172
	SARS-CoV-2.1	1714	171.4	-0.401239		SARS-CoV-2.1	1714	171.4	2.75957	1.67933	1.82696
	SARS-CoV-2.1	1715	171.5	-5.20501		SARS-CoV-2.1	1715	171.5	2.77932	1.68054	1.83032
	SARS-CoV-2.1	1716	171.6	-3.64416		SARS-CoV-2.1	1716	171.6	2.80421	1.67016	1.81085
	SARS-CoV-2.1	1717	171.7	-4.77991		SARS-CoV-2.1	1717	171.7	2.79877	1.6793	1.83217
	SARS-CoV-2.1	1718	171.8	0.246694		SARS-CoV-2.1	1718	171.8	2.76609	1.6902	1.84504
	SARS-CoV-2.1	1719	171.9	-5.14649		SARS-CoV-2.1	1719	171.9	2.80256	1.67548	1.8278
	SARS-CoV-2.1	1720	172	-2.54491		SARS-CoV-2.1	1720	172	2.78298	1.68115	1.82293
	SARS-CoV-2.1	1721	172.1	-1.53292		SARS-CoV-2.1	1721	172.1	2.80655	1.67792	1.84123
	SARS-CoV-2.1	1722	172.2	-5.57523		SARS-CoV-2.1	1722	172.2	2.79116	1.67805	1.83863
	SARS-CoV-2.1	1723	172.3	-1.38833		SARS-CoV-2.1	1723	172.3	2.79567	1.67002	1.81818
	SARS-CoV-2.1	1724	172.4	-5.47411		SARS-CoV-2.1	1724	172.4	2.74971	1.65774	1.81882
	SARS-CoV-2.1	1725	172.5	-4.21247		SARS-CoV-2.1	1725	172.5	2.78919	1.67841	1.83629
	SARS-CoV-2.1	1726	172.6	-5.06143		SARS-CoV-2.1	1726	172.6	2.82424	1.67596	1.81467
	SARS-CoV-2.1	1727	172.7	-2.57827		SARS-CoV-2.1	1727	172.7	2.79407	1.68298	1.8263
	SARS-CoV-2.1	1728	172.8	-3.83982		SARS-CoV-2.1	1728	172.8	2.80068	1.67886	1.82235
	SARS-CoV-2.1	1729	172.9	-2.70341		SARS-CoV-2.1	1729	172.9	2.83328	1.67992	1.82852
	SARS-CoV-2.1	1730	173	-5.79376		SARS-CoV-2.1	1730	173	2.81257	1.6692	1.82694
	SARS-CoV-2.1	1731	173.1	-9.54615		SARS-CoV-2.1	1731	173.1	2.8052	1.67614	1.8188
	SARS-CoV-2.1	1732	173.2	-6.88714		SARS-CoV-2.1	1732	173.2	2.80554	1.68259	1.81826
	SARS-CoV-2.1	1733	173.3	-3.09666		SARS-CoV-2.1	1733	173.3	2.80076	1.67233	1.81666
	SARS-CoV-2.1	1734	173.4	-6.38032		SARS-CoV-2.1	1734	173.4	2.81006	1.65746	1.81606
	SARS-CoV-2.1	1735	173.5	-2.84013		SARS-CoV-2.1	1735	173.5	2.82754	1.66381	1.82837
	SARS-CoV-2.1	1736	173.6	-1.16906		SARS-CoV-2.1	1736	173.6	2.82282	1.68303	1.835
	SARS-CoV-2.1	1737	173.7	-2.05169		SARS-CoV-2.1	1737	173.7	2.8194	1.6694	1.83019
	SARS-CoV-2.1	1738	173.8	-4.70386		SARS-CoV-2.1	1738	173.8	2.83507	1.66844	1.82491
	SARS-CoV-2.1	1739	173.9	-8.72595		SARS-CoV-2.1	1739	173.9	2.82939	1.67722	1.8262
	SARS-CoV-2.1	1740	174	-4.86542		SARS-CoV-2.1	1740	174	2.79162	1.66148	1.83027
	SARS-CoV-2.1	1741	174.1	-3.65605		SARS-CoV-2.1	1741	174.1	2.7812	1.67725	1.82261
	SARS-CoV-2.1	1742	174.2	-5.44706		SARS-CoV-2.1	1742	174.2	2.78004	1.65792	1.80896
	SARS-CoV-2.1	1743	174.3	-5.37314		SARS-CoV-2.1	1743	174.3	2.76929	1.66217	1.81852
	SARS-CoV-2.1	1744	174.4	-3.7704		SARS-CoV-2.1	1744	174.4	2.76338	1.65919	1.81415
	SARS-CoV-2.1	1745	174.5	-4.09		SARS-CoV-2.1	1745	174.5	2.77397	1.65991	1.81875
	SARS-CoV-2.1	1746	174.6	-5.54287		SARS-CoV-2.1	1746	174.6	2.7831	1.66984	1.82211
	SARS-CoV-2.1	1747	174.7	-3.58396		SARS-CoV-2.1	1747	174.7	2.81409	1.66576	1.84104
	SARS-CoV-2.1	1748	174.8	-6.36992		SARS-CoV-2.1	1748	174.8	2.79328	1.67165	1.84699
	SARS-CoV-2.1	1749	174.9	-9.82956		SARS-CoV-2.1	1749	174.9	2.81654	1.66807	1.83916
	SARS-CoV-2.1	1750	175	-4.34809		SARS-CoV-2.1	1750	175	2.82185	1.6719	1.84348
	SARS-CoV-2.1	1751	175.1	1.42258		SARS-CoV-2.1	1751	175.1	2.82316	1.66907	1.83977
	SARS-CoV-2.1	1752	175.2	-4.84991		SARS-CoV-2.1	1752	175.2	2.81178	1.67618	1.84155
	SARS-CoV-2.1	1753	175.3	-5.01442		SARS-CoV-2.1	1753	175.3	2.82072	1.67964	1.84831
	SARS-CoV-2.1	1754	175.4	-7.17662		SARS-CoV-2.1	1754	175.4	2.84463	1.68072	1.84435
	SARS-CoV-2.1	1755	175.5	-6.62302		SARS-CoV-2.1	1755	175.5	2.84591	1.66665	1.82728
	SARS-CoV-2.1	1756	175.6	-5.97553		SARS-CoV-2.1	1756	175.6	2.86892	1.66977	1.84083
	SARS-CoV-2.1	1757	175.7	-5.01892		SARS-CoV-2.1	1757	175.7	2.80844	1.67097	1.83643
	SARS-CoV-2.1	1758	175.8	-5.64185		SARS-CoV-2.1	1758	175.8	2.82936	1.67895	1.8394
	SARS-CoV-2.1	1759	175.9	-5.07187		SARS-CoV-2.1	1759	175.9	2.83871	1.67583	1.8489
	SARS-CoV-2.1	1760	176	-7.80043		SARS-CoV-2.1	1760	176	2.82929	1.67514	1.84265
	SARS-CoV-2.1	1761	176.1	-7.26613		SARS-CoV-2.1	1761	176.1	2.79064	1.66426	1.84283
	SARS-CoV-2.1	1762	176.2	-3.57391		SARS-CoV-2.1	1762	176.2	2.77144	1.66847	1.84441
	SARS-CoV-2.1	1763	176.3	-4.59313		SARS-CoV-2.1	1763	176.3	2.78789	1.67491	1.84774
	SARS-CoV-2.1	1764	176.4	-5.77097		SARS-CoV-2.1	1764	176.4	2.76597	1.66648	1.83318
	SARS-CoV-2.1	1765	176.5	-6.60479		SARS-CoV-2.1	1765	176.5	2.7796	1.67217	1.8289
	SARS-CoV-2.1	1766	176.6	-5.09303		SARS-CoV-2.1	1766	176.6	2.80517	1.68778	1.84278
	SARS-CoV-2.1	1767	176.7	-5.13868		SARS-CoV-2.1	1767	176.7	2.80162	1.66649	1.82812
	SARS-CoV-2.1	1768	176.8	-0.434058		SARS-CoV-2.1	1768	176.8	2.77789	1.68566	1.84122
	SARS-CoV-2.1	1769	176.9	-6.64256		SARS-CoV-2.1	1769	176.9	2.84241	1.67295	1.82385
	SARS-CoV-2.1	1770	177	-3.88106		SARS-CoV-2.1	1770	177	2.81	1.67948	1.84821
	SARS-CoV-2.1	1771	177.1	-5.04886		SARS-CoV-2.1	1771	177.1	2.80554	1.67118	1.82935
	SARS-CoV-2.1	1772	177.2	-1.52295		SARS-CoV-2.1	1772	177.2	2.77591	1.67243	1.81919
	SARS-CoV-2.1	1773	177.3	-5.49932		SARS-CoV-2.1	1773	177.3	2.79911	1.66254	1.82151
	SARS-CoV-2.1	1774	177.4	-6.46472		SARS-CoV-2.1	1774	177.4	2.85015	1.66794	1.82206
	SARS-CoV-2.1	1775	177.5	-5.3747		SARS-CoV-2.1	1775	177.5	2.8319	1.67878	1.83302
	SARS-CoV-2.1	1776	177.6	-5.29231		SARS-CoV-2.1	1776	177.6	2.78457	1.66686	1.82031
	SARS-CoV-2.1	1777	177.7	-3.09703		SARS-CoV-2.1	1777	177.7	2.76402	1.66351	1.8176
	SARS-CoV-2.1	1778	177.8	-3.36539		SARS-CoV-2.1	1778	177.8	2.79473	1.67627	1.82784
	SARS-CoV-2.1	1779	177.9	-3.90313		SARS-CoV-2.1	1779	177.9	2.75612	1.6688	1.82607
	SARS-CoV-2.1	1780	178	2.09572		SARS-CoV-2.1	1780	178	2.80819	1.67128	1.82854
	SARS-CoV-2.1	1781	178.1	-5.17291		SARS-CoV-2.1	1781	178.1	2.77425	1.66585	1.83792
	SARS-CoV-2.1	1782	178.2	-5.47136		SARS-CoV-2.1	1782	178.2	2.82267	1.6767	1.84138
	SARS-CoV-2.1	1783	178.3	-1.23304		SARS-CoV-2.1	1783	178.3	2.79522	1.65844	1.81737
	SARS-CoV-2.1	1784	178.4	-4.45728		SARS-CoV-2.1	1784	178.4	2.79473	1.67138	1.82635
	SARS-CoV-2.1	1785	178.5	-6.99124		SARS-CoV-2.1	1785	178.5	2.81923	1.66285	1.81849
	SARS-CoV-2.1	1786	178.6	-2.6158		SARS-CoV-2.1	1786	178.6	2.83059	1.6601	1.82374
	SARS-CoV-2.1	1787	178.7	-2.93555		SARS-CoV-2.1	1787	178.7	2.81205	1.67075	1.82824
	SARS-CoV-2.1	1788	178.8	-6.08485		SARS-CoV-2.1	1788	178.8	2.81737	1.66351	1.8308
	SARS-CoV-2.1	1789	178.9	-7.90323		SARS-CoV-2.1	1789	178.9	2.80796	1.65433	1.81283
	SARS-CoV-2.1	1790	179	-3.50227		SARS-CoV-2.1	1790	179	2.80811	1.66423	1.81865
	SARS-CoV-2.1	1791	179.1	-3.71771		SARS-CoV-2.1	1791	179.1	2.83294	1.66316	1.82805
	SARS-CoV-2.1	1792	179.2	-2.66087		SARS-CoV-2.1	1792	179.2	2.80158	1.6708	1.82882
	SARS-CoV-2.1	1793	179.3	-5.43054		SARS-CoV-2.1	1793	179.3	2.81282	1.65903	1.81972
	SARS-CoV-2.1	1794	179.4	-3.1911		SARS-CoV-2.1	1794	179.4	2.79713	1.66387	1.82856
	SARS-CoV-2.1	1795	179.5	-3.63189		SARS-CoV-2.1	1795	179.5	2.81316	1.66998	1.833
	SARS-CoV-2.1	1796	179.6	-3.37468		SARS-CoV-2.1	1796	179.6	2.84698	1.66345	1.83877
	SARS-CoV-2.1	1797	179.7	-2.64935		SARS-CoV-2.1	1797	179.7	2.83993	1.66447	1.83168
	SARS-CoV-2.1	1798	179.8	-6.00785		SARS-CoV-2.1	1798	179.8	2.81064	1.66513	1.82173
	SARS-CoV-2.1	1799	179.9	-4.49033		SARS-CoV-2.1	1799	179.9	2.80285	1.67246	1.83073
	SARS-CoV-2.1	1800	180	-6.93138		SARS-CoV-2.1	1800	180	2.79653	1.67792	1.82461
	SARS-CoV-2.1	1801	180.1	-3.44634		SARS-CoV-2.1	1801	180.1	2.8117	1.66691	1.82424
	SARS-CoV-2.1	1802	180.2	-4.88516		SARS-CoV-2.1	1802	180.2	2.79616	1.66406	1.81662
	SARS-CoV-2.1	1803	180.3	-5.30308		SARS-CoV-2.1	1803	180.3	2.81425	1.66975	1.82102
	SARS-CoV-2.1	1804	180.4	-2.10148		SARS-CoV-2.1	1804	180.4	2.83027	1.67143	1.83363
	SARS-CoV-2.1	1805	180.5	-5.81153		SARS-CoV-2.1	1805	180.5	2.84545	1.67047	1.81167
	SARS-CoV-2.1	1806	180.6	-4.98056		SARS-CoV-2.1	1806	180.6	2.80029	1.67127	1.8233
	SARS-CoV-2.1	1807	180.7	0.495209		SARS-CoV-2.1	1807	180.7	2.77334	1.66149	1.82312
	SARS-CoV-2.1	1808	180.8	-5.4301		SARS-CoV-2.1	1808	180.8	2.77304	1.6809	1.84076
	SARS-CoV-2.1	1809	180.9	-4.12574		SARS-CoV-2.1	1809	180.9	2.81689	1.65076	1.83057
	SARS-CoV-2.1	1810	181	-3.27832		SARS-CoV-2.1	1810	181	2.82206	1.66933	1.83673
	SARS-CoV-2.1	1811	181.1	-1.10277		SARS-CoV-2.1	1811	181.1	2.80845	1.66943	1.83018
	SARS-CoV-2.1	1812	181.2	-1.78241		SARS-CoV-2.1	1812	181.2	2.79068	1.66797	1.8298
	SARS-CoV-2.1	1813	181.3	-1.46767		SARS-CoV-2.1	1813	181.3	2.77087	1.66173	1.81927
	SARS-CoV-2.1	1814	181.4	-2.70594		SARS-CoV-2.1	1814	181.4	2.78389	1.66467	1.82547
	SARS-CoV-2.1	1815	181.5	-4.94066		SARS-CoV-2.1	1815	181.5	2.80616	1.66206	1.835
	SARS-CoV-2.1	1816	181.6	-3.70782		SARS-CoV-2.1	1816	181.6	2.78518	1.67291	1.84295
	SARS-CoV-2.1	1817	181.7	-5.77073		SARS-CoV-2.1	1817	181.7	2.79045	1.66945	1.82702
	SARS-CoV-2.1	1818	181.8	-3.36756		SARS-CoV-2.1	1818	181.8	2.82402	1.66544	1.81931
	SARS-CoV-2.1	1819	181.9	-5.42514		SARS-CoV-2.1	1819	181.9	2.81199	1.6778	1.82974
	SARS-CoV-2.1	1820	182	-1.40331		SARS-CoV-2.1	1820	182	2.84372	1.65592	1.81249
	SARS-CoV-2.1	1821	182.1	-2.81178		SARS-CoV-2.1	1821	182.1	2.82408	1.65613	1.82552
	SARS-CoV-2.1	1822	182.2	-7.80006		SARS-CoV-2.1	1822	182.2	2.76381	1.66699	1.84152
	SARS-CoV-2.1	1823	182.3	-5.94559		SARS-CoV-2.1	1823	182.3	2.76847	1.66098	1.83493
	SARS-CoV-2.1	1824	182.4	-4.19784		SARS-CoV-2.1	1824	182.4	2.79329	1.66473	1.83781
	SARS-CoV-2.1	1825	182.5	-5.65472		SARS-CoV-2.1	1825	182.5	2.7973	1.67095	1.82855
	SARS-CoV-2.1	1826	182.6	-5.49121		SARS-CoV-2.1	1826	182.6	2.78382	1.67166	1.83267
	SARS-CoV-2.1	1827	182.7	-5.09553		SARS-CoV-2.1	1827	182.7	2.81137	1.65692	1.82395
	SARS-CoV-2.1	1828	182.8	-6.20043		SARS-CoV-2.1	1828	182.8	2.79669	1.67184	1.83877
	SARS-CoV-2.1	1829	182.9	-4.77273		SARS-CoV-2.1	1829	182.9	2.81562	1.65353	1.83755
	SARS-CoV-2.1	1830	183	0.918509		SARS-CoV-2.1	1830	183	2.78063	1.67243	1.83337
	SARS-CoV-2.1	1831	183.1	-0.933343		SARS-CoV-2.1	1831	183.1	2.78711	1.67327	1.82827
	SARS-CoV-2.1	1832	183.2	-4.58744		SARS-CoV-2.1	1832	183.2	2.81848	1.66381	1.82283
	SARS-CoV-2.1	1833	183.3	-5.64152		SARS-CoV-2.1	1833	183.3	2.8136	1.66139	1.82475
	SARS-CoV-2.1	1834	183.4	-5.25771		SARS-CoV-2.1	1834	183.4	2.8306	1.67376	1.83141
	SARS-CoV-2.1	1835	183.5	-5.91505		SARS-CoV-2.1	1835	183.5	2.80408	1.65435	1.82417
	SARS-CoV-2.1	1836	183.6	-7.00075		SARS-CoV-2.1	1836	183.6	2.76954	1.67715	1.8272
	SARS-CoV-2.1	1837	183.7	-2.16903		SARS-CoV-2.1	1837	183.7	2.81847	1.67831	1.82962
	SARS-CoV-2.1	1838	183.8	-7.14253		SARS-CoV-2.1	1838	183.8	2.80261	1.66845	1.83054
	SARS-CoV-2.1	1839	183.9	-2.57609		SARS-CoV-2.1	1839	183.9	2.80155	1.67033	1.82535
	SARS-CoV-2.1	1840	184	-5.4717		SARS-CoV-2.1	1840	184	2.81179	1.67449	1.83189
	SARS-CoV-2.1	1841	184.1	-3.79735		SARS-CoV-2.1	1841	184.1	2.82184	1.67002	1.83086
	SARS-CoV-2.1	1842	184.2	-3.5478		SARS-CoV-2.1	1842	184.2	2.81301	1.67259	1.83489
	SARS-CoV-2.1	1843	184.3	-3.19874		SARS-CoV-2.1	1843	184.3	2.80452	1.66915	1.83042
	SARS-CoV-2.1	1844	184.4	-2.79527		SARS-CoV-2.1	1844	184.4	2.79946	1.68057	1.84063
	SARS-CoV-2.1	1845	184.5	-6.48621		SARS-CoV-2.1	1845	184.5	2.82648	1.68033	1.8365
	SARS-CoV-2.1	1846	184.6	-0.752069		SARS-CoV-2.1	1846	184.6	2.813	1.67183	1.83318
	SARS-CoV-2.1	1847	184.7	-0.172904		SARS-CoV-2.1	1847	184.7	2.80934	1.68545	1.84183
	SARS-CoV-2.1	1848	184.8	-4.02646		SARS-CoV-2.1	1848	184.8	2.8349	1.66967	1.84275
	SARS-CoV-2.1	1849	184.9	-2.05194		SARS-CoV-2.1	1849	184.9	2.8194	1.6636	1.82758
	SARS-CoV-2.1	1850	185	-1.00951		SARS-CoV-2.1	1850	185	2.83695	1.66746	1.83203
	SARS-CoV-2.1	1851	185.1	-2.59734		SARS-CoV-2.1	1851	185.1	2.79189	1.67197	1.82753
	SARS-CoV-2.1	1852	185.2	1.08278		SARS-CoV-2.1	1852	185.2	2.79552	1.67479	1.83458
	SARS-CoV-2.1	1853	185.3	-7.5767		SARS-CoV-2.1	1853	185.3	2.817	1.66377	1.8358
	SARS-CoV-2.1	1854	185.4	-7.24473		SARS-CoV-2.1	1854	185.4	2.7813	1.67023	1.82921
	SARS-CoV-2.1	1855	185.5	-4.58032		SARS-CoV-2.1	1855	185.5	2.82695	1.6638	1.83074
	SARS-CoV-2.1	1856	185.6	-7.0928		SARS-CoV-2.1	1856	185.6	2.80283	1.6743	1.83438
	SARS-CoV-2.1	1857	185.7	-4.78822		SARS-CoV-2.1	1857	185.7	2.77647	1.67984	1.83527
	SARS-CoV-2.1	1858	185.8	-1.65515		SARS-CoV-2.1	1858	185.8	2.79329	1.65974	1.82274
	SARS-CoV-2.1	1859	185.9	-6.60976		SARS-CoV-2.1	1859	185.9	2.82486	1.67193	1.83782
	SARS-CoV-2.1	1860	186	-2.40502		SARS-CoV-2.1	1860	186	2.77459	1.68019	1.83405
	SARS-CoV-2.1	1861	186.1	-2.21198		SARS-CoV-2.1	1861	186.1	2.8231	1.67398	1.83373
	SARS-CoV-2.1	1862	186.2	0.0520372		SARS-CoV-2.1	1862	186.2	2.814	1.67713	1.83384
	SARS-CoV-2.1	1863	186.3	-4.14957		SARS-CoV-2.1	1863	186.3	2.80813	1.68047	1.82902
	SARS-CoV-2.1	1864	186.4	-1.66723		SARS-CoV-2.1	1864	186.4	2.79359	1.67146	1.83214
	SARS-CoV-2.1	1865	186.5	-1.64706		SARS-CoV-2.1	1865	186.5	2.81537	1.67463	1.82955
	SARS-CoV-2.1	1866	186.6	-2.73004		SARS-CoV-2.1	1866	186.6	2.83908	1.67252	1.84383
	SARS-CoV-2.1	1867	186.7	-3.38247		SARS-CoV-2.1	1867	186.7	2.84645	1.66504	1.82649
	SARS-CoV-2.1	1868	186.8	-6.48257		SARS-CoV-2.1	1868	186.8	2.79627	1.67788	1.8289
	SARS-CoV-2.1	1869	186.9	-2.20245		SARS-CoV-2.1	1869	186.9	2.76893	1.68797	1.81577
	SARS-CoV-2.1	1870	187	-5.67793		SARS-CoV-2.1	1870	187	2.82348	1.6613	1.83035
	SARS-CoV-2.1	1871	187.1	-1.66704		SARS-CoV-2.1	1871	187.1	2.80809	1.67659	1.8241
	SARS-CoV-2.1	1872	187.2	-2.22685		SARS-CoV-2.1	1872	187.2	2.78988	1.67725	1.82185
	SARS-CoV-2.1	1873	187.3	-6.95863		SARS-CoV-2.1	1873	187.3	2.80315	1.67601	1.82073
	SARS-CoV-2.1	1874	187.4	-7.29817		SARS-CoV-2.1	1874	187.4	2.83784	1.67024	1.82254
	SARS-CoV-2.1	1875	187.5	-0.814849		SARS-CoV-2.1	1875	187.5	2.82591	1.67702	1.84056
	SARS-CoV-2.1	1876	187.6	-3.07269		SARS-CoV-2.1	1876	187.6	2.8273	1.67022	1.83068
	SARS-CoV-2.1	1877	187.7	-6.05944		SARS-CoV-2.1	1877	187.7	2.80092	1.67326	1.82603
	SARS-CoV-2.1	1878	187.8	-1.67366		SARS-CoV-2.1	1878	187.8	2.79827	1.6647	1.82108
	SARS-CoV-2.1	1879	187.9	-4.58547		SARS-CoV-2.1	1879	187.9	2.81346	1.67195	1.82384
	SARS-CoV-2.1	1880	188	-0.565681		SARS-CoV-2.1	1880	188	2.78776	1.67693	1.83435
	SARS-CoV-2.1	1881	188.1	-0.418318		SARS-CoV-2.1	1881	188.1	2.77969	1.67654	1.83791
	SARS-CoV-2.1	1882	188.2	-2.5127		SARS-CoV-2.1	1882	188.2	2.80207	1.6764	1.83812
	SARS-CoV-2.1	1883	188.3	-4.67369		SARS-CoV-2.1	1883	188.3	2.80615	1.6787	1.83129
	SARS-CoV-2.1	1884	188.4	0.128578		SARS-CoV-2.1	1884	188.4	2.81563	1.68915	1.84302
	SARS-CoV-2.1	1885	188.5	-2.67407		SARS-CoV-2.1	1885	188.5	2.7906	1.67006	1.81875
	SARS-CoV-2.1	1886	188.6	-2.03823		SARS-CoV-2.1	1886	188.6	2.77405	1.66341	1.80872
	SARS-CoV-2.1	1887	188.7	0.0182789		SARS-CoV-2.1	1887	188.7	2.75376	1.67309	1.81998
	SARS-CoV-2.1	1888	188.8	-2.47796		SARS-CoV-2.1	1888	188.8	2.80817	1.67807	1.81099
	SARS-CoV-2.1	1889	188.9	-5.10581		SARS-CoV-2.1	1889	188.9	2.77657	1.67206	1.82386
	SARS-CoV-2.1	1890	189	-5.90729		SARS-CoV-2.1	1890	189	2.79292	1.67142	1.82011
	SARS-CoV-2.1	1891	189.1	-9.67745		SARS-CoV-2.1	1891	189.1	2.78124	1.67502	1.82137
	SARS-CoV-2.1	1892	189.2	-3.44891		SARS-CoV-2.1	1892	189.2	2.80561	1.67546	1.82354
	SARS-CoV-2.1	1893	189.3	-0.11194		SARS-CoV-2.1	1893	189.3	2.80445	1.67087	1.81797
	SARS-CoV-2.1	1894	189.4	-5.04903		SARS-CoV-2.1	1894	189.4	2.80317	1.6742	1.82801
	SARS-CoV-2.1	1895	189.5	-1.35734		SARS-CoV-2.1	1895	189.5	2.81556	1.6607	1.82381
	SARS-CoV-2.1	1896	189.6	1.34864		SARS-CoV-2.1	1896	189.6	2.8161	1.6776	1.82462
	SARS-CoV-2.1	1897	189.7	-6.288		SARS-CoV-2.1	1897	189.7	2.80424	1.67501	1.82905
	SARS-CoV-2.1	1898	189.8	-2.51283		SARS-CoV-2.1	1898	189.8	2.79909	1.68509	1.83059
	SARS-CoV-2.1	1899	189.9	1.83884		SARS-CoV-2.1	1899	189.9	2.79173	1.68471	1.82548
	SARS-CoV-2.1	1900	190	-6.33668		SARS-CoV-2.1	1900	190	2.78798	1.67002	1.82868
	SARS-CoV-2.1	1901	190.1	-4.21521		SARS-CoV-2.1	1901	190.1	2.81068	1.65699	1.81557
	SARS-CoV-2.1	1902	190.2	-6.47355		SARS-CoV-2.1	1902	190.2	2.79784	1.6833	1.83535
	SARS-CoV-2.1	1903	190.3	-1.45461		SARS-CoV-2.1	1903	190.3	2.80933	1.67153	1.83387
	SARS-CoV-2.1	1904	190.4	-5.54246		SARS-CoV-2.1	1904	190.4	2.78545	1.67224	1.83598
	SARS-CoV-2.1	1905	190.5	-5.04604		SARS-CoV-2.1	1905	190.5	2.79293	1.66967	1.82957
	SARS-CoV-2.1	1906	190.6	-8.0308		SARS-CoV-2.1	1906	190.6	2.78864	1.6702	1.82337
	SARS-CoV-2.1	1907	190.7	-4.87995		SARS-CoV-2.1	1907	190.7	2.79432	1.67043	1.83166
	SARS-CoV-2.1	1908	190.8	-1.54307		SARS-CoV-2.1	1908	190.8	2.8072	1.67581	1.83713
	SARS-CoV-2.1	1909	190.9	-3.38864		SARS-CoV-2.1	1909	190.9	2.82074	1.67438	1.83144
	SARS-CoV-2.1	1910	191	-6.13486		SARS-CoV-2.1	1910	191	2.81511	1.66558	1.84111
	SARS-CoV-2.1	1911	191.1	-2.90984		SARS-CoV-2.1	1911	191.1	2.8033	1.67807	1.83869
	SARS-CoV-2.1	1912	191.2	-1.60744		SARS-CoV-2.1	1912	191.2	2.8107	1.67034	1.8234
	SARS-CoV-2.1	1913	191.3	-5.3648		SARS-CoV-2.1	1913	191.3	2.80035	1.66625	1.83603
	SARS-CoV-2.1	1914	191.4	-4.95867		SARS-CoV-2.1	1914	191.4	2.77576	1.66786	1.82905
	SARS-CoV-2.1	1915	191.5	-6.45246		SARS-CoV-2.1	1915	191.5	2.79543	1.67579	1.83096
	SARS-CoV-2.1	1916	191.6	-0.882716		SARS-CoV-2.1	1916	191.6	2.81144	1.68353	1.84438
	SARS-CoV-2.1	1917	191.7	-2.29451		SARS-CoV-2.1	1917	191.7	2.77497	1.67493	1.82106
	SARS-CoV-2.1	1918	191.8	-3.56365		SARS-CoV-2.1	1918	191.8	2.77652	1.68122	1.8225
	SARS-CoV-2.1	1919	191.9	-7.76261		SARS-CoV-2.1	1919	191.9	2.78287	1.68554	1.82523
	SARS-CoV-2.1	1920	192	-4.88301		SARS-CoV-2.1	1920	192	2.79372	1.6786	1.8176
	SARS-CoV-2.1	1921	192.1	-3.99659		SARS-CoV-2.1	1921	192.1	2.78159	1.67242	1.82687
	SARS-CoV-2.1	1922	192.2	-5.95086		SARS-CoV-2.1	1922	192.2	2.78811	1.66241	1.81279
	SARS-CoV-2.1	1923	192.3	-5.08602		SARS-CoV-2.1	1923	192.3	2.82207	1.68321	1.82808
	SARS-CoV-2.1	1924	192.4	-3.83113		SARS-CoV-2.1	1924	192.4	2.81709	1.68439	1.81869
	SARS-CoV-2.1	1925	192.5	-8.46747		SARS-CoV-2.1	1925	192.5	2.82638	1.67174	1.82356
	SARS-CoV-2.1	1926	192.6	-5.72917		SARS-CoV-2.1	1926	192.6	2.83981	1.66909	1.82311
	SARS-CoV-2.1	1927	192.7	-9.03736		SARS-CoV-2.1	1927	192.7	2.80075	1.66631	1.82172
	SARS-CoV-2.1	1928	192.8	-6.81968		SARS-CoV-2.1	1928	192.8	2.78927	1.6717	1.8364
	SARS-CoV-2.1	1929	192.9	-8.70327		SARS-CoV-2.1	1929	192.9	2.76902	1.67694	1.83298
	SARS-CoV-2.1	1930	193	-7.69783		SARS-CoV-2.1	1930	193	2.80793	1.67888	1.81955
	SARS-CoV-2.1	1931	193.1	-6.12258		SARS-CoV-2.1	1931	193.1	2.84543	1.68425	1.83092
	SARS-CoV-2.1	1932	193.2	-8.76041		SARS-CoV-2.1	1932	193.2	2.8041	1.66321	1.80662
	SARS-CoV-2.1	1933	193.3	-9.60426		SARS-CoV-2.1	1933	193.3	2.80073	1.65999	1.81514
	SARS-CoV-2.1	1934	193.4	-6.72011		SARS-CoV-2.1	1934	193.4	2.7829	1.67291	1.82651
	SARS-CoV-2.1	1935	193.5	-10.269		SARS-CoV-2.1	1935	193.5	2.78491	1.67426	1.83485
	SARS-CoV-2.1	1936	193.6	-7.30347		SARS-CoV-2.1	1936	193.6	2.75205	1.67152	1.82673
	SARS-CoV-2.1	1937	193.7	2.5734		SARS-CoV-2.1	1937	193.7	2.76007	1.67056	1.82675
	SARS-CoV-2.1	1938	193.8	-5.16142		SARS-CoV-2.1	1938	193.8	2.76948	1.66013	1.81842
	SARS-CoV-2.1	1939	193.9	-5.91265		SARS-CoV-2.1	1939	193.9	2.73538	1.67063	1.82499
	SARS-CoV-2.1	1940	194	-10.7207		SARS-CoV-2.1	1940	194	2.78435	1.67362	1.8234
	SARS-CoV-2.1	1941	194.1	-9.41671		SARS-CoV-2.1	1941	194.1	2.75684	1.66952	1.82509
	SARS-CoV-2.1	1942	194.2	-10.3418		SARS-CoV-2.1	1942	194.2	2.80626	1.67273	1.82588
	SARS-CoV-2.1	1943	194.3	-3.72413		SARS-CoV-2.1	1943	194.3	2.79237	1.6754	1.83422
	SARS-CoV-2.1	1944	194.4	-10.7197		SARS-CoV-2.1	1944	194.4	2.7797	1.66092	1.82862
	SARS-CoV-2.1	1945	194.5	-3.03614		SARS-CoV-2.1	1945	194.5	2.78782	1.67213	1.82374
	SARS-CoV-2.1	1946	194.6	-7.21267		SARS-CoV-2.1	1946	194.6	2.75369	1.66809	1.82914
	SARS-CoV-2.1	1947	194.7	-7.13292		SARS-CoV-2.1	1947	194.7	2.79356	1.66083	1.82027
	SARS-CoV-2.1	1948	194.8	-5.46103		SARS-CoV-2.1	1948	194.8	2.79506	1.66095	1.82576
	SARS-CoV-2.1	1949	194.9	-5.37778		SARS-CoV-2.1	1949	194.9	2.82625	1.67158	1.84413
	SARS-CoV-2.1	1950	195	-2.73821		SARS-CoV-2.1	1950	195	2.76862	1.67739	1.83059
	SARS-CoV-2.1	1951	195.1	-3.01639		SARS-CoV-2.1	1951	195.1	2.77022	1.67518	1.82995
	SARS-CoV-2.1	1952	195.2	-6.05495		SARS-CoV-2.1	1952	195.2	2.80497	1.6786	1.84057
	SARS-CoV-2.1	1953	195.3	-6.26194		SARS-CoV-2.1	1953	195.3	2.77854	1.67091	1.84671
	SARS-CoV-2.1	1954	195.4	-4.9205		SARS-CoV-2.1	1954	195.4	2.75775	1.66784	1.82925
	SARS-CoV-2.1	1955	195.5	-4.77824		SARS-CoV-2.1	1955	195.5	2.75974	1.67923	1.83609
	SARS-CoV-2.1	1956	195.6	-2.15205		SARS-CoV-2.1	1956	195.6	2.77429	1.66615	1.83364
	SARS-CoV-2.1	1957	195.7	-4.01735		SARS-CoV-2.1	1957	195.7	2.76041	1.67233	1.82625
	SARS-CoV-2.1	1958	195.8	-4.94098		SARS-CoV-2.1	1958	195.8	2.75663	1.66163	1.8285
	SARS-CoV-2.1	1959	195.9	-6.95955		SARS-CoV-2.1	1959	195.9	2.76481	1.67227	1.8366
	SARS-CoV-2.1	1960	196	-7.14273		SARS-CoV-2.1	1960	196	2.76493	1.66994	1.83266
	SARS-CoV-2.1	1961	196.1	-5.35891		SARS-CoV-2.1	1961	196.1	2.75339	1.67021	1.82416
	SARS-CoV-2.1	1962	196.2	-5.01552		SARS-CoV-2.1	1962	196.2	2.74811	1.66481	1.82263
	SARS-CoV-2.1	1963	196.3	-6.01674		SARS-CoV-2.1	1963	196.3	2.7714	1.6647	1.83819
	SARS-CoV-2.1	1964	196.4	-3.81183		SARS-CoV-2.1	1964	196.4	2.7676	1.65178	1.81759
	SARS-CoV-2.1	1965	196.5	-4.64409		SARS-CoV-2.1	1965	196.5	2.74769	1.67249	1.82019
	SARS-CoV-2.1	1966	196.6	-3.23139		SARS-CoV-2.1	1966	196.6	2.75589	1.67489	1.83369
	SARS-CoV-2.1	1967	196.7	-2.94064		SARS-CoV-2.1	1967	196.7	2.75335	1.66793	1.83753
	SARS-CoV-2.1	1968	196.8	-4.86317		SARS-CoV-2.1	1968	196.8	2.7934	1.666	1.82098
	SARS-CoV-2.1	1969	196.9	-5.52463		SARS-CoV-2.1	1969	196.9	2.77391	1.67478	1.82684
	SARS-CoV-2.1	1970	197	-2.16758		SARS-CoV-2.1	1970	197	2.7822	1.66596	1.82798
	SARS-CoV-2.1	1971	197.1	-1.9845		SARS-CoV-2.1	1971	197.1	2.78051	1.66874	1.83437
	SARS-CoV-2.1	1972	197.2	-3.18767		SARS-CoV-2.1	1972	197.2	2.77887	1.65592	1.83165
	SARS-CoV-2.1	1973	197.3	-2.57997		SARS-CoV-2.1	1973	197.3	2.76027	1.65705	1.83525
	SARS-CoV-2.1	1974	197.4	-7.16453		SARS-CoV-2.1	1974	197.4	2.78242	1.65905	1.8281
	SARS-CoV-2.1	1975	197.5	-5.07956		SARS-CoV-2.1	1975	197.5	2.76838	1.66627	1.82068
	SARS-CoV-2.1	1976	197.6	-3.9846		SARS-CoV-2.1	1976	197.6	2.77196	1.66066	1.81903
	SARS-CoV-2.1	1977	197.7	0.149346		SARS-CoV-2.1	1977	197.7	2.72238	1.65454	1.80793
	SARS-CoV-2.1	1978	197.8	-3.96303		SARS-CoV-2.1	1978	197.8	2.74747	1.67115	1.83681
	SARS-CoV-2.1	1979	197.9	-1.27473		SARS-CoV-2.1	1979	197.9	2.75462	1.6591	1.82289
	SARS-CoV-2.1	1980	198	-0.281545		SARS-CoV-2.1	1980	198	2.80291	1.66516	1.83415
	SARS-CoV-2.1	1981	198.1	-4.58232		SARS-CoV-2.1	1981	198.1	2.77511	1.65573	1.8142
	SARS-CoV-2.1	1982	198.2	-4.96256		SARS-CoV-2.1	1982	198.2	2.76301	1.66699	1.8272
	SARS-CoV-2.1	1983	198.3	-3.56425		SARS-CoV-2.1	1983	198.3	2.75189	1.66548	1.82496
	SARS-CoV-2.1	1984	198.4	-2.99917		SARS-CoV-2.1	1984	198.4	2.73949	1.66132	1.8319
	SARS-CoV-2.1	1985	198.5	2.26998		SARS-CoV-2.1	1985	198.5	2.75055	1.67218	1.82338
	SARS-CoV-2.1	1986	198.6	-3.30344		SARS-CoV-2.1	1986	198.6	2.75843	1.65834	1.82453
	SARS-CoV-2.1	1987	198.7	-4.25144		SARS-CoV-2.1	1987	198.7	2.76692	1.66807	1.83497
	SARS-CoV-2.1	1988	198.8	-5.27201		SARS-CoV-2.1	1988	198.8	2.74238	1.66203	1.83498
	SARS-CoV-2.1	1989	198.9	-4.95042		SARS-CoV-2.1	1989	198.9	2.75103	1.65959	1.8274
	SARS-CoV-2.1	1990	199	-5.36415		SARS-CoV-2.1	1990	199	2.73688	1.66071	1.82361
	SARS-CoV-2.1	1991	199.1	-4.16435		SARS-CoV-2.1	1991	199.1	2.77493	1.6571	1.83435
	SARS-CoV-2.1	1992	199.2	-6.93878		SARS-CoV-2.1	1992	199.2	2.7617	1.65915	1.81725
	SARS-CoV-2.1	1993	199.3	-4.0839		SARS-CoV-2.1	1993	199.3	2.75616	1.65831	1.82713
	SARS-CoV-2.1	1994	199.4	-11.9716		SARS-CoV-2.1	1994	199.4	2.79761	1.65911	1.8222
	SARS-CoV-2.1	1995	199.5	-2.65391		SARS-CoV-2.1	1995	199.5	2.76107	1.65561	1.81856
	SARS-CoV-2.1	1996	199.6	-3.25375		SARS-CoV-2.1	1996	199.6	2.76506	1.66706	1.83714
	SARS-CoV-2.1	1997	199.7	-7.3976		SARS-CoV-2.1	1997	199.7	2.7392	1.65865	1.83311
[truncated: 38,280 more rows]

## Sheet: Figure 7c
Figure 7c	Note: values are absorbance at 405nm (OD405)
	Molarity	BtSY2 RBD		SARS-CoV-2 RBD		SARS-CoV RBD		MERS-CoV S1
	6.666e-08	3.7961	3.829	4	4	3.9989	3.9711	0.177	0.1494
	2.222e-08	2.8197	2.8677	3.7075	3.5848	3.4351	3.4778	0.1184	0.1101
	7.40667e-09	1.4501	1.6032	2.1991	2.1721	2.0662	2.1882	0.0931	0.084
	2.46889e-09	0.5493	0.5934	0.9804	0.8748	0.9653	0.8892	0.0838	0.0833
	8.22963e-10	0.2289	0.2319	0.3429	0.3309	0.3621	0.3437	0.0834	0.0835
	2.74321e-10	0.14	0.1448	0.1843	0.1612	0.1803	0.1838	0.0865	0.0854
	9.14403e-11	0.1082	0.1112	0.1252	0.1177	0.1251	0.1218	0.0829	0.0833
	3.04801e-11	0.0958	0.0992	0.1021	0.0982	0.096	0.0966	0.0835	0.0858

[truncated: 1 more sheets: Figure 7d]
